# Supplementary material for: Poly[bis­[μ2-4,4′-bis­(imidazol-1-ylmeth­yl)biphenyl-κ2 N:N′]di­chlorido­nickel(II)]
Source: IUCrdata. 2022 Apr 12;7(Pt 4):x220377. doi: 10.1107/S2414314622003777 (PMC9462028; doi:10.1107/S2414314622003777)
Supplement: Supplementary file 1 [file x-07-x220377-sup1.cif]

##############################################################################
#                                                                            #
# This CIF contains the data for a data article accepted for                 #
# publication in IUCrData. It conforms to the requirements of                #
# Notes for Authors for IUCrData, and has been                               #
# peer reviewed under the auspices of IUCrData.                              #
#                                                                            #
# Full details of the Crystallographic Information File format               #
# are given in the paper "The Crystallographic Information File (CIF):       #
# a New Standard Archive File for Crystallography" by S. R. Hall, F. H.      #
# Allen and I. D. Brown [Acta Cryst. (1991), A47, 655-685].                  #
#                                                                            #
# The current version of the core CIF dictionary is obtainable from          #
# ftp://ftp.iucr.org/pub/cif_core.dic.                                       #
#                                                                            #
# Software is freely available for graphical display of the structure(s)     #
# in this CIF. For information consult the CIF software page                 #
# http://www.iucr.org/resources/cif/software.                                #
#                                                                            #
# This file may be used for bona fide research purposes within the           #
# scientific community so long as proper attribution is given to the data    # 
# article from which it was obtained.                                        #
#                                                                            #
##############################################################################
data_I
_audit_creation_method     'SHELXL-2018/3'
_journal_date_recd_electronic     2022-04-01
_journal_date_accepted     2022-04-06
_journal_name_full     'IUCrData'
_journal_year     2022
_journal_volume     7
_journal_issue      4
_journal_page_first     0
_journal_page_last     0
_journal_paper_category     HM
_journal_paper_doi     10.1107/S2414314622003777
_journal_coeditor_code     ZL4050
_publ_contact_author_name     'Ai-Xin Zhu'
_publ_contact_author_address
;
Faculty of Chemistry and Chemical Engineering,
Yunnan Normal University, Kunming 650050,
People's Republic of China
;
_publ_contact_author_email     'zaxchem@126.com'
_publ_section_title
;\
Poly[bis[\m~2~-4,4'-bis(imidazol-1-ylmethyl)biphenyl-\k^2^<i>N</i>:\
<i>N</i>']dichloridonickel(II)]
;
_publ_section_title_footnote     .
loop_
    _publ_author_name
    _publ_author_footnote
    _publ_author_address
    'Deng, Min' .
;
Faculty of Chemistry and Chemical Engineering,
Yunnan Normal University, Kunming 650050,
People's Republic of China
;
    'Yin, Yue' .
;
Faculty of Chemistry and Chemical Engineering,
Yunnan Normal University, Kunming 650050,
People's Republic of China
;
    'Wang, Shan-Shan' .
;
Faculty of Chemistry and Chemical Engineering,
Yunnan Normal University, Kunming 650050,
People's Republic of China
;
    'Qi, Xin-Yi' .
;
Faculty of Chemistry and Chemical Engineering,
Yunnan Normal University, Kunming 650050,
People's Republic of China
;
    'Zhu, Ai-Xin' .
;
Faculty of Chemistry and Chemical Engineering,
Yunnan Normal University, Kunming 650050,
People's Republic of China
;
_publ_section_synopsis
;
The crystal structure of a two-dimensional metal--organic compound constructed
from 4,4'-bis[(1<i>H</i>-imidazol-1-yl)methyl]-1,1'-biphenyl (BIMB) and nickel
ions is described. Each BIMB ligand adopts a linear linker to connect Ni^2+^
ions, forming a  layer with an <b>sql</b> network. In the crystal,
neighboring layers repeat in an <i>ABAB</i> stacking mode, and weak
intermolecular C---H...Cl hydrogen bonds between alternate layers lead to a
three-dimensional, twofold interpenetrated, supramolecular framework with a
<b>pcu</b> topology net.
;
_chemical_name_systematic
;\
Poly[bis[\m~2~-4,4'-bis(imidazol-1-ylmethyl)biphenyl-\
\k^2^<i>N</i>:<i>N</i>']dichloridonickel(II)]
;
_chemical_name_common     ?
_chemical_formula_moiety     'C40 H36 Cl2 N8 Ni'
_chemical_formula_sum     'C40 H36 Cl2 N8 Ni'
_chemical_formula_iupac     '[Ni Cl2 (C20 H18 N4)2]'
_chemical_formula_weight     758.38
_chemical_melting_point     ?
_space_group_crystal_system     monoclinic
_space_group_name_H-M_alt     'C 2/c'
_space_group_name_Hall     '-C 2yc'
loop_
    _space_group_symop_operation_xyz
    'x, y, z'
    '-x, y, -z+1/2'
    'x+1/2, y+1/2, z'
    '-x+1/2, y+1/2, -z+1/2'
    '-x, -y, -z'
    'x, -y, z-1/2'
    '-x+1/2, -y+1/2, -z'
    'x+1/2, -y+1/2, z-1/2'
_cell_length_a     26.453(3)
_cell_length_b     7.3571(7)
_cell_length_c     18.099(2)
_cell_angle_alpha     90
_cell_angle_beta     93.223(11)
_cell_angle_gamma     90
_cell_volume     3516.8(7)
_cell_formula_units_Z     4
_cell_measurement_reflns_used     3041
_cell_measurement_theta_min     2.6600
_cell_measurement_theta_max     22.5680
_cell_measurement_temperature     296(2)
_exptl_crystal_description     needle
_exptl_crystal_colour     green
_exptl_crystal_size_max     0.300
_exptl_crystal_size_mid     0.220
_exptl_crystal_size_min     0.160
_exptl_crystal_density_diffrn     1.432
_exptl_crystal_density_meas     ?
_exptl_crystal_density_method     ?
_exptl_crystal_F_000     1576
_exptl_absorpt_coefficient_mu     0.747
_exptl_absorpt_correction_type     multi-scan
_exptl_absorpt_process_details
;
(CrysAlisPro; Rigaku OD, 2015)
;
_exptl_absorpt_correction_T_min     0.85600
_exptl_absorpt_correction_T_max     1.00000
_diffrn_ambient_temperature     296(2)
_diffrn_source     'fine-focus sealed X-ray tube'
_diffrn_radiation_type     MoK\a
_diffrn_radiation_wavelength     0.71073
_diffrn_measurement_device_type     'Oxford Diffraction, Xcalibur, Eos, Gemini'
_diffrn_measurement_method     '\w scans'
_diffrn_detector_area_resol_mean     ?
_diffrn_reflns_number     16025
_diffrn_reflns_av_R_equivalents     0.0783
_diffrn_reflns_av_unetI/netI     0.0910
_diffrn_reflns_theta_min     2.254
_diffrn_reflns_theta_max     29.450
_diffrn_reflns_theta_full     25.242
_diffrn_measured_fraction_theta_max     0.891
_diffrn_measured_fraction_theta_full     0.999
_diffrn_reflns_limit_h_min     -35
_diffrn_reflns_limit_h_max     35
_diffrn_reflns_limit_k_min     -9
_diffrn_reflns_limit_k_max     10
_diffrn_reflns_limit_l_min     -24
_diffrn_reflns_limit_l_max     19
_diffrn_standards_number     0
_diffrn_standards_interval_count     0
_diffrn_standards_interval_time     0
_diffrn_standards_decay_%     0
_refine_special_details
;
All H atoms were placed in idealized positions (C---H = 0.93 \%A for
aromatic H; C---H = 0.97 \%A for methylene H) and refined as riding atoms with
<i>U</i>~iso~(H) = 1.2<i>U</i>~eq~(C).
;
_reflns_number_total     4343
_reflns_number_gt     2543
_reflns_threshold_expression     'I > 2\s(I)'
_refine_ls_structure_factor_coef     Fsqd
_refine_ls_matrix_type     full
_refine_ls_R_factor_all     0.1385
_refine_ls_R_factor_gt     0.0724
_refine_ls_wR_factor_gt     0.1322
_refine_ls_wR_factor_ref     0.1607
_refine_ls_goodness_of_fit_ref     1.063
_refine_ls_restrained_S_all     1.063
_refine_ls_number_reflns     4343
_refine_ls_number_parameters     232
_refine_ls_number_restraints     0
_refine_ls_hydrogen_treatment     constr
_refine_ls_weighting_scheme     calc
_refine_ls_weighting_details
              'w=1/[\s^2^(Fo^2^)+(0.0438P)^2^+5.3510P] where P=(Fo^2^+2Fc^2^)/3'
_atom_sites_solution_hydrogens     geom
_atom_sites_solution_primary     direct
_atom_sites_solution_secondary     difmap
_refine_ls_shift/su_max     0.000
_refine_ls_shift/su_mean     0.000
_refine_diff_density_max     0.609
_refine_diff_density_min     -0.269
_refine_ls_extinction_method     none
_refine_ls_extinction_coef     .
loop_
    _atom_type_symbol
    _atom_type_description
    _atom_type_scat_dispersion_real
    _atom_type_scat_dispersion_imag
    _atom_type_scat_source
    'C' 'C' 0.0033 0.0016
                         'International Tables Vol C Tables 4.2.6.8 and 6.1.1.4'
    'H' 'H' 0.0000 0.0000
                         'International Tables Vol C Tables 4.2.6.8 and 6.1.1.4'
    'N' 'N' 0.0061 0.0033
                         'International Tables Vol C Tables 4.2.6.8 and 6.1.1.4'
    'Ni' 'Ni' 0.3393 1.1124
                         'International Tables Vol C Tables 4.2.6.8 and 6.1.1.4'
    'Cl' 'Cl' 0.1484 0.1585
                         'International Tables Vol C Tables 4.2.6.8 and 6.1.1.4'
_computing_data_collection
;
CrysAlisPro  (Rigaku OD, 2015)
;
_computing_cell_refinement
;
CrysAlisPro  (Rigaku OD, 2015)
;
_computing_data_reduction
;
CrysAlisPro  (Rigaku OD, 2015)
;
_computing_structure_solution
;
<i>SHELXT2014/5</i> (Sheldrick, 2015a)
;
_computing_structure_refinement
;
<i>SHELXL2018/3</i> (Sheldrick, 2015b)
;
_computing_molecular_graphics
;
DIAMOND (Brandenburg, 1999)
;
_computing_publication_material
;
DIAMOND (Brandenburg, 1999)
;
loop_
    _atom_site_type_symbol
    _atom_site_label
    _atom_site_fract_x
    _atom_site_fract_y
    _atom_site_fract_z
    _atom_site_U_iso_or_equiv
    _atom_site_adp_type
    _atom_site_calc_flag
    _atom_site_occupancy
    _atom_site_disorder_assembly
    _atom_site_disorder_group
    Ni Ni1 0.250000 0.250000 0.500000 0.0419(2) Uani d 1 . .
    Cl Cl1 0.21866(4) 0.51154(14) 0.57071(6) 0.0488(3) Uani d 1 . .
    N N1 0.22244(12) 0.3739(5) 0.40075(19) 0.0423(8) Uani d 1 . .
    N N2 0.20188(12) 0.5693(5) 0.31205(19) 0.0454(9) Uani d 1 . .
    N N3 0.32078(12) 0.3777(5) 0.49579(19) 0.0451(9) Uani d 1 . .
    N N4 0.38019(12) 0.5864(5) 0.4895(2) 0.0454(9) Uani d 1 . .
    C C1 0.21920(15) 0.5462(6) 0.3818(2) 0.0480(11) Uani d 1 . .
    H H1 0.228055 0.641502 0.413725 0.058 Uiso calc 1 . .
    C C2 0.19229(17) 0.4035(7) 0.2839(3) 0.0605(13) Uani d 1 . .
    H H2 0.179357 0.375818 0.236414 0.073 Uiso calc 1 . .
    C C3 0.20524(17) 0.2848(7) 0.3387(3) 0.0594(13) Uani d 1 . .
    H H3 0.202711 0.159098 0.334459 0.071 Uiso calc 1 . .
    C C4 0.19061(16) 0.7409(7) 0.2746(3) 0.0598(13) Uani d 1 . .
    H H4A 0.205060 0.740434 0.226555 0.072 Uiso calc 1 . .
    H H4B 0.205927 0.839897 0.303368 0.072 Uiso calc 1 . .
    C C5 0.13415(16) 0.7708(6) 0.2650(3) 0.0485(11) Uani d 1 . .
    C C6 0.10774(17) 0.7322(6) 0.1991(3) 0.0555(12) Uani d 1 . .
    H H6 0.125207 0.697958 0.158149 0.067 Uiso calc 1 . .
    C C7 0.05550(17) 0.7438(6) 0.1933(3) 0.0511(11) Uani d 1 . .
    H H7 0.038471 0.716996 0.148230 0.061 Uiso calc 1 . .
    C C8 0.02803(15) 0.7940(5) 0.2523(2) 0.0443(11) Uani d 1 . .
    C C9 0.05500(17) 0.8394(7) 0.3182(3) 0.0568(12) Uani d 1 . .
    H H9 0.037767 0.877617 0.358795 0.068 Uiso calc 1 . .
    C C10 0.10719(17) 0.8279(7) 0.3234(3) 0.0601(13) Uani d 1 . .
    H H10 0.124556 0.859617 0.367591 0.072 Uiso calc 1 . .
    C C11 0.33046(15) 0.5513(6) 0.4876(2) 0.0460(11) Uani d 1 . .
    H H11 0.305554 0.639986 0.481224 0.055 Uiso calc 1 . .
    C C12 0.36761(17) 0.2989(6) 0.5055(3) 0.0573(13) Uani d 1 . .
    H H12 0.373160 0.175661 0.513987 0.069 Uiso calc 1 . .
    C C13 0.40491(18) 0.4252(6) 0.5009(3) 0.0580(13) Uani d 1 . .
    H H13 0.439701 0.405819 0.504830 0.070 Uiso calc 1 . .
    C C14 0.40289(17) 0.7651(6) 0.4815(3) 0.0523(12) Uani d 1 . .
    H H14A 0.425099 0.790809 0.524742 0.063 Uiso calc 1 . .
    H H14B 0.376426 0.856560 0.478823 0.063 Uiso calc 1 . .
    C C15 0.43247(16) 0.7761(6) 0.4137(3) 0.0474(11) Uani d 1 . .
    C C16 0.48277(16) 0.8245(6) 0.4154(3) 0.0558(12) Uani d 1 . .
    H H16 0.499348 0.852339 0.460692 0.067 Uiso calc 1 . .
    C C17 0.50950(17) 0.8329(7) 0.3518(3) 0.0588(13) Uani d 1 . .
    H H17 0.543335 0.867828 0.354691 0.071 Uiso calc 1 . .
    C C18 0.48594(16) 0.7894(5) 0.2841(2) 0.0468(11) Uani d 1 . .
    C C19 0.43553(17) 0.7414(6) 0.2819(3) 0.0544(12) Uani d 1 . .
    H H19 0.418879 0.713521 0.236701 0.065 Uiso calc 1 . .
    C C20 0.40927(17) 0.7340(6) 0.3457(3) 0.0556(12) Uani d 1 . .
    H H20 0.375352 0.700011 0.342800 0.067 Uiso calc 1 . .
loop_
    _atom_site_aniso_label
    _atom_site_aniso_U_11
    _atom_site_aniso_U_22
    _atom_site_aniso_U_33
    _atom_site_aniso_U_12
    _atom_site_aniso_U_13
    _atom_site_aniso_U_23
    Ni1 0.0420(4) 0.0360(4) 0.0478(5) 0.0039(3) 0.0020(3) 0.0062(4)
    Cl1 0.0494(6) 0.0406(6) 0.0563(7) 0.0077(5) 0.0024(5) 0.0018(5)
    N1 0.0364(19) 0.042(2) 0.048(2) -0.0009(16) -0.0007(16) 0.0031(17)
    N2 0.0367(19) 0.050(2) 0.049(2) 0.0005(17) -0.0055(16) 0.0120(18)
    N3 0.0380(19) 0.039(2) 0.059(2) 0.0035(16) 0.0041(17) 0.0061(18)
    N4 0.040(2) 0.036(2) 0.060(2) -0.0003(16) 0.0051(17) 0.0076(17)
    C1 0.046(3) 0.047(3) 0.050(3) -0.002(2) -0.007(2) 0.000(2)
    C2 0.060(3) 0.060(3) 0.059(3) 0.014(3) -0.016(2) -0.005(3)
    C3 0.055(3) 0.046(3) 0.075(4) 0.009(2) -0.013(3) -0.005(3)
    C4 0.044(3) 0.065(3) 0.069(3) -0.003(2) -0.004(2) 0.027(3)
    C5 0.045(2) 0.045(3) 0.055(3) 0.000(2) -0.005(2) 0.015(2)
    C6 0.052(3) 0.056(3) 0.058(3) 0.005(2) -0.004(2) 0.002(2)
    C7 0.053(3) 0.051(3) 0.048(3) -0.001(2) -0.013(2) -0.002(2)
    C8 0.048(2) 0.037(2) 0.046(3) -0.0001(18) -0.009(2) 0.004(2)
    C9 0.053(3) 0.068(3) 0.048(3) 0.002(2) -0.006(2) -0.001(3)
    C10 0.052(3) 0.072(3) 0.055(3) -0.002(3) -0.018(2) 0.001(3)
    C11 0.037(2) 0.045(3) 0.056(3) 0.0067(19) 0.001(2) 0.006(2)
    C12 0.055(3) 0.040(3) 0.077(4) 0.008(2) 0.007(3) 0.012(2)
    C13 0.049(3) 0.046(3) 0.079(4) 0.008(2) 0.002(2) 0.004(3)
    C14 0.051(3) 0.046(3) 0.060(3) -0.003(2) 0.005(2) -0.001(2)
    C15 0.045(2) 0.040(3) 0.057(3) 0.001(2) 0.003(2) 0.001(2)
    C16 0.044(3) 0.062(3) 0.061(3) -0.004(2) 0.000(2) 0.000(3)
    C17 0.039(2) 0.060(3) 0.078(4) -0.006(2) 0.005(2) -0.002(3)
    C18 0.046(3) 0.032(2) 0.062(3) 0.0030(18) 0.005(2) 0.000(2)
    C19 0.048(3) 0.058(3) 0.057(3) -0.002(2) -0.001(2) -0.002(2)
    C20 0.043(3) 0.058(3) 0.066(3) -0.004(2) 0.003(2) -0.001(3)
_geom_special_details
;
 All esds (except the esd in the dihedral angle between two l.s. planes)
 are estimated using the full covariance matrix.  The cell esds are taken
 into account individually in the estimation of esds in distances, angles
 and torsion angles; correlations between esds in cell parameters are only
 used when they are defined by crystal symmetry.  An approximate (isotropic)
 treatment of cell esds is used for estimating esds involving l.s. planes.
;
loop_
    _geom_bond_atom_site_label_1
    _geom_bond_atom_site_label_2
    _geom_bond_site_symmetry_2
    _geom_bond_distance
    _geom_bond_publ_flag
    Ni1 N3 7_556 2.100(3) ?
    Ni1 N3 . 2.100(3) ?
    Ni1 N1 . 2.108(3) ?
    Ni1 N1 7_556 2.108(3) ?
    Ni1 Cl1 . 2.4793(11) ?
    Ni1 Cl1 7_556 2.4793(11) ?
    N1 C1 . 1.315(5) ?
    N1 C3 . 1.357(5) ?
    N2 C1 . 1.330(5) ?
    N2 C2 . 1.341(6) ?
    N2 C4 . 1.456(5) ?
    N3 C11 . 1.312(5) ?
    N3 C12 . 1.370(5) ?
    N4 C11 . 1.339(5) ?
    N4 C13 . 1.365(5) ?
    N4 C14 . 1.456(5) ?
    C1 H1 . 0.9300 ?
    C2 C3 . 1.351(6) ?
    C2 H2 . 0.9300 ?
    C3 H3 . 0.9300 ?
    C4 C5 . 1.510(6) ?
    C4 H4A . 0.9700 ?
    C4 H4B . 0.9700 ?
    C5 C10 . 1.374(6) ?
    C5 C6 . 1.377(6) ?
    C6 C7 . 1.383(6) ?
    C6 H6 . 0.9300 ?
    C7 C8 . 1.377(6) ?
    C7 H7 . 0.9300 ?
    C8 C9 . 1.395(6) ?
    C8 C8 2 1.480(8) ?
    C9 C10 . 1.381(6) ?
    C9 H9 . 0.9300 ?
    C10 H10 . 0.9300 ?
    C11 H11 . 0.9300 ?
    C12 C13 . 1.361(6) ?
    C12 H12 . 0.9300 ?
    C13 H13 . 0.9300 ?
    C14 C15 . 1.495(6) ?
    C14 H14A . 0.9700 ?
    C14 H14B . 0.9700 ?
    C15 C16 . 1.376(6) ?
    C15 C20 . 1.378(6) ?
    C16 C17 . 1.386(6) ?
    C16 H16 . 0.9300 ?
    C17 C18 . 1.380(6) ?
    C17 H17 . 0.9300 ?
    C18 C19 . 1.378(6) ?
    C18 C18 2_655 1.476(9) ?
    C19 C20 . 1.382(6) ?
    C19 H19 . 0.9300 ?
    C20 H20 . 0.9300 ?
loop_
    _geom_angle_atom_site_label_1
    _geom_angle_atom_site_label_2
    _geom_angle_atom_site_label_3
    _geom_angle_site_symmetry_1
    _geom_angle_site_symmetry_3
    _geom_angle
    _geom_angle_publ_flag
    N3 Ni1 N3 7_556 . 180.0 ?
    N3 Ni1 N1 7_556 . 87.59(13) ?
    N3 Ni1 N1 . . 92.41(13) ?
    N3 Ni1 N1 7_556 7_556 92.41(13) ?
    N3 Ni1 N1 . 7_556 87.59(13) ?
    N1 Ni1 N1 . 7_556 180.00(17) ?
    N3 Ni1 Cl1 7_556 . 90.22(10) ?
    N3 Ni1 Cl1 . . 89.78(10) ?
    N1 Ni1 Cl1 . . 89.69(10) ?
    N1 Ni1 Cl1 7_556 . 90.31(10) ?
    N3 Ni1 Cl1 7_556 7_556 89.78(10) ?
    N3 Ni1 Cl1 . 7_556 90.22(10) ?
    N1 Ni1 Cl1 . 7_556 90.31(10) ?
    N1 Ni1 Cl1 7_556 7_556 89.69(10) ?
    Cl1 Ni1 Cl1 . 7_556 180.0 ?
    C1 N1 C3 . . 103.7(4) ?
    C1 N1 Ni1 . . 130.8(3) ?
    C3 N1 Ni1 . . 125.5(3) ?
    C1 N2 C2 . . 107.0(4) ?
    C1 N2 C4 . . 127.1(4) ?
    C2 N2 C4 . . 125.7(4) ?
    C11 N3 C12 . . 104.2(4) ?
    C11 N3 Ni1 . . 128.3(3) ?
    C12 N3 Ni1 . . 127.4(3) ?
    C11 N4 C13 . . 107.3(4) ?
    C11 N4 C14 . . 125.6(4) ?
    C13 N4 C14 . . 127.1(4) ?
    N1 C1 N2 . . 112.6(4) ?
    N1 C1 H1 . . 123.7 ?
    N2 C1 H1 . . 123.7 ?
    N2 C2 C3 . . 106.0(4) ?
    N2 C2 H2 . . 127.0 ?
    C3 C2 H2 . . 127.0 ?
    C2 C3 N1 . . 110.8(4) ?
    C2 C3 H3 . . 124.6 ?
    N1 C3 H3 . . 124.6 ?
    N2 C4 C5 . . 110.8(3) ?
    N2 C4 H4A . . 109.5 ?
    C5 C4 H4A . . 109.5 ?
    N2 C4 H4B . . 109.5 ?
    C5 C4 H4B . . 109.5 ?
    H4A C4 H4B . . 108.1 ?
    C10 C5 C6 . . 118.0(4) ?
    C10 C5 C4 . . 120.5(4) ?
    C6 C5 C4 . . 121.4(5) ?
    C5 C6 C7 . . 120.6(5) ?
    C5 C6 H6 . . 119.7 ?
    C7 C6 H6 . . 119.7 ?
    C8 C7 C6 . . 121.8(4) ?
    C8 C7 H7 . . 119.1 ?
    C6 C7 H7 . . 119.1 ?
    C7 C8 C9 . . 117.4(4) ?
    C7 C8 C8 . 2 121.8(4) ?
    C9 C8 C8 . 2 120.8(5) ?
    C10 C9 C8 . . 120.3(5) ?
    C10 C9 H9 . . 119.8 ?
    C8 C9 H9 . . 119.8 ?
    C5 C10 C9 . . 121.8(4) ?
    C5 C10 H10 . . 119.1 ?
    C9 C10 H10 . . 119.1 ?
    N3 C11 N4 . . 112.5(4) ?
    N3 C11 H11 . . 123.8 ?
    N4 C11 H11 . . 123.8 ?
    C13 C12 N3 . . 110.9(4) ?
    C13 C12 H12 . . 124.6 ?
    N3 C12 H12 . . 124.6 ?
    C12 C13 N4 . . 105.0(4) ?
    C12 C13 H13 . . 127.5 ?
    N4 C13 H13 . . 127.5 ?
    N4 C14 C15 . . 111.6(4) ?
    N4 C14 H14A . . 109.3 ?
    C15 C14 H14A . . 109.3 ?
    N4 C14 H14B . . 109.3 ?
    C15 C14 H14B . . 109.3 ?
    H14A C14 H14B . . 108.0 ?
    C16 C15 C20 . . 117.4(4) ?
    C16 C15 C14 . . 123.0(4) ?
    C20 C15 C14 . . 119.6(4) ?
    C15 C16 C17 . . 122.0(4) ?
    C15 C16 H16 . . 119.0 ?
    C17 C16 H16 . . 119.0 ?
    C18 C17 C16 . . 120.1(4) ?
    C18 C17 H17 . . 120.0 ?
    C16 C17 H17 . . 120.0 ?
    C19 C18 C17 . . 118.2(4) ?
    C19 C18 C18 . 2_655 120.6(5) ?
    C17 C18 C18 . 2_655 121.2(5) ?
    C18 C19 C20 . . 121.1(4) ?
    C18 C19 H19 . . 119.4 ?
    C20 C19 H19 . . 119.4 ?
    C15 C20 C19 . . 121.1(4) ?
    C15 C20 H20 . . 119.4 ?
    C19 C20 H20 . . 119.4 ?
loop_
    _geom_torsion_atom_site_label_1
    _geom_torsion_atom_site_label_2
    _geom_torsion_atom_site_label_3
    _geom_torsion_atom_site_label_4
    _geom_torsion_site_symmetry_1
    _geom_torsion_site_symmetry_2
    _geom_torsion_site_symmetry_3
    _geom_torsion_site_symmetry_4
    _geom_torsion
    _geom_torsion_publ_flag
    C3 N1 C1 N2 . . . . -0.9(5) ?
    Ni1 N1 C1 N2 . . . . 176.6(3) ?
    C2 N2 C1 N1 . . . . 1.2(5) ?
    C4 N2 C1 N1 . . . . 175.8(4) ?
    C1 N2 C2 C3 . . . . -0.9(5) ?
    C4 N2 C2 C3 . . . . -175.6(4) ?
    N2 C2 C3 N1 . . . . 0.4(6) ?
    C1 N1 C3 C2 . . . . 0.3(5) ?
    Ni1 N1 C3 C2 . . . . -177.4(3) ?
    C1 N2 C4 C5 . . . . -105.6(5) ?
    C2 N2 C4 C5 . . . . 68.0(6) ?
    N2 C4 C5 C10 . . . . 77.7(6) ?
    N2 C4 C5 C6 . . . . -98.6(5) ?
    C10 C5 C6 C7 . . . . -2.6(7) ?
    C4 C5 C6 C7 . . . . 173.8(4) ?
    C5 C6 C7 C8 . . . . 0.0(7) ?
    C6 C7 C8 C9 . . . . 2.2(7) ?
    C6 C7 C8 C8 . . . 2 -175.6(3) ?
    C7 C8 C9 C10 . . . . -2.0(7) ?
    C8 C8 C9 C10 2 . . . 175.9(4) ?
    C6 C5 C10 C9 . . . . 2.8(7) ?
    C4 C5 C10 C9 . . . . -173.6(4) ?
    C8 C9 C10 C5 . . . . -0.5(8) ?
    C12 N3 C11 N4 . . . . 1.7(5) ?
    Ni1 N3 C11 N4 . . . . 178.2(3) ?
    C13 N4 C11 N3 . . . . -1.1(5) ?
    C14 N4 C11 N3 . . . . 179.6(4) ?
    C11 N3 C12 C13 . . . . -1.7(5) ?
    Ni1 N3 C12 C13 . . . . -178.2(3) ?
    N3 C12 C13 N4 . . . . 1.1(6) ?
    C11 N4 C13 C12 . . . . 0.0(5) ?
    C14 N4 C13 C12 . . . . 179.3(4) ?
    C11 N4 C14 C15 . . . . -116.3(5) ?
    C13 N4 C14 C15 . . . . 64.6(6) ?
    N4 C14 C15 C16 . . . . -123.9(5) ?
    N4 C14 C15 C20 . . . . 55.2(5) ?
    C20 C15 C16 C17 . . . . 0.6(7) ?
    C14 C15 C16 C17 . . . . 179.7(4) ?
    C15 C16 C17 C18 . . . . -1.0(7) ?
    C16 C17 C18 C19 . . . . 1.2(7) ?
    C16 C17 C18 C18 . . . 2_655 -177.3(3) ?
    C17 C18 C19 C20 . . . . -1.0(7) ?
    C18 C18 C19 C20 2_655 . . . 177.5(3) ?
    C16 C15 C20 C19 . . . . -0.4(7) ?
    C14 C15 C20 C19 . . . . -179.5(4) ?
    C18 C19 C20 C15 . . . . 0.7(7) ?
loop_
    _geom_hbond_atom_site_label_D
    _geom_hbond_atom_site_label_H
    _geom_hbond_atom_site_label_A
    _geom_hbond_site_symmetry_A
    _geom_hbond_distance_DH
    _geom_hbond_distance_HA
    _geom_hbond_distance_DA
    _geom_hbond_angle_DHA
    _geom_hbond_publ_flag
    C11 H11 Cl1 7_566 0.93 2.79 3.605(4) 146.5 yes
    C14 H14B Cl1 7_566 0.97 2.80 3.686(5) 152.9 yes
_shelx_space_group_comment
;
The symmetry employed for this shelxl refinement is uniquely defined
by the following loop, which should always be used as a source of
symmetry information in preference to the above space-group names.
They are only intended as comments.
;
_shelx_estimated_absorpt_T_min     0.807
_shelx_estimated_absorpt_T_max     0.890
_shelx_hkl_file
;
   0   0   2  594.06   19.27
   0   0  -2  559.79   19.75
   0   0   3    2.14    2.86
   0   0  -3    3.55    3.28
   0   0  -3    4.25    2.92
   0   0  -4 8109.58  105.92
   0   0   4 8149.95  100.02
   0   0   4 8117.25  105.65
   0   0  -4 7746.85   98.85
   0   0  -5    8.55    7.29
   0   0   5   15.27    7.26
   0   0  -5    1.02    4.03
   0   0   5    2.26    4.91
   0   0  -6 3000.07   75.00
   0   0  -6 2993.33   78.13
   0   0   6 2947.11   77.92
   0   0  -7   11.47    7.05
   0   0   7    2.35    7.50
   0   0   7    0.42    3.04
   0   0  -7    7.65    6.26
   0   0  -8  610.95   42.36
   0   0  -8  637.33   39.77
   0   0   8  608.18   41.19
   0   0   9    3.67    6.17
   0   0   9    2.11    6.53
   0   0  -9    1.96    4.06
   0   0  10 2668.54   98.22
   0   0 -10 2686.78   92.89
   0   0 -10 2627.95   96.38
   0   0  11   23.67   12.80
   0   0  11   11.95   10.00
   0   0 -11   14.42   10.84
   0   0 -11   11.86    9.76
   0   0 -12 1980.84   93.28
   0   0 -12 1988.03   88.64
   0   0 -13    5.54    6.80
   0   0 -13   10.72   11.62
   0   0 -14  850.50   67.60
   0   0 -14  987.95   68.26
   0   0 -15   41.79   15.87
   0   0 -15   15.18   12.22
   0   0 -16  286.04   40.77
   0   0 -16  247.56   39.99
   0   0 -17   24.99   14.51
   0   0 -17   13.37   13.91
   0   0 -18   67.75   25.20
   0   0 -18   69.58   21.47
   0   0 -19    7.26    9.09
   0   0 -19   -5.21   11.35
   0   0 -20   -1.75   11.14
   0   0 -20   -0.03    4.73
   0   0 -21    2.23    8.61
   0   0 -21    1.20    4.61
   0   0 -22    8.04   10.96
   0   0 -23    8.73   13.70
   0  -2   0 9999.00  138.65
   0  -2   0 9877.33  141.00
   0   2   0 9616.37  139.83
   0   2   0 9928.82  135.91
   0   2   1 1911.65   64.83
   0  -2   1 1977.92   62.78
   0   2   1 1964.10   60.04
   0   2  -1 1894.57   61.66
   0  -2  -1 2000.44   66.33
   0  -2  -1 1956.03   60.91
   0   2  -1 1928.72   61.21
   0   2  -1 1912.55   59.13
   0   2  -2 2970.38   73.77
   0   2   2 2963.64   74.94
   0   2  -2 2968.88   80.96
   0  -2  -2 3072.66   77.68
   0   2   2 2903.30   82.74
   0  -2   3   23.85    7.50
   0   2  -3   34.08    8.58
   0   2   3   38.45    9.57
   0   2   3   27.73    8.76
   0  -2  -3   28.36    8.28
   0   2  -3   25.56    7.08
   0   2  -4 1993.15   49.89
   0   2   4 2114.94   68.98
   0   2   4 2081.73   77.08
   0   2  -4 2183.50   76.78
   0  -2   4 1926.70   62.15
   0   2  -4 2179.89   63.89
   0   2   4 1982.88   36.58
   0  -2  -4 2173.24   70.94
   0   2  -5   10.90    6.77
   0  -2  -5   12.25    7.44
   0   2  -5   11.56    6.38
   0   2   5    5.66    4.00
   0  -2  -6 1329.06   62.06
   0   2  -6 1356.55   66.12
   0  -2   6 1235.75   53.32
   0   2   6 1317.68   65.91
   0   2  -6 1311.54   56.15
   0  -2  -7  147.08   24.12
   0   2  -7  135.43   22.76
   0  -2  -7  130.37   20.23
   0  -2   7  132.39   18.76
   0   2   7  125.53   21.89
   0   2   7  134.26   18.79
   0   2  -7  121.01   18.19
   0   2  -8  761.02   54.05
   0  -2  -8  604.60   21.50
   0  -2  -8  787.66   56.70
   0   2   8  753.37   53.99
   0   2   8  741.44   44.89
   0  -2  -8  826.35   55.19
   0   2  -8  679.63   46.37
   0  -2   8  710.16   45.04
   0   2  -9  109.00   19.66
   0   2   9  102.49   17.58
   0  -2   9   97.71   18.01
   0  -2  -9  118.99   23.27
   0   2  -9  124.50   23.88
   0  -2  -9  115.89   22.55
   0  -2  -9   83.61    9.15
   0   2 -10  101.71   20.78
   0   2  10  185.29   25.17
   0  -2 -10  221.64   33.09
   0  -2 -10  181.77   14.66
   0  -2  10  157.98   23.94
   0  -2 -10  226.66   33.00
   0   2 -10  206.88   30.68
   0  -2  10  122.39    9.79
   0  -2 -11   74.49   10.00
   0  -2 -11   82.98   20.32
   0   2 -11  111.77   23.91
   0  -2  11   71.21   16.62
   0   2  11   75.48   16.77
   0  -2 -11   97.07   23.24
   0   2 -11   63.08   16.95
   0  -2  11   47.81    6.05
   0  -2  12  141.42   26.71
   0  -2  12   84.49    7.65
   0   2  12  175.36   26.10
   0  -2 -12  149.37   15.33
   0  -2 -12  191.44   34.14
   0  -2 -12  138.50   29.09
   0   2 -12  142.39   27.28
   0   2 -12  191.62   25.74
   0  -2 -13   25.92   14.09
   0  -2 -13    0.96    7.08
   0   2 -13   12.89   11.89
   0   2 -13    6.08    8.64
   0  -2  13    7.68    8.46
   0  -2 -13    5.18    3.55
   0   2 -14    2.62    5.69
   0  -2 -14   10.36    4.40
   0  -2 -14    0.69    9.06
   0  -2 -14    4.28    8.88
   0  -2 -15   23.15   15.66
   0   2 -15    7.98    5.45
   0   2 -15   17.58   14.21
   0  -2 -15  -10.96   10.24
   0   2 -16   39.80   14.51
   0  -2 -16   22.43   14.21
   0  -2 -16    2.08    7.77
   0   2 -16   17.22   15.45
   0   2 -17   21.89   10.24
   0   2 -17    8.67   13.79
   0  -2 -17   14.93   11.86
   0  -2 -17   27.52   18.94
   0  -2 -18    9.94   10.21
   0   2 -18   28.00   18.73
   0   2 -18   19.45    9.54
   0  -2 -18   24.99   17.49
   0  -2 -19  -13.52    9.57
   0   2 -19   15.96   10.93
   0   2 -19    4.82   12.86
   0  -2 -19    0.87   10.15
   0   2 -20   67.05   24.99
   0  -2 -20   76.84   27.97
   0  -2 -20  101.53   33.24
   0  -2 -21   29.12   21.26
   0  -2 -21   12.92   17.34
   0   2 -21    5.54   16.23
   0   2 -22   56.94   25.92
   0  -2 -22   40.14   24.15
   0  -2 -22   17.37   13.88
   0  -2 -23   -5.87    6.23
   0   2 -23   19.63   13.64
   0  -2 -24   31.34   24.33
   0  -4   0 2608.65  101.83
   0   4   0 2465.93  100.44
   0   4   0 2502.93   98.10
   0   4  -1  644.43   50.40
   0  -4   1  604.48   49.80
   0   4  -1  599.36   48.81
   0   4   1  599.72   50.85
   0  -4  -1  618.39   53.41
   0  -4  -1  608.93   48.90
   0   4  -1  521.40   46.28
   0   4   1  631.30   48.66
   0  -4  -2   14.87   11.56
   0   4  -2   10.81    8.40
   0   4  -2    9.79    8.85
   0  -4  -2   40.92   14.12
   0   4  -2   24.00   10.78
   0   4   2   23.64    9.57
   0   4  -3    9.51   10.42
   0   4  -3    9.15    5.63
   0   4   3    0.81    2.35
   0  -4  -3    7.26   10.93
   0   4  -3    4.88    4.19
   0  -4  -3   21.44   14.09
   0   4  -3   -1.48    6.35
   0   4  -4  610.89   52.12
   0  -4  -4  574.58   49.26
   0   4   4  512.79   44.71
   0  -4  -4  556.66   52.99
   0   4  -4  480.09   43.66
   0   4  -4  506.53   40.83
   0   4  -4  507.01   42.42
   0   4  -5   18.64    9.57
   0   4  -5   32.70   12.22
   0  -4  -5   37.06   13.79
   0   4  -5   11.05    9.33
   0   4  -5   16.32    6.93
   0   4   5   21.92    7.23
   0   4   5   27.55   12.28
   0  -4  -5   45.98   15.87
   0   4  -6   21.11   10.33
   0  -4  -6   23.82   13.58
   0   4   6   25.47    6.93
   0  -4  -6   30.68   11.65
   0   4  -6   33.30   11.95
   0   4  -6   32.73   11.23
   0   4   7    4.79    1.93
   0   4  -7    6.11    7.59
   0  -4  -7   19.75   13.49
   0  -4  -7   11.32    5.81
   0  -4   7   23.46   10.99
   0   4  -7   20.87   11.08
   0   4  -7   16.11    8.55
   0  -4  -8    2.53    4.22
   0  -4   8   -0.48    5.21
   0   4  -8   10.78    9.64
   0  -4  -8    9.88    9.88
   0   4  -9   -8.07    9.85
   0   4  -9    4.49    9.42
   0  -4  -9   11.53    8.67
   0  -4  -9    1.81    5.48
   0  -4   9    9.73    6.62
   0  -4 -10    6.83    9.27
   0   4 -10   -5.75    7.53
   0   4  10   10.66    7.59
   0  -4  10   15.72    8.97
   0  -4 -10    5.36   14.27
   0   4 -10   15.72   12.04
   0   4  11   13.01    9.73
   0   4 -11    3.25    8.43
   0   4 -11   12.28   10.24
   0  -4  11    3.58    4.70
   0  -4 -11    9.88   14.60
   0  -4 -11   44.53   17.55
   0  -4 -12  120.17   29.81
   0  -4 -12   97.07   29.00
   0   4 -12  104.24   26.38
   0   4 -12  117.55   30.74
   0   4 -13  110.02   30.44
   0  -4 -13  122.39   33.90
   0   4 -13   96.74   26.68
   0  -4 -13  122.09   33.00
   0   4 -14  259.15   46.13
   0   4 -14  121.70   33.48
   0  -4 -14  240.78   45.37
   0  -4 -14  261.35   46.13
   0   4 -15   -8.67   10.36
   0  -4 -15   25.02   18.94
   0  -4 -15    2.83   11.26
   0   4 -15    3.04   14.51
   0  -4 -16   41.82   20.53
   0   4 -16   65.46   26.89
   0  -4 -16   44.41   21.08
   0  -4 -17   15.90   12.41
   0  -4 -17   23.06   16.62
   0   4 -17    3.49    9.73
   0  -4 -18    0.93   10.00
   0  -4 -18   -7.02    8.85
   0   4 -18   10.09    8.94
   0   4 -19    5.42   10.78
   0  -4 -19  -21.65   16.05
   0  -4 -20    1.84    9.85
   0  -4 -20   28.39   21.26
   0   4 -20   24.09   17.73
   0  -4 -21    3.70   13.28
   0  -4 -21   -7.38    7.77
   0  -6   0  411.41   51.13
   0   6   0  311.81   46.10
   0   6  -1    2.53    6.41
   0   6   1   -3.25    8.19
   0  -6  -1    7.29    7.26
   0  -6  -2   -8.28   10.69
   0   6  -2   10.81    9.00
   0   6  -2   -2.47    4.85
   0   6  -3    9.06    5.54
   0   6  -3   -0.96    7.05
   0  -6  -3   14.81   15.63
   0   6  -4  592.55   60.64
   0  -6  -4  772.46   70.34
   0   6  -4  741.05   69.73
   0  -6  -4  714.10   73.53
   0   6  -5   72.29   23.46
   0   6   5  139.68   23.24
   0  -6  -5  141.66   32.49
   0   6  -5   79.85   24.87
   0  -6  -5   96.98   28.69
   0   6   6  476.69   38.75
   0   6  -6  424.60   49.41
   0   6  -6  454.14   58.44
   0  -6  -6  483.11   56.64
   0  -6  -6  582.62   68.20
   0   6   7   14.48    5.87
   0  -6  -7   61.72   22.76
   0  -6  -7   38.33   22.73
   0   6  -7   35.89   16.08
   0   6  -7   42.18   21.20
   0  -6  -8  445.05   57.21
   0   6  -8  505.21   63.23
   0   6  -8  372.21   46.73
   0  -6  -8  474.07   64.95
   0   6  -9   24.69   14.81
   0  -6  -9   41.25   20.66
   0   6  -9   33.09   18.76
   0  -6  -9   47.63   26.92
   0  -6 -10  294.08   47.90
   0  -6 -10  292.72   53.20
   0   6 -10  161.72   33.93
   0   6 -10  367.21   56.30
   0   6 -11  104.72   26.59
   0  -6 -11  121.46   36.10
   0  -6 -11  153.89   35.62
   0   6 -11  128.18   35.53
   0   6 -12   16.74   12.59
   0  -6 -12   18.19   18.64
   0  -6 -12   18.25   12.56
   0   6 -12   41.13   22.40
   0   6 -13   11.47   14.42
   0  -6 -13  -11.95    6.74
   0  -6 -13   19.33   18.49
   0   6 -13   24.18   20.78
   0  -6 -14   14.99   17.19
   0  -6 -14   -3.28    8.52
   0  -6 -15    2.92    9.70
   0  -6 -15   -7.29   13.70
   0   6 -15    7.38   13.04
   0   6 -16   23.00   17.82
   0  -6 -16   17.58   13.28
   0  -6 -16    7.35   10.69
   0  -6 -17   13.67   17.37
   0  -6 -17   25.83   15.57
   0  -6 -18   48.75   22.37
   0  -6 -19  -39.74   22.13
   0   8   0  151.84   36.52
   0   8   0  120.38   34.45
   0   8   1   14.93   12.65
   0   8   1  -11.56   17.82
   0   8  -1   13.19   12.25
   0   8  -1   17.25   14.21
   0   8   2   -9.18   12.71
   0   8  -2   38.15   20.69
   0   8  -2   52.96   20.84
   0   8   3   29.24   20.72
   0   8  -3   15.33   10.96
   0  -8  -3   34.26   18.40
   0   8  -3   19.00   15.99
   0  -8  -4   24.27   17.49
   0   8  -4    8.67    7.89
   0   8   4   17.10    8.10
   0   8  -4   -4.12   10.27
   0  -8  -5   -8.64   10.87
   0   8  -5   -3.43    6.99
   0   8  -5   -2.17    6.32
   0   8  -6  -11.41   15.24
   0   8  -6   -1.48   11.38
   0  -8  -6   16.23   13.61
   0   8  -7   -0.75   10.09
   0  -8  -7   47.06   21.83
   0   8  -7   21.08   18.46
   0   8  -8    0.99    7.17
   0   8  -8   -0.81    8.82
   0  -8  -8   -4.88    9.36
   0  -8  -9   -3.28    7.08
   0   8  -9   37.64   22.43
   0  -8 -10   41.04   26.01
   0   8 -10   31.40   19.54
   0  -8 -10    9.60   12.50
   0   8 -11    2.53   17.34
   0  -8 -11    4.82   11.32
   0  -8 -11   -1.29    6.44
   0  -8 -12    4.40   12.77
   0  -8 -13   11.08   17.07
   0  10  -1   -0.18    5.12
   0  10  -2   19.12   15.69
   0  10  -2   -9.00   10.27
   1   1 -24   25.83   21.80
   1  -1 -23   57.75   25.83
   1   1 -23  -11.65   12.34
   1  -1 -22   24.39   16.38
   1   1 -22   16.53   13.61
   1   1 -21   80.24   24.81
   1  -1 -21    5.54    5.21
   1   1 -21   56.97   24.81
   1  -1 -20   19.30   14.84
   1   1 -20   13.88   11.08
   1   1 -19  184.21   40.74
   1   1 -19  180.63   34.17
   1  -1 -19  177.19   38.03
   1   1 -18    9.39   13.88
   1   1 -18   14.00   10.99
   1  -1 -18   11.80   10.51
   1   1 -17    3.07   11.95
   1   1 -17   -0.48    4.97
   1  -1 -17    7.56    8.16
   1   1 -16   41.04   15.45
   1  -1 -16   26.07   15.54
   1   1 -16   12.28    8.37
   1   1 -15 1185.38   75.06
   1  -1 -15 1200.16   84.88
   1  -1 -15 1107.36   80.45
   1   1 -15 1072.68   82.53
   1  -1 -14   14.51   12.47
   1   1 -14   10.66    7.56
   1   1 -14   11.71   12.01
   1  -1 -14   14.60   11.56
   1  -1 -13   52.15   17.22
   1   1 -13   54.08   15.21
   1   1 -13   85.63   21.47
  -1  -1  13   46.73   17.73
   1  -1 -13   55.64   16.65
   1   1 -12  790.13   54.11
   1  -1 -12  753.13   59.92
   1  -1 -12  731.33   57.75
   1   1 -12  716.27   59.71
  -1  -1  12  605.47   52.99
   1   1 -11  547.33   49.98
   1  -1 -11  664.21   52.63
   1  -1 -11  680.23   54.98
   1   1 -11  677.34   48.42
  -1  -1  11  579.06   48.05
  -1   1  11  681.32   51.55
   1  -1 -10  934.54   60.73
  -1  -1  10  898.04   56.91
   1   1 -10  998.16   63.86
  -1   1  10  982.17   58.65
  -1   1  10  936.97   60.40
   1   1 -10 1023.27   56.00
   1  -1 -10  933.30   58.95
  -1  -1   9  729.97   48.69
  -1   1   9  769.87   49.47
   1   1  -9  841.62   48.66
  -1  -1   9  754.60   53.69
   1   1  -9  765.11   54.02
   1  -1  -9  801.60   51.67
   1  -1  -9  851.55   55.49
  -1   1   9  784.83   53.38
  -1   1   8  394.34   33.03
  -1  -1   8  409.76   37.58
   1  -1  -8  425.93   37.25
  -1  -1   8  405.24   33.69
   1   1  -8  396.00   36.85
  -1   1   8  382.78   35.23
  -1   1   7  897.53   46.82
  -1  -1   7  851.64   50.52
   1  -1  -7  884.67   50.34
  -1   1   7  819.16   49.02
  -1  -1   7  922.25   46.61
   1   1  -7  913.40   51.40
  -1   1   6  416.29   30.14
  -1   1   6  369.65   30.80
  -1  -1   6  374.86   27.28
   1   1  -6  265.84   23.24
   1   1  -6  397.26   32.82
   1  -1  -6  402.11   32.37
  -1  -1   5  836.92   36.01
  -1   1   5  835.14   43.09
   1   1  -5  809.40   35.92
  -1   1   5  822.14   39.71
   1   1  -5  865.80   44.05
  -1  -1   4   14.00    4.76
   1   1  -4   15.11    6.26
   1   1  -4   25.14    6.29
  -1   1   4   16.77    6.35
   1   1  -3 7147.46  105.71
   1  -1  -3 7337.03   96.50
  -1   1   3 7349.34  109.00
   1   1  -3 7274.94   80.33
  -1  -1   3 6777.72   77.20
   1   1  -2  647.74   21.71
  -1   1   2  641.87   29.60
   1  -1  -2  679.87   25.08
  -1   1   2  649.37   24.66
   1   1  -2  629.11   28.39
  -1  -1   2  620.80   21.35
   1   1  -1  687.70   29.39
   1  -1  -1  719.77   23.09
  -1   1   1  675.84   27.55
  -1   1   1  717.51   22.97
   1   1  -1  658.31   25.74
   1   1   0  112.52   11.29
   1  -1   0  109.51    9.39
   1   1   0  117.07   11.56
  -1   1   0  106.41    9.70
  -1   1   0  115.92    9.51
  -1   1  -1 1257.04   33.75
   1   1   1 1335.80   38.78
  -1   1  -1 1317.59   30.23
  -1   1  -1 1363.81   39.08
   1   1   1 1328.10   41.52
  -1   1  -2  332.92   19.72
   1  -1   2  334.27   16.59
  -1  -1  -2  344.51   14.93
   1   1   2  366.91   23.36
   1  -1   2  301.91   19.87
   1   1   2  341.83   14.57
  -1   1  -2  314.79   15.81
   1   1   2  330.60   20.69
  -1  -1  -3   74.52    6.77
   1   1   3   68.14    6.38
  -1   1  -3   67.08   11.05
   1  -1   3   72.96    7.41
   1   1   3   72.17   11.95
   1  -1   3   74.49   10.30
   1   1   3   77.74   11.23
  -1   1  -3   69.76   10.15
  -1  -1  -4 4018.97   53.47
  -1   1  -4 3946.29   82.62
  -1   1  -4 3839.64   86.29
  -1  -1  -4 4038.12   89.52
   1   1   4 3860.02   66.45
   1   1   4 3857.92   86.38
  -1  -1  -5  360.62   28.69
  -1   1  -5  357.28   27.55
  -1   1  -5  356.40   27.91
   1  -1   5  350.05   28.30
   1  -1   5  320.88   25.59
  -1  -1  -5  358.78   17.82
   1   1   5  394.55   29.21
   1   1   5  362.88   22.43
   1   1   6 1564.12   61.60
   1  -1   6 1624.04   62.42
   1  -1   6 1522.96   63.05
  -1   1  -6 1529.08   62.72
  -1  -1  -6 1454.92   60.73
  -1   1  -6 1370.22   60.19
  -1  -1  -6 1571.02   53.84
   1   1   6 1477.59   50.70
  -1   1  -7 1439.65   64.10
   1  -1   7 1593.96   66.81
   1   1   7 1600.22   66.06
  -1   1  -7 1582.79   52.36
  -1   1  -7 1628.47   67.81
   1  -1   7 1674.56   70.76
  -1  -1  -7 1608.59   59.92
   1   1   7 1607.54   57.90
  -1  -1  -7 1602.60   67.35
   1   1   8  234.34   23.94
   1  -1   8  227.27   27.04
  -1  -1  -8  219.02   26.23
  -1   1  -8  246.81   22.67
   1   1   8  193.03   24.45
  -1  -1  -8  248.25   26.26
   1  -1   8  227.39   27.46
  -1   1  -8  212.09   26.95
  -1  -1  -9  196.10   26.80
   1  -1   9  206.46   28.57
  -1   1  -9  189.09   26.20
   1   1   9  178.52   22.73
   1  -1   9  175.03   26.77
  -1  -1  -9  184.63   24.21
   1   1   9  178.52   24.96
  -1   1  -9  179.27   20.78
  -1  -1 -10  340.18   34.14
   1   1  10  266.92   31.46
  -1   1 -10  265.90   26.50
   1  -1  10  244.79   31.89
  -1   1 -10  278.21   33.39
  -1  -1 -10  280.05   33.33
   1   1  10  275.41   29.66
   1  -1  10  288.00   35.05
  -1   1 -11  456.61   36.76
  -1  -1 -11  452.00   41.73
   1  -1  11  354.45   40.95
  -1   1 -11  446.73   44.59
  -1  -1 -11  435.80   42.73
   1   1  11  391.03   37.34
  -1  -1 -12  132.30   25.44
  -1   1 -12  164.52   29.12
  -1   1 -12  156.81   23.09
   1  -1  12  126.13   25.50
  -1  -1 -12  160.48   26.59
   1   1  12  149.25   24.51
  -1   1 -13  209.29   27.97
  -1   1 -13  206.91   32.91
  -1  -1 -13  197.55   32.13
  -1  -1 -13  208.72   32.19
  -1  -1 -14   -5.21    4.91
  -1   1 -14   15.02    7.68
  -1  -1 -14    7.50    9.60
  -1   1 -14    5.78   12.16
  -1   1 -15   51.10   14.78
  -1   1 -15   46.88   19.48
  -1  -1 -15   39.71   17.55
  -1  -1 -15   62.57   19.78
  -1   1 -16   89.36   20.72
  -1  -1 -16   78.37   25.38
  -1   1 -16   72.11   23.79
  -1  -1 -16  101.92   25.95
  -1  -1 -17  135.61   31.52
  -1   1 -17  128.69   26.53
  -1   1 -17  121.07   30.29
  -1  -1 -17  148.32   31.89
  -1   1 -18    5.78   11.35
  -1   1 -18   48.60   17.46
  -1  -1 -18   55.88   19.51
  -1   1 -19   87.17   23.82
  -1  -1 -19   92.86   27.88
  -1   1 -19   78.89   26.65
  -1   1 -20   -0.18    4.09
  -1   1 -20   23.49   21.08
  -1  -1 -20    9.60   12.80
  -1   1 -21   44.50   22.64
  -1  -1 -21   27.67   20.02
  -1   1 -22   21.44   16.35
  -1  -1 -22   -0.93    7.05
  -1   1 -23    1.96   10.96
  -1   1 -24   42.36   22.25
   1  -3 -23    7.26   10.54
   1   3 -22  -19.54   15.39
   1  -3 -22   -7.17   10.21
   1  -3 -22   13.55   14.45
   1   3 -21   -7.53   16.08
   1  -3 -21   -5.51   10.36
   1  -3 -21   -0.36    5.30
   1  -3 -20    4.88    9.18
   1  -3 -20   -5.51    6.56
   1   3 -20    7.98    8.25
   1   3 -19   39.93   19.96
   1  -3 -19   39.26   20.50
   1  -3 -19    8.01   13.37
   1   3 -18    5.45   13.49
   1  -3 -18   -0.12    9.79
   1  -3 -18   -1.05    6.71
   1   3 -17   11.29   10.03
   1  -3 -17   53.17   21.83
   1   3 -17   31.19   18.97
   1  -3 -17   21.98   16.29
   1  -3 -16  134.14   33.66
   1   3 -16  127.15   32.49
   1   3 -16  121.49   24.87
   1  -3 -16  146.96   35.98
   1   3 -15  446.55   45.40
   1   3 -15  466.21   59.35
   1  -3 -15  489.25   61.24
   1  -3 -15  508.76   63.80
   1   3 -14   14.75   17.88
   1  -3 -14   10.18   13.01
   1  -3 -14   15.42   12.80
   1   3 -13   12.77    9.82
  -1  -3  13    8.73    8.31
   1  -3 -13   -3.79    8.43
   1   3 -13    7.29   11.35
   1  -3 -13    6.08    7.92
  -1  -3  12   47.96   14.60
   1  -3 -12   79.10   22.40
   1  -3 -12   53.05   19.93
   1   3 -12   95.21   24.87
   1   3 -12   37.61   14.60
   1   3 -11  348.52   45.10
  -1  -3  11  355.11   36.37
   1  -3 -11  338.97   43.00
  -1   3  11  371.85   39.05
   1   3 -11  328.82   37.37
   1  -3 -11  344.99   46.73
   1   3 -10  255.36   31.37
  -1  -3  10  249.06   29.66
   1  -3 -10  301.43   38.36
   1   3 -10  266.65   38.33
  -1   3  10  238.01   30.14
   1  -3 -10  260.08   38.42
   1   3  -9   -2.59    6.17
   1  -3  -9   -5.66    9.45
   1  -3  -9   -3.70    6.93
  -1   3   9    4.09    5.18
  -1  -3   9    1.20    3.82
   1   3  -8   77.98   18.37
  -1  -3   8   75.51   15.48
   1  -3  -8   68.23   16.14
   1  -3  -8   33.42   14.60
   1   3  -8   81.51   16.05
   1   3  -7  598.70   41.52
   1  -3  -7  699.20   51.37
   1   3  -7  688.78   54.38
  -1  -3   7  607.31   41.79
  -1  -3   6   51.43   12.13
   1   3  -6   26.01    6.68
   1   3  -6   37.61    8.82
   1  -3  -6   54.41   14.48
   1   3  -6   55.70   16.89
  -1   3   5  189.03   28.30
  -1  -3   5  199.11   23.03
  -1   3   5  197.31   24.69
  -1   3   5  168.37   12.71
   1   3  -5  200.62   27.64
   1   3  -5  221.27   24.30
   1   3  -5  181.32   18.34
   1  -3  -5  218.62   26.17
   1   3  -4 1174.63   59.86
   1  -3  -4 1445.94   65.46
  -1   3   4 1355.74   61.30
  -1   3   4 1301.78   70.64
   1   3  -4 1435.53   70.37
   1   3  -4 1457.99   74.25
   1   3  -3  953.78   55.79
   1   3  -3  906.17   48.60
  -1   3   3  860.74   47.93
   1  -3  -3  932.01   51.37
  -1   3   3  927.28   57.36
   1  -3  -3  877.06   56.58
   1   3  -3  982.44   59.32
   1   3  -2   45.59   12.37
   1   3  -2   42.73   13.10
   1   3  -2   43.27   12.53
   1  -3  -2   36.88   10.72
  -1   3   2   30.17   10.42
   1   3  -2   46.58   11.38
  -1   3   2   52.63   12.44
   1  -3  -2   28.09   11.86
   1  -3  -1  613.93   44.11
   1   3  -1  610.68   43.48
  -1  -3   1  736.54   48.66
   1   3  -1  642.99   44.89
   1  -3  -1  706.01   43.72
  -1   3   1  611.97   43.60
  -1   3   1  680.53   41.91
   1   3   0    2.62    5.99
   1  -3   0    6.26    6.44
  -1   3   0    0.54    4.34
  -1   3   0   -0.93    3.91
  -1  -3   0   -8.04    7.47
   1  -3   0   -2.44    6.29
   1   3   0   -3.19    2.38
   1   3   1 1016.22   55.28
  -1  -3  -1 1051.24   60.04
  -1   3  -1 1009.54   52.72
   1   3   1 1015.95   58.50
  -1   3  -1 1028.03   56.82
  -1  -3  -1 1053.32   57.39
  -1   3  -1 1021.40   53.59
   1   3   2  478.86   37.61
   1   3   2  463.53   40.59
  -1  -3  -2  514.06   43.66
  -1  -3  -2  522.94   40.50
  -1   3  -2  493.49   38.78
  -1   3  -2  479.76   38.42
  -1   3  -2  478.35   34.99
  -1  -3  -3   20.38    9.24
  -1   3  -3    5.75    4.03
  -1   3  -3    9.21    5.81
   1   3   3   16.95    8.34
  -1   3  -3    4.09    2.62
   1   3   3    8.73    6.20
  -1   3  -3   20.56    9.03
  -1  -3  -4  393.77   36.79
  -1   3  -4  335.63   28.60
  -1   3  -4  350.44   28.72
   1  -3   4  374.41   33.90
  -1   3  -4  309.80   29.81
  -1   3  -4  354.72   36.49
   1   3   4  373.27   34.87
   1   3   4  363.99   24.09
   1   3   4  344.84   36.70
   1  -3   5  988.91   55.61
   1   3   5 1029.50   37.25
  -1   3  -5 1009.96   54.71
  -1   3  -5 1082.76   64.83
  -1  -3  -5 1072.62   62.00
   1   3   5 1018.48   64.89
   1   3   5  946.46   56.70
  -1   3  -5  967.81   46.01
   1   3   6   34.08   12.07
  -1   3  -6   45.37   14.51
   1   3   6   12.65    3.67
  -1  -3  -6   34.84   14.66
   1  -3   6   23.36   10.63
  -1   3  -6   27.73   13.70
  -1   3  -7  547.75   49.38
  -1  -3  -7  641.96   51.13
   1  -3   7  527.10   44.89
  -1   3  -7  558.14   44.92
   1   3   8   51.04   12.62
  -1  -3  -8   41.25   16.41
   1  -3   8   51.91   14.24
  -1   3  -8   66.24   16.17
  -1  -3  -8   61.78   17.40
  -1   3  -8   49.35   14.87
  -1  -3  -9   20.20   11.80
  -1   3  -9   17.25    9.91
   1  -3   9   21.62    8.64
  -1   3  -9   45.71   15.60
   1   3   9   20.72    7.83
  -1  -3  -9   25.35   13.01
  -1   3 -10  111.80   24.42
  -1  -3 -10  132.36   26.77
  -1   3 -10  160.51   29.93
   1  -3  10  144.28   24.51
   1   3  10  106.38   18.58
  -1  -3 -10  125.95   29.00
   1   3  11  436.62   38.63
  -1   3 -11  487.95   52.75
  -1  -3 -11  514.75   53.96
  -1   3 -11  411.08   45.95
   1  -3  11  529.87   48.05
  -1  -3 -11  562.20   59.29
  -1  -3 -12  346.05   46.25
   1   3  12  258.40   30.68
  -1   3 -12  196.89   34.32
  -1   3 -12  333.61   45.22
  -1  -3 -12  320.63   46.28
  -1   3 -13    9.30   10.09
  -1  -3 -13    4.55    7.59
  -1   3 -13   21.83   11.20
  -1  -3 -13   21.14   13.37
  -1  -3 -14   62.75   22.34
  -1   3 -14   29.69   17.01
  -1  -3 -14   15.51   13.43
  -1   3 -14   60.25   16.41
  -1   3 -14   39.44   18.25
  -1  -3 -15  105.71   28.00
  -1   3 -15   81.63   18.82
  -1  -3 -15   95.84   30.53
  -1   3 -15  100.08   27.70
  -1  -3 -16   22.31   15.18
  -1   3 -16   20.59   10.78
  -1  -3 -16   19.96   14.69
  -1   3 -16   30.47   17.79
  -1   3 -17  170.96   39.53
  -1  -3 -17  144.65   37.58
  -1  -3 -17  156.36   37.40
  -1   3 -18   14.42   15.84
  -1  -3 -18    0.09    7.89
  -1  -3 -18   -2.50   12.56
  -1   3 -19   19.81   17.34
  -1  -3 -19    1.02    8.37
  -1  -3 -19   21.20   14.45
  -1   3 -20    3.37   10.06
  -1  -3 -20   12.04   14.96
  -1  -3 -20    7.92   10.81
  -1  -3 -21   15.30   15.78
  -1   3 -21   21.50   15.81
  -1  -3 -21   14.87   13.04
  -1  -3 -22    7.59   10.45
  -1   3 -22   -0.30   10.66
  -1  -3 -22    9.24    8.64
  -1  -3 -23  -18.76   15.75
   1  -5 -21   11.05   10.57
   1  -5 -20   40.56   24.03
   1  -5 -19   34.57   21.11
   1  -5 -19   65.28   27.16
   1  -5 -18   44.92   23.91
   1   5 -18   16.50   13.46
   1  -5 -18   42.18   24.93
   1   5 -17   16.71   17.85
   1  -5 -17   25.71   20.02
   1  -5 -17    1.99    9.36
   1  -5 -16   32.70   15.57
   1  -5 -16   37.61   22.16
   1   5 -16    2.38    8.79
   1  -5 -15  133.60   39.26
   1   5 -15   92.62   31.92
   1  -5 -15   76.81   27.25
   1   5 -14   41.94   16.80
   1  -5 -14   67.41   27.61
   1  -5 -14   71.75   24.42
   1   5 -14   82.98   28.60
   1   5 -13   44.14   18.97
   1   5 -13   25.44   16.44
   1  -5 -13    7.59   11.53
   1  -5 -13   12.07   10.03
   1  -5 -12  -13.52   13.49
   1  -5 -12  -15.08   14.63
   1   5 -12   24.06   15.93
   1  -5 -11  115.47   30.14
   1   5 -11   54.89   21.56
   1  -5 -11   56.64   21.62
   1   5 -11   69.22   21.14
   1  -5 -10    6.86   12.10
   1   5 -10    0.03    9.48
   1   5 -10  -12.50   11.65
   1  -5 -10   13.01   12.98
   1  -5  -9   18.04   13.82
   1   5  -9   38.69   19.00
   1  -5  -9   28.97   16.44
   1   5  -9  -19.48   11.83
   1  -5  -8  119.14   26.89
   1   5  -8  134.53   25.47
   1  -5  -8  130.10   31.58
  -1   5   8   56.27    7.41
   1   5  -8  136.09   31.71
   1   5  -8  107.40   18.34
   1  -5  -7  423.46   48.78
   1  -5  -7  388.53   53.75
   1   5  -7  387.99   41.73
  -1   5   7  276.77   21.68
   1   5  -7  343.49   45.95
   1   5  -7  316.84   33.21
  -1   5   6  243.55   23.24
   1   5  -6  193.00   34.35
   1   5  -6  223.65   29.42
   1  -5  -6  213.45   39.44
   1  -5  -6  247.65   36.64
   1   5  -6  238.68   32.88
   1  -5  -5  310.31   40.02
   1  -5  -5  241.18   39.71
   1   5  -5  238.92   32.97
   1   5  -5  277.94   40.92
   1   5  -5  256.14   32.34
   1  -5  -4  136.25   29.30
   1   5  -4  161.90   29.99
   1   5  -4  100.05   19.84
   1  -5  -4  151.09   28.72
   1   5  -3  200.38   29.87
   1   5  -3  199.81   31.89
   1  -5  -3  219.65   33.18
   1  -5  -3  198.30   34.11
   1  -5  -2  932.40   67.05
   1   5  -2  868.93   65.37
   1  -5  -2  923.91   71.96
   1   5  -2  962.54   68.98
  -1  -5   1   29.42   16.08
   1  -5  -1   12.31    9.12
   1   5  -1   49.50   17.22
  -1  -5   0  107.55   25.11
  -1   5   0  111.16   25.74
   1  -5   0  112.67   23.46
  -1   5  -1    0.03    6.47
  -1  -5  -1    6.44    7.29
  -1  -5  -2   21.35   15.27
  -1   5  -2   18.64    9.39
  -1   5  -3   70.64   19.78
  -1  -5  -3   43.57   15.69
  -1  -5  -3   54.50   20.87
  -1   5  -3   55.97   16.77
  -1   5  -4  124.95   26.29
  -1  -5  -4  164.76   31.01
  -1   5  -4  112.85   24.96
  -1  -5  -4  169.40   34.51
  -1  -5  -5  237.05   37.31
  -1  -5  -5  238.29   42.24
  -1   5  -5  253.55   38.54
  -1   5  -5  206.97   30.44
   1   5   5  231.12   26.23
  -1   5  -5  213.63   32.64
  -1   5  -6  131.31   23.00
  -1  -5  -6  132.93   33.57
   1   5   6  113.06   16.59
  -1   5  -6   94.81   19.63
  -1   5  -6  115.17   27.28
  -1  -5  -6  148.89   29.96
  -1   5  -6  121.67   24.81
  -1  -5  -7  106.59   26.04
  -1  -5  -7   84.64   25.80
  -1   5  -7   74.79   17.16
  -1   5  -7   67.84   19.09
  -1   5  -7   89.64   19.42
  -1   5  -7   89.97   24.27
   1   5   7  113.27   16.14
  -1   5  -8   32.73   11.29
  -1  -5  -8   34.48   17.73
  -1   5  -8   43.66   14.84
   1   5   8   29.84    6.77
  -1  -5  -8   71.93   22.31
  -1   5  -8   54.05   19.21
  -1   5  -9    6.11    6.38
   1   5   9   10.12    3.55
  -1  -5  -9   11.95   12.07
  -1   5  -9   11.98    7.89
  -1  -5  -9   17.01   10.48
  -1   5 -10  131.73   28.66
  -1   5 -10  125.04   29.75
  -1  -5 -10  127.93   31.86
  -1  -5 -10  116.88   32.34
  -1  -5 -11   35.95   14.84
  -1   5 -11   69.79   24.03
  -1  -5 -11   57.60   21.50
  -1   5 -11   63.29   24.63
  -1   5 -12    0.03    5.66
  -1  -5 -12    3.91    7.56
  -1   5 -12    0.42    8.88
  -1  -5 -12    5.99   11.86
  -1   5 -13   10.99   10.24
  -1  -5 -13  -14.09   11.53
  -1  -5 -13   11.08   12.77
  -1   5 -13   -8.40   12.25
  -1   5 -14    0.45    7.50
  -1  -5 -14   43.15   22.40
  -1  -5 -14    7.38    9.21
  -1   5 -14   28.51   19.21
  -1  -5 -15   10.12   14.57
  -1   5 -15    0.93    5.51
  -1   5 -15   -2.98   12.19
  -1  -5 -15   14.27   13.31
  -1  -5 -16   62.72   23.36
  -1  -5 -16   28.15   19.78
  -1   5 -16   27.01   18.61
  -1  -5 -17   12.25   15.45
  -1  -5 -17   39.50   19.51
  -1   5 -17   18.58   16.59
  -1  -5 -18   36.10   22.73
  -1   5 -18   42.39   19.30
  -1  -5 -18   33.03   22.94
  -1  -5 -19  -14.63   11.92
  -1  -5 -19   15.54   16.14
  -1  -5 -20   40.98   26.35
   1  -7 -17   -6.90    6.50
   1  -7 -16    2.38    7.17
   1  -7 -15   68.26   29.57
   1   7 -14   14.30   15.08
   1  -7 -14   11.32   14.42
   1  -7 -14   24.90   18.34
   1  -7 -13   41.52   24.57
   1   7 -13   35.83   21.83
   1  -7 -13   44.44   21.05
   1   7 -12   19.78   19.39
   1  -7 -12    8.79   12.13
   1  -7 -12   41.22   19.69
   1   7 -11   75.54   31.28
   1  -7 -11   55.13   24.87
   1  -7 -11  104.84   31.16
   1  -7 -10   91.29   32.22
   1   7 -10   90.42   31.43
   1  -7 -10   99.33   29.33
   1   7 -10   71.27   23.03
   1  -7  -9   61.42   25.38
   1  -7  -9   42.82   20.17
   1   7  -9   43.39   18.31
   1   7  -9   85.06   29.63
   1   7  -8   20.87   17.01
   1  -7  -8   81.08   26.65
   1   7  -8   60.46   19.39
   1  -7  -8   47.84   22.40
   1   7  -7    0.78    6.99
   1  -7  -7   11.98   12.68
   1   7  -7    4.64    9.94
   1  -7  -7   17.67   13.85
   1   7  -6    5.72    9.51
   1  -7  -6   23.91   17.67
   1   7  -6   21.62   13.04
   1  -7  -6   10.66   14.57
   1  -7  -5   37.15   20.59
   1   7  -5   13.61   11.20
   1   7  -5    4.16    9.48
   1  -7  -5   20.62   13.49
   1  -7  -4   24.81   14.06
   1   7  -4   27.46   17.40
   1   7  -4    7.80    5.39
  -1   7   3   19.27   17.40
   1  -7  -3   54.89   21.74
   1   7  -3   75.15   23.36
   1   7  -3    0.78    5.30
   1   7  -2  113.81   30.53
   1   7  -2  139.80   31.37
   1  -7  -2  156.78   35.32
  -1   7   2  116.79   33.87
   1   7  -1  223.05   41.97
  -1   7   1  226.30   43.48
   1   7  -1  228.65   39.35
  -1   7   0   23.40   17.92
   1   7   0   27.34   17.16
   1   7   0   29.93   18.64
   1   7   1  232.72   43.24
  -1   7  -1  261.14   43.60
  -1   7  -1  200.50   41.25
  -1  -7  -1  308.77   49.14
  -1   7  -2   -9.64    8.22
  -1   7  -2    7.86   11.47
  -1  -7  -2   12.41   16.14
  -1   7  -3   40.80   14.96
  -1  -7  -3   82.95   26.80
  -1   7  -3   64.58   23.88
  -1  -7  -4   10.75   16.71
  -1   7  -4    9.27    8.82
  -1   7  -4    1.66   16.68
  -1   7  -5   38.15   16.50
  -1  -7  -5   37.82   15.48
  -1   7  -5    9.03    8.16
  -1   7  -6    8.01   11.98
  -1  -7  -6   35.32   19.51
  -1   7  -6   -8.73   13.07
  -1  -7  -7   29.93   16.41
  -1  -7  -7   31.28   16.89
  -1   7  -7    7.71   15.27
  -1   7  -7   25.53   15.39
  -1  -7  -8   13.58   13.67
  -1  -7  -8   25.74   17.10
  -1   7  -8   28.33   12.86
  -1   7  -8    5.00   14.15
  -1  -7  -9   44.11   23.43
  -1   7  -9   22.94    8.79
  -1  -7  -9   29.57   17.95
  -1   7  -9   28.30   14.57
  -1  -7 -10   24.66   17.31
  -1   7 -10   13.07   10.54
  -1  -7 -10   23.61   17.55
  -1   7 -10   28.81   19.45
  -1   7 -11   86.59   31.80
  -1   7 -11   29.84   19.42
  -1  -7 -11   71.36   28.30
  -1  -7 -11  112.85   35.80
  -1   7 -12  128.87   38.21
  -1  -7 -12   61.27   24.93
  -1  -7 -12   70.97   31.19
  -1  -7 -13   44.11   28.48
  -1  -7 -13   11.41   16.74
  -1   7 -13    8.67   10.48
  -1  -7 -14   20.93   16.35
  -1  -7 -14   10.39   12.22
  -1   7 -14    7.47   15.81
  -1  -7 -15   55.16   28.27
  -1  -7 -16   -5.57    9.54
  -1  -7 -17   24.72   21.05
  -1  -7 -18   21.86   19.87
   1   9  -7   36.70   23.30
   1   9  -6   14.27   17.22
  -1   9   6   51.64   28.66
   1   9  -5   18.73   11.74
   1   9  -5   54.41   24.45
  -1   9   5   13.82   16.86
   1   9  -4   29.69   18.55
  -1   9   4   17.40   15.39
   1   9  -4   -3.73    6.26
  -1   9   3   47.30   22.13
  -1   9   3   41.40   25.38
   1   9  -3   16.38   13.49
   1   9  -3   22.73   14.99
  -1   9   2   -0.51    5.63
   1   9  -2    1.29    4.58
   1   9  -2    3.82    7.05
  -1   9   1    7.59   12.65
   1   9  -1    4.03    6.65
  -1   9   1   17.79   15.02
   1   9  -1    6.86    9.06
  -1   9   0    3.73    6.68
   1   9   0   -6.47   11.20
   1   9   0   13.46   12.62
  -1   9   0    2.41   10.33
   1   9   1    1.32    7.02
  -1   9  -1   -0.15    6.05
   1   9   1   12.13   12.04
  -1   9  -1   -0.42    4.16
  -1   9  -2    8.34   10.12
  -1   9  -2    2.83    8.76
  -1   9  -3    3.07    8.82
   1   9   3    9.91    6.32
  -1   9  -3   18.67   14.57
  -1  -9  -4   40.62   21.47
  -1   9  -4   -8.16   10.00
   1   9   4    8.55   12.95
  -1   9  -4   42.00   20.81
  -1   9  -5   53.50   25.26
  -1  -9  -5   22.82   17.37
  -1   9  -5   28.97   13.64
   1   9   5   44.95   24.87
  -1   9  -6   21.92   19.33
  -1   9  -6   14.06   16.50
  -1  -9  -6    6.02   13.52
  -1   9  -7   93.58   35.77
  -1  -9  -7   28.63   20.44
   2   0 -22   -2.98    5.39
   2   0 -21    7.11   11.62
   2   0 -21  -14.78   11.71
   2   0 -20    7.74    4.82
   2   0 -20    5.57   12.19
   2   0 -19   27.70   16.26
   2   0 -19   -8.49   10.51
   2   0 -18  174.88   37.52
   2   0 -18  199.17   36.37
   2   0 -17   11.32   11.35
   2   0 -17    5.81    9.51
   2   0 -16   15.63   11.08
   2   0 -16   22.37   15.36
   2   0 -15   12.37   11.77
   2   0 -15    3.76    9.30
   2   0 -14  163.70   29.27
   2   0 -14  185.59   34.90
   2   0 -13   -1.57    7.62
   2   0 -13   13.67   10.39
   2   0 -12  253.40   33.54
   2   0 -12  255.78   35.35
  -2   0  11   12.95   10.21
   2   0 -11   -2.08    4.49
   2   0 -11   -2.83    6.71
   2   0 -10  588.19   45.80
   2   0 -10  585.75   48.69
  -2   0  10  594.24   48.18
   2   0  -9   -8.79    9.18
   2   0  -9    5.39    7.17
  -2   0   9   -2.68    4.19
  -2   0   9    0.15    6.62
  -2   0   8   47.99   12.74
   2   0  -8   46.34   13.49
   2   0  -8   55.28   13.70
   2   0  -7   -0.33    5.39
   2   0  -7   -5.63    5.75
  -2   0   7   10.15    5.66
   2   0  -6  101.17   15.18
  -2   0   6  103.37   15.51
   2   0  -6  104.48   16.95
  -2   0   5    4.94    5.57
   2   0  -5    3.64    4.64
   2   0  -5   -0.36    3.25
   2   0  -4  632.90   33.36
   2   0  -3    1.35    3.01
   2   0  -2 4908.71   70.22
   2   0  -1    0.36    0.93
   2   0   1    2.92    1.90
  -2   0  -1    2.35    2.41
  -2   0  -2 6401.32   64.40
  -2   0  -2 6214.79   89.39
  -2   0  -2 6379.04   61.75
  -2   0  -3    4.06    5.57
   2   0   3    0.06    2.29
   2   0   3    3.49    1.99
  -2   0  -3    1.60    1.69
  -2   0  -3    1.72    2.17
  -2   0  -4 3299.48   62.96
   2   0   4 3196.38   64.04
  -2   0  -4 3170.61   59.35
   2   0   4 3309.62   58.74
   2   0   4 3403.05   86.32
   2   0   5    3.61    6.56
  -2   0  -5    1.81    2.14
   2   0   5    3.01    2.98
  -2   0  -5    6.08    5.15
   2   0   5    5.93    4.79
   2   0   6  355.80   32.79
  -2   0  -6  379.32   25.56
  -2   0  -6  409.91   28.21
   2   0   6  391.39   25.62
   2   0   6  374.53   27.13
   2   0   7    7.53    6.86
  -2   0  -7    0.33    4.00
   2   0   7    2.35    4.34
   2   0   7    1.72    5.00
  -2   0  -7    1.42    3.22
   2   0   8  349.36   37.91
   2   0   8  347.43   30.68
   2   0   8  377.90   29.78
  -2   0  -8  362.34   29.45
  -2   0  -8  401.06   33.21
   2   0   9    2.47    5.18
   2   0   9   -0.81    5.12
  -2   0  -9    9.48    7.26
  -2   0  -9    3.10    6.14
  -2   0 -10  625.37   46.10
  -2   0 -10  653.92   44.41
   2   0  10  592.49   45.59
   2   0  10  590.90   54.02
  -2   0 -11   -5.75    4.00
   2   0  11   -0.99    8.55
  -2   0 -11    8.37    8.64
   2   0  11    7.59    8.55
  -2   0 -12  343.52   38.42
  -2   0 -12  393.35   38.87
  -2   0 -13   -2.68    6.68
  -2   0 -13   11.68   10.51
  -2   0 -14  372.60   41.43
  -2   0 -14  365.26   43.66
  -2   0 -15   20.26   11.92
  -2   0 -15   -3.61    5.63
  -2   0 -16  937.49   70.85
  -2   0 -16  841.08   72.08
  -2   0 -17   31.89   17.07
  -2   0 -17   12.74   11.53
  -2   0 -18  126.52   28.51
  -2   0 -18  153.59   33.72
  -2   0 -19    3.10    6.62
  -2   0 -19    7.08    6.50
  -2   0 -20   22.01   13.85
  -2   0 -20   60.85   23.30
  -2   0 -21   14.69   13.61
  -2   0 -21   -0.12    4.49
  -2   0 -22  -11.77   11.44
  -2   0 -23   15.11   14.57
   2  -2 -24   20.59   14.63
   2  -2 -23   13.58   16.50
   2  -2 -23   14.57   19.15
   2   2 -23    1.93    7.74
   2   2 -22   53.78   26.62
   2  -2 -22   71.51   29.84
   2  -2 -22   42.33   21.23
   2  -2 -21   -4.88   11.17
   2  -2 -21   15.75   16.38
   2   2 -21   30.08   15.48
   2  -2 -20   63.86   27.13
   2  -2 -20  100.35   34.38
   2   2 -20   53.53   19.30
   2   2 -20  105.38   32.52
   2   2 -19    8.94   11.62
   2   2 -19   22.46   13.04
   2  -2 -19    2.23    8.76
   2   2 -18  372.51   46.73
   2   2 -18  351.98   55.10
   2  -2 -18  321.12   52.66
   2  -2 -17   22.76   17.76
   2   2 -17    4.88   14.18
   2   2 -17   28.36   14.12
   2  -2 -16   19.69   14.81
   2   2 -16   15.08   13.22
   2   2 -16    1.32    4.31
   2   2 -15   42.67   15.66
   2  -2 -15   73.05   24.18
   2   2 -15   61.81   22.67
  -2  -2  14   41.04   14.84
   2  -2 -14   42.45    9.18
   2  -2 -14   61.87   22.10
   2   2 -14   33.39   12.65
   2   2 -14   57.27   20.90
   2  -2 -13   -8.64   10.54
   2  -2 -13    6.68    3.67
  -2  -2  13   10.90    8.58
   2   2 -13   11.29   10.09
   2   2 -13   -2.56    7.08
   2  -2 -12    1.81    2.17
   2  -2 -12   -4.55    4.94
   2   2 -12    0.24    7.80
  -2  -2  12    1.42    5.42
   2  -2 -11   19.57   14.66
   2  -2 -11   19.99    4.70
  -2  -2  11   19.84   11.17
   2   2 -11   35.71   13.58
  -2   2  11   32.73   12.68
   2  -2 -10   45.25    5.96
   2   2 -10   97.77   22.34
  -2   2  10   66.96   16.47
   2  -2 -10   70.91   19.24
  -2  -2  10   69.76   15.21
   2   2  -9    7.41    6.32
   2   2  -9    2.62    6.32
  -2   2   9    5.33    6.05
  -2  -2   9    5.12    4.61
   2  -2  -9   17.43   14.00
   2  -2  -9   11.11    3.85
  -2  -2   8 1648.19   60.97
  -2   2   8 1717.44   74.67
   2   2  -8 1658.28   63.68
   2  -2  -8 1817.31   86.32
   2   2  -8 1771.40   83.55
   2  -2  -8 1906.71   80.99
  -2   2   8 1699.25   83.28
  -2   2   7   19.24   10.48
   2   2  -7   34.35   10.48
  -2  -2   7   14.27    5.96
   2  -2  -7   18.97   10.09
  -2   2   7   21.38   10.39
   2   2  -7   43.84   14.72
   2   2  -6 2110.13   81.60
   2  -2  -6 2162.37   75.60
  -2   2   6 2095.64   83.61
  -2  -2   6 1867.23   58.77
   2   2  -6 1859.47   60.88
   2   2  -5    3.67    4.76
  -2   2   5   16.77    8.04
   2  -2  -5   21.08    7.59
  -2  -2   5   15.27    4.76
   2   2  -5   13.52    4.12
   2   2  -5   23.64    9.12
  -2   2   4 2149.87   77.65
  -2  -2   4 2044.82   54.20
   2   2  -4 2329.53   76.66
  -2  -2   4 2264.23   77.47
   2  -2  -4 2314.00   67.32
   2   2  -4 2145.32   55.37
   2   2  -3 1086.59   54.11
  -2  -2   3 1005.86   48.30
   2   2  -3  969.70   37.15
   2  -2  -3 1033.23   41.97
  -2   2   3 1030.49   50.67
   2   2  -3 1010.32   47.66
  -2   2   3 1027.15   40.83
   2   2  -2  292.54   21.98
   2   2  -2  342.49   26.29
   2  -2  -2  302.18   26.77
   2  -2  -2  343.43   23.09
   2   2  -2  329.64   28.84
  -2   2   2  331.17   22.07
  -2   2   2  325.36   27.16
  -2   2   1  311.99   24.96
   2  -2  -1  343.79   26.26
   2   2  -1  334.24   28.06
  -2   2   1  343.07   21.92
   2  -2  -1  318.05   21.80
   2   2  -1  350.26   24.99
   2   2   0 3837.20   93.91
  -2  -2   0 4005.06   96.53
   2   2   0 3974.59   95.21
   2  -2   0 3970.83   77.62
   2  -2   0 3903.89   84.28
  -2   2   0 3807.27   94.63
  -2   2   0 3683.85   81.11
  -2   2   0 3893.78   76.69
  -2   2  -1  463.29   28.15
   2   2   1  462.00   33.54
   2  -2   1  476.21   27.55
  -2  -2  -1  447.46   32.10
  -2   2  -1  439.81   29.27
  -2   2  -1  438.18   31.95
   2   2   1  455.68   32.13
  -2   2  -1  465.52   26.98
   2   2   2 1478.22   63.08
  -2   2  -2 1448.56   58.59
  -2  -2  -2 1556.57   61.09
  -2   2  -2 1517.66   46.28
   2   2   2 1499.75   58.98
  -2   2  -2 1534.16   52.90
   2  -2   2 1374.22   57.27
   2   2   2 1627.32   48.42
   2   2   3  753.07   42.94
  -2   2  -3  736.24   35.41
  -2   2  -3  764.78   31.31
   2   2   3  778.27   32.10
  -2   2  -3  746.50   41.16
  -2  -2  -3  814.79   44.89
   2   2   3  774.68   46.49
   2  -2   3  735.09   42.00
  -2  -2  -4  157.74   21.05
   2  -2   4  125.92   19.24
   2  -2   4  133.44   15.27
   2   2   4  139.08   20.02
  -2   2  -4  125.80   17.76
   2   2   4  149.37   20.44
  -2   2  -4  126.64   19.78
   2   2   4  115.83   11.29
  -2  -2  -5  166.63   14.69
   2   2   5  178.85   23.40
   2  -2   5  185.17   23.15
  -2  -2  -5  190.95   24.42
   2   2   5  184.90   14.42
   2  -2   5  172.05   16.80
   2   2   5  184.15   24.45
  -2   2  -5  177.77   23.52
  -2   2  -5  173.22   21.83
   2   2   6 1911.40   80.45
  -2  -2  -6 1863.53   48.24
   2  -2   6 1882.59   72.96
   2   2   6 1802.56   55.46
   2  -2   6 1786.42   52.06
  -2   2  -6 1929.98   80.06
  -2  -2  -6 1931.37   83.28
  -2   2  -6 1869.52   74.22
  -2  -2  -6 1951.84   79.25
   2  -2   7  143.62   21.17
   2  -2   7  140.70   14.99
   2   2   7  170.48   25.14
  -2   2  -7  114.17   19.42
  -2   2  -7  129.56   21.86
  -2  -2  -7  155.21   25.14
   2   2   7  115.92   15.18
  -2  -2  -7  122.58   21.29
  -2  -2  -7  117.61   11.86
  -2   2  -8 1044.46   61.72
   2  -2   8 1059.43   60.16
  -2  -2  -8 1068.73   38.69
  -2  -2  -8 1200.82   70.40
   2   2   8 1093.24   48.75
  -2  -2  -8 1220.57   69.43
  -2   2  -8 1169.21   67.72
   2  -2   8 1087.76   40.47
   2   2   8  998.43   62.96
   2  -2   9   84.46   18.22
   2   2   9   70.09   13.55
  -2   2  -9   88.25   19.69
  -2  -2  -9   60.55   17.52
  -2   2  -9   63.65   15.96
  -2  -2  -9   68.86   10.18
  -2  -2  -9   58.80   15.99
   2   2  10  126.40   18.73
  -2   2 -10  111.83   24.18
  -2  -2 -10  133.78   15.11
   2  -2  10  132.39   24.60
  -2  -2 -10  133.23   26.01
  -2   2 -10  109.81   22.73
  -2   2 -10  137.06   17.85
  -2  -2 -10  180.48   29.90
  -2   2 -11    2.74    4.58
  -2   2 -11    1.93    7.23
  -2  -2 -11    3.79    4.58
  -2  -2 -11   -0.72    6.74
  -2  -2 -11   10.39    5.45
   2   2  11    2.35    6.02
  -2   2 -11   -3.25    7.23
   2  -2  11    0.18    5.66
   2   2  12  244.58   29.51
  -2  -2 -12  290.59   40.32
  -2  -2 -12  326.54   44.92
  -2  -2 -12  265.72   23.40
  -2   2 -12  263.94   27.49
  -2   2 -12  291.79   39.44
  -2   2 -13   34.54   17.04
  -2  -2 -13   26.23   13.94
  -2  -2 -13   22.88   11.53
   2   2  13   21.92    9.76
  -2   2 -13   45.62   12.83
  -2  -2 -13   26.38    8.49
  -2  -2 -14   17.07    7.29
  -2   2 -14   15.08    7.92
  -2  -2 -14   18.73   12.86
  -2  -2 -14   -7.14   13.58
  -2   2 -14   19.48   12.28
  -2   2 -15    1.99    8.19
  -2  -2 -15   -4.40    9.36
  -2  -2 -15  -15.39   12.22
  -2   2 -15    0.57    3.13
  -2  -2 -16   24.00   14.51
  -2  -2 -16   43.96   20.81
  -2   2 -16   38.48   13.16
  -2   2 -16   32.31   16.50
  -2  -2 -17   53.72   22.91
  -2   2 -17   29.60   11.38
  -2   2 -17   44.32   18.16
  -2  -2 -17   39.86   17.19
  -2  -2 -18   22.49   12.44
  -2   2 -18   32.82   16.77
  -2  -2 -18   21.77   15.78
  -2   2 -18   25.65   11.65
  -2  -2 -19   10.18   11.32
  -2  -2 -19    0.12    7.89
  -2   2 -19   -5.87    6.65
  -2   2 -20   40.59   19.99
  -2  -2 -20   67.45   26.41
  -2  -2 -20   47.27   23.00
  -2  -2 -21    1.08   11.05
  -2   2 -21   -5.54    6.44
  -2  -2 -21    9.54   13.10
  -2   2 -22   32.04   19.54
  -2  -2 -22   17.31   17.73
  -2  -2 -22   35.29   21.20
  -2   2 -23    8.85   11.56
  -2  -2 -23   14.66   13.46
   2  -4 -22   -5.93   14.54
   2  -4 -21   18.49   15.69
   2  -4 -21   14.33   12.71
   2   4 -20   19.45   18.04
   2  -4 -20    6.32   13.55
   2  -4 -20   -4.09    6.65
   2  -4 -19    2.53   10.66
   2  -4 -19   -4.37    7.14
   2  -4 -18   39.62   20.84
   2   4 -18   37.73   21.20
   2  -4 -18   38.09   20.35
   2  -4 -17   -2.50    9.48
   2  -4 -17   32.76   18.70
   2   4 -17   17.13   18.67
   2   4 -16   96.47   31.71
   2  -4 -16   49.50   21.83
   2  -4 -16   64.67   28.36
   2   4 -15   11.53   14.72
   2  -4 -15   18.19   14.09
   2  -4 -15   15.51   14.09
   2   4 -14  131.94   27.07
   2   4 -14  282.91   49.17
   2  -4 -14  238.08   43.51
   2  -4 -14  220.16   43.99
   2   4 -13   39.02   22.52
   2  -4 -13   26.29   13.64
  -2  -4  13   10.90    8.25
   2  -4 -13   22.58   16.62
   2   4 -13   31.80   14.00
   2  -4 -12  140.70   30.89
   2   4 -12  127.21   29.78
  -2  -4  12  101.86   20.56
   2  -4 -12  133.57   33.15
   2   4 -12   87.53   22.46
  -2  -4  11   61.33   16.08
   2  -4 -11   67.45   21.59
   2  -4 -11   60.91   21.20
   2   4 -11   85.09   21.08
   2   4 -11   53.75   17.49
  -2  -4  10   39.89   12.04
   2   4 -10   94.30   23.94
   2  -4 -10   61.39   19.51
   2  -4 -10   58.86   22.64
   2   4 -10   57.06   16.59
   2   4  -9  110.77   19.54
   2  -4  -9  121.07   28.94
   2   4  -9  124.77   30.14
  -2  -4   9  161.42   23.85
   2  -4  -9  138.59   26.50
   2  -4  -8   42.45   16.56
   2   4  -8   22.19    8.31
   2   4  -8   35.44    8.31
   2   4  -8   51.58   17.79
  -2  -4   8   58.65   14.78
   2  -4  -8   56.21   18.88
   2  -4  -7  115.23   26.56
   2   4  -7  125.35   26.44
   2   4  -7  126.34   17.82
   2   4  -7   83.82   15.45
   2  -4  -7  107.70   21.92
   2   4  -6    8.85    6.14
   2  -4  -6   -2.38    6.68
   2  -4  -6    3.52    6.08
  -2   4   6    6.83    7.50
   2   4  -6   25.59   11.17
   2   4  -6    1.29    8.46
  -2   4   6    6.14    3.76
  -2   4   5  267.55   30.89
   2   4  -5  245.93   34.11
   2  -4  -5  269.36   37.40
   2   4  -5  319.85   33.24
   2  -4  -5  288.18   34.08
   2   4  -4   81.81   16.50
   2  -4  -4  116.16   24.03
   2   4  -4  102.31   20.17
  -2   4   4   69.97   15.27
   2  -4  -4  102.52   20.05
   2  -4  -3  627.99   47.51
   2   4  -3  623.32   46.61
  -2   4   3  617.15   45.34
   2  -4  -3  662.89   55.40
   2   4  -3  612.21   49.59
   2   4  -3  571.63   48.33
   2   4  -2   88.82   19.27
   2  -4  -2   85.33   20.56
  -2   4   2   65.76   17.43
  -2   4   2  105.53   19.60
   2   4  -2   68.38   17.07
   2   4  -2   87.59   17.85
   2  -4  -2   91.08   17.92
   2   4  -2  107.13   21.14
   2   4  -1   81.27   18.97
  -2   4   1   28.24   11.23
   2   4  -1   35.86   12.44
   2  -4  -1   41.52   13.76
  -2  -4   1   62.00   17.79
   2   4  -1   40.68   14.00
   2  -4  -1   51.19   14.39
  -2   4   1   63.74   15.45
  -2   4   0  363.33   37.31
  -2   4   0  326.81   33.63
  -2   4   0  332.38   39.77
   2   4   0  319.43   37.28
   2  -4   0  336.56   36.67
   2  -4   0  346.26   35.68
   2   4   0  326.30   37.25
  -2  -4   0  390.73   41.16
  -2   4  -1  149.10   24.21
  -2  -4  -1  179.69   28.72
  -2   4  -1  149.64   25.77
   2   4   1  185.59   28.75
  -2   4  -1  180.17   26.13
  -2   4  -2 2749.44  109.15
  -2   4  -2 2699.01  100.48
  -2   4  -2 2565.32   93.88
  -2   4  -2 2662.27  100.11
  -2  -4  -2 2929.55  113.03
   2   4   2 2574.68  103.64
  -2   4  -3  732.08   48.81
   2   4   3  695.68   54.77
  -2   4  -3  714.68   54.02
  -2  -4  -3  790.16   60.04
  -2   4  -3  755.02   57.21
  -2   4  -3  702.03   50.98
  -2  -4  -3  701.25   60.10
   2   4   4   48.45   12.56
  -2   4  -4   29.21   13.55
  -2   4  -4   43.69   14.27
  -2  -4  -4   50.13   21.05
  -2   4  -4   20.23    9.54
  -2   4  -4   14.48    3.73
  -2   4  -4   20.78    8.46
  -2  -4  -4   44.08   12.50
  -2   4  -5  166.32   22.55
  -2  -4  -5  122.45   25.98
   2   4   5  168.16   19.54
   2  -4   5  183.31   29.27
  -2   4  -5  162.77   23.73
  -2  -4  -5  167.71   29.33
  -2   4  -5  205.44   32.19
  -2   4  -5  148.62   24.63
  -2  -4  -6  346.11   41.61
  -2   4  -6  284.77   29.42
  -2  -4  -6  309.86   43.06
  -2   4  -6  286.97   29.39
  -2   4  -6  327.68   36.55
   2   4   6  331.90   25.89
   2  -4   6  291.94   35.44
  -2   4  -6  303.50   40.02
  -2  -4  -7   11.95    6.32
  -2   4  -7   -3.46   10.45
  -2   4  -7    3.19    3.34
  -2   4  -7    9.91    8.28
  -2  -4  -7   -4.43    9.24
   2  -4   7   14.96    8.82
   2   4   7    1.84    2.26
   2   4   8   11.08    5.33
  -2  -4  -8    3.55    6.74
  -2   4  -8  -17.25   10.69
  -2  -4  -8    6.44    7.89
   2  -4   8    1.99    6.90
  -2   4  -8    1.17    6.47
  -2   4  -9   47.33   16.92
  -2  -4  -9   46.43   18.49
  -2   4  -9   83.46   24.15
  -2  -4  -9   62.66   20.90
   2   4   9   40.56   11.05
   2   4  10   81.81   16.65
  -2  -4 -10   94.78   27.07
  -2   4 -10   46.46   18.82
  -2  -4 -10   56.79   19.21
  -2   4 -10   88.31   25.41
  -2  -4 -11   74.46   25.62
  -2   4 -11   74.88   23.58
  -2   4 -11   61.84   20.02
   2   4  11   48.14   13.10
  -2  -4 -11   26.26   14.06
  -2  -4 -12  304.47   49.80
  -2  -4 -12  339.12   49.62
   2   4  12  246.51   29.99
  -2   4 -12  188.88   38.51
  -2   4 -12  309.49   47.03
  -2  -4 -13   39.86   20.29
  -2  -4 -13   29.99   23.64
  -2   4 -13   40.26   18.97
  -2   4 -13   27.07   17.49
  -2  -4 -14  137.48   34.45
  -2   4 -14   83.82   28.24
  -2  -4 -14  163.19   38.90
  -2   4 -14  122.67   31.01
  -2  -4 -15   47.93   21.86
  -2   4 -15   66.12   24.69
  -2   4 -15   12.92   14.57
  -2  -4 -15   40.65   18.28
  -2   4 -16  231.42   45.89
  -2  -4 -16  202.55   45.19
  -2  -4 -16  288.81   51.64
  -2   4 -17   35.26   24.36
  -2  -4 -17   19.24   18.49
  -2  -4 -17   15.96   12.25
  -2   4 -18   12.86   13.01
  -2  -4 -18    9.70   14.45
  -2  -4 -18   27.97   17.76
  -2  -4 -19    8.49   14.51
  -2   4 -19   10.75    6.77
  -2  -4 -19  -14.78   13.70
  -2   4 -20  -13.91   13.10
  -2  -4 -20    8.73   11.56
  -2  -4 -21  -10.81   12.41
  -2  -4 -21   16.14   12.44
   2  -6 -20   16.89   18.43
   2  -6 -19    9.09   10.12
   2  -6 -18    9.30    5.00
   2  -6 -17   -2.50    7.83
   2  -6 -17    0.99   10.42
   2  -6 -16   24.75   20.99
   2   6 -16   32.97   17.40
   2  -6 -16   -5.57   10.24
   2   6 -15   -1.48    6.62
   2  -6 -15   18.19   10.33
   2  -6 -15   17.52   14.93
   2  -6 -14    1.90   10.30
   2   6 -14    7.65   11.26
   2  -6 -13   33.03   17.07
   2   6 -13   26.32   16.86
   2  -6 -13   36.91   24.39
   2  -6 -12   -7.74    8.94
   2   6 -12   44.32   17.43
   2  -6 -12   22.19   14.93
   2   6 -12   13.64    9.57
   2  -6 -11    0.48    6.77
   2   6 -11    1.93    6.93
   2  -6 -10   29.60   17.07
   2   6 -10   12.56    6.56
   2   6 -10   12.28   12.31
   2  -6 -10   46.76   20.44
   2  -6  -9  -10.00    7.08
   2  -6  -9   35.83   16.71
   2   6  -9   -4.09    5.60
   2   6  -9   22.43   16.98
   2   6  -8   74.97   20.32
   2   6  -8  110.20   30.32
   2  -6  -8   86.32   28.60
   2  -6  -8   96.59   25.38
   2  -6  -7   32.61   21.62
   2   6  -7   58.02   22.85
   2   6  -7   23.79   13.16
  -2   6   7   17.34    6.99
   2  -6  -7   23.00   13.76
   2   6  -6  255.24   38.15
   2   6  -6  243.80   40.92
   2  -6  -6  235.37   38.84
   2  -6  -6  244.43   45.22
   2  -6  -5  111.01   30.29
   2   6  -5   91.89   26.35
   2  -6  -5  129.05   28.27
   2   6  -5   68.32   19.63
   2  -6  -4  259.60   39.17
   2   6  -4  216.61   37.46
   2   6  -4  214.83   35.26
   2  -6  -4  239.97   42.51
   2  -6  -3   35.11   16.17
   2   6  -3    0.69    8.49
   2   6  -3   32.28   14.09
   2  -6  -3   39.20   20.56
   2   6  -2    1.29    3.82
   2  -6  -2   -3.04    7.77
  -2   6   2    9.21   11.08
   2   6  -2   -1.72    7.35
   2   6  -1   20.05   13.37
   2   6  -1    8.82    3.01
   2  -6  -1   -5.51    8.49
  -2   6   1    1.78    7.59
  -2   6   0   33.81   13.58
  -2  -6   0   84.73   26.83
   2   6   0   56.85   17.70
   2   6   0   61.30   20.56
  -2  -6  -1  101.83   28.84
  -2   6  -1   79.55   23.46
  -2   6  -2    8.13    9.33
  -2  -6  -2   36.25   17.46
  -2   6  -3    0.45    8.01
  -2   6  -3    2.11    8.16
  -2  -6  -3   -1.32   11.44
  -2  -6  -4   -0.90    9.42
  -2   6  -4    2.74    7.35
  -2   6  -4   13.91   12.10
  -2  -6  -5   34.35   17.07
   2   6   5   41.46   14.45
  -2   6  -5    3.61   13.79
  -2   6  -5   -6.56   10.18
  -2  -6  -6  359.75   55.82
  -2   6  -6  282.25   41.85
  -2   6  -6  340.18   50.49
  -2  -6  -6  316.96   47.48
   2   6   6  360.08   35.71
   2   6   7   92.23   16.98
  -2  -6  -7   90.78   26.98
  -2   6  -7   97.19   25.83
  -2  -6  -7  178.31   41.67
  -2   6  -7   98.85   28.97
  -2   6  -8  417.05   57.69
  -2  -6  -8  394.40   60.52
  -2   6  -8  383.80   50.25
  -2  -6  -8  382.21   53.99
   2   6   8  341.98   29.42
  -2   6  -9   45.13   19.36
  -2   6  -9   43.45   24.00
  -2  -6  -9   -1.39   12.62
  -2  -6  -9   55.28   24.96
  -2  -6 -10   81.96   29.75
  -2   6 -10  109.03   28.12
  -2   6 -10   97.64   28.21
  -2  -6 -10  104.60   30.74
  -2   6 -11   64.77   24.12
  -2  -6 -11  108.76   33.39
  -2   6 -11   64.07   25.56
  -2  -6 -11   86.99   28.84
  -2   6 -12   97.64   30.53
  -2  -6 -12  150.97   37.31
  -2  -6 -12   91.41   30.65
  -2   6 -12  189.21   43.63
  -2   6 -13   31.10   22.58
  -2   6 -13    1.66    5.66
  -2  -6 -13   24.12   19.27
  -2  -6 -13    6.11   11.38
  -2  -6 -14   12.16   14.21
  -2   6 -14    1.96    5.75
  -2   6 -14   19.69   15.66
  -2  -6 -14   -1.84    6.56
  -2   6 -15    2.14   12.22
  -2  -6 -15    3.49    7.20
  -2  -6 -15    6.23   10.75
  -2   6 -16   20.44   18.04
  -2  -6 -16   16.44   15.93
  -2  -6 -16   44.08   22.67
  -2  -6 -17  -13.43   16.11
  -2  -6 -17   -2.02    6.11
  -2  -6 -18   37.76   20.41
  -2  -6 -19    6.93   13.49
   2   8 -11   27.43   25.98
   2  -8 -11   27.13   23.24
   2  -8 -10   31.80   19.78
   2   8 -10   13.40   17.43
   2  -8 -10   55.58   32.25
   2  -8  -9   28.27   17.76
   2   8  -9    0.99    7.56
   2  -8  -9   36.01   29.57
   2  -8  -8    0.03    6.74
   2  -8  -8   20.93   13.43
   2   8  -8   17.22   10.66
   2   8  -7   42.82   21.71
   2  -8  -7   13.85   12.37
   2   8  -7    9.03    7.77
   2  -8  -6   30.11   15.63
   2   8  -6   17.85   13.22
   2   8  -6   -9.67    9.39
  -2   8   5   51.97   28.91
   2   8  -5   41.79   18.40
   2   8  -5   62.18   24.39
   2  -8  -5   51.76   22.04
   2   8  -4   -0.15   12.80
   2  -8  -4   51.82   20.08
   2   8  -4   32.97   16.98
  -2   8   4   42.79   26.41
   2   8  -3   -2.47    5.12
   2   8  -3   -2.32   10.30
  -2   8   3  -17.70   12.19
   2  -8  -3   10.36   12.44
   2   8  -2   20.81   10.99
   2   8  -2   30.59   17.70
  -2   8   2   34.23   20.66
   2   8  -1    0.72   12.04
  -2   8   1   37.28   24.33
   2   8  -1   22.85   17.55
   2   8   0  133.57   35.95
  -2   8   0  163.86   42.51
   2   8   0  186.05   37.40
  -2   8  -1    4.85    8.13
   2   8   1   -2.83    6.74
  -2   8  -1   17.46   12.89
   2   8   2  193.45   44.53
  -2   8  -2  172.50   39.56
  -2   8  -2  203.57   45.62
   2   8   2  209.56   39.23
  -2  -8  -2  243.98   47.78
  -2  -8  -3   53.78   25.83
   2   8   3   50.76   20.84
   2   8   3   22.91   13.01
  -2   8  -3   21.83   11.98
  -2   8  -3   21.32   18.52
   2   8   4   40.50   16.77
  -2   8  -4    4.28   10.12
  -2  -8  -4   17.40   16.20
  -2  -8  -5   46.01   23.46
  -2   8  -5   26.95   14.66
  -2   8  -5   41.40   21.47
  -2   8  -6   11.29    8.13
  -2  -8  -6   19.39   16.83
  -2   8  -6   13.10    7.05
  -2   8  -7  -17.22    9.00
  -2  -8  -7   15.05   14.12
  -2   8  -7   -2.41   10.45
  -2  -8  -8    2.62    9.82
  -2   8  -8   26.98   18.85
  -2   8  -8   23.67   15.57
  -2   8  -9   -4.03    6.29
  -2   8  -9    8.04    7.59
  -2  -8  -9   10.69    8.43
  -2  -8 -10  -23.27   16.29
  -2   8 -10   -0.21    4.91
  -2  -8 -11    1.81   10.00
  -2   8 -11   -5.72    7.26
  -2  -8 -12   52.87   26.80
  -2  -8 -13    3.52   12.07
  -2  -8 -14   50.07   24.84
  -2  -8 -15  -20.90   17.28
   2  10   0   27.19   18.70
  -2  10  -1  -24.36   16.44
   3  -1 -24  -12.16   12.01
   3  -1 -23   17.49   12.16
   3   1 -23   32.82   22.64
   3   1 -22   13.28   17.10
   3  -1 -22  -28.42   17.13
   3   1 -21   44.20   18.94
   3   1 -21   57.75   25.35
   3  -1 -21   29.57   19.54
   3  -1 -20   -0.36   13.70
   3   1 -20  -10.45    7.20
   3   1 -20    8.01   16.80
   3  -1 -19   23.18   15.24
   3   1 -19   51.37   22.19
   3   1 -19   23.91   14.30
   3   1 -18   -7.62    7.29
   3   1 -18    0.90    5.78
   3  -1 -18    1.11    5.33
   3   1 -17   74.67   22.16
   3   1 -17   90.60   26.44
   3  -1 -17   92.19   27.22
   3   1 -16  121.85   26.53
   3  -1 -16   99.66   27.43
   3   1 -16  107.25   28.87
   3   1 -15   30.74   14.12
   3   1 -15   33.12   15.24
  -3  -1  15   14.51    4.55
   3  -1 -15   30.29   15.39
  -3  -1  14    1.66    1.57
   3  -1 -14    2.29    9.54
   3   1 -14   -9.67    9.06
   3   1 -14   12.53    8.37
  -3  -1  14    6.68    5.00
  -3  -1  13  676.71   27.82
   3   1 -13  916.65   71.63
  -3  -1  13  689.48   55.31
   3  -1 -13  907.77   70.58
   3   1 -13  925.98   64.92
   3   1 -12  415.87   45.74
  -3  -1  12  361.76   37.58
   3   1 -12  493.55   46.13
  -3  -1  12  376.01   19.51
   3  -1 -12  480.85   49.14
  -3  -1  11  247.65   29.42
   3  -1 -11  278.45   35.65
  -3  -1  11  218.65   14.12
   3   1 -11  290.74   36.10
   3   1 -11  292.81   34.11
  -3   1  10  229.07   29.75
   3   1 -10  238.62   31.28
  -3  -1  10  215.79   25.89
  -3  -1  10  160.96   11.35
   3  -1 -10  262.01   33.24
  -3   1   9  736.14   50.98
  -3  -1   9  746.62   54.41
   3  -1  -9  735.15   53.23
  -3  -1   9  597.76   40.08
   3   1  -9  743.94   53.96
   3  -1  -8  490.48   41.25
   3   1  -8  454.80   40.14
  -3   1   8  479.55   39.65
  -3  -1   8  470.16   32.40
  -3  -1   7 1012.25   43.21
  -3   1   7 1213.71   59.50
   3   1  -7 1140.72   59.74
  -3   1   7 1138.74   59.80
   3  -1  -7 1108.93   59.04
  -3  -1   6  538.09   27.46
  -3   1   6  544.08   39.35
  -3   1   6  569.67   39.86
   3   1  -6  584.91   40.35
  -3   1   5  240.54   24.27
  -3  -1   5  223.05   15.51
   3  -1  -5  198.90   12.25
   3   1  -5  212.72   22.97
  -3   1   5  224.77   22.85
   3   1  -4  132.66   16.56
  -3  -1   4  131.01    9.30
  -3   1   4  136.52   17.55
   3   1  -3  503.10   29.39
  -3   1   3  513.85   30.17
  -3  -1   2 2194.07   53.62
   3   1  -2 2218.37   54.08
   3  -1  -2 2208.71   37.64
  -3   1   2 2151.95   55.97
  -3   1   2 2263.17   37.06
   3   1  -2 2192.42   62.12
  -3   1   2 2164.53   59.13
  -3   1   1 1545.06   47.78
   3   1  -1 1558.49   38.81
  -3   1   1 1527.03   41.79
   3  -1  -1 1476.87   40.86
  -3  -1   1 1535.46   39.47
   3   1  -1 1632.14   50.98
  -3   1   1 1525.91   50.22
  -3   1   0   82.53   10.90
   3   1   0   92.89    7.95
   3  -1   0   77.14    8.13
   3   1   0   70.40   10.27
   3   1   0   91.47   11.08
  -3  -1   0   76.33    7.23
  -3   1   0   91.17   12.16
  -3   1   0   68.98    7.65
   3   1   1 7896.04   99.60
  -3  -1  -1 7922.11   99.15
   3  -1   1 8009.37   65.55
  -3   1  -1 7839.98  109.93
   3   1   1 7828.62  109.15
   3   1   2  458.63   23.24
  -3   1  -2  415.93   26.35
   3   1   2  419.51   26.71
  -3  -1  -2  446.13   23.30
   3   1   2  445.50   28.03
   3   1   3   17.79    6.35
   3   1   3   20.50    5.93
  -3  -1  -3   14.15    4.31
  -3  -1  -3   11.11    5.09
  -3   1  -3   21.62    7.17
   3  -1   3   17.95    6.26
   3   1   3   12.28    5.03
   3   1   4 3840.33   88.49
   3  -1   4 3937.53   93.25
   3   1   4 3604.73   51.25
  -3   1  -4 3487.78   91.80
   3   1   4 3866.26   69.85
  -3  -1  -4 3857.53   55.10
  -3  -1  -4 3844.19   69.16
  -3  -1  -4 3746.24   89.97
  -3   1  -4 3883.63   89.06
  -3   1  -5  821.66   24.21
   3   1   5  822.38   29.51
  -3   1  -5  873.08   44.41
   3   1   5  852.07   43.63
  -3  -1  -5  834.99   45.01
   3  -1   5  870.70   47.21
  -3  -1  -5  845.53   33.90
  -3   1  -5  799.37   45.89
  -3  -1  -5  874.68   31.77
  -3  -1  -6 1924.77   53.87
   3   1   6 1818.94   66.81
   3   1   6 1781.57   49.98
  -3   1  -6 1845.53   69.25
  -3   1  -6 1954.97   44.32
   3  -1   6 1845.38   72.99
  -3   1  -6 1769.11   73.41
  -3  -1  -6 1902.19   70.70
  -3  -1  -6 1885.45   54.32
  -3  -1  -7  221.33   20.29
  -3   1  -7  226.30   28.33
   3  -1   7  213.96   26.23
  -3  -1  -7  210.83   25.05
  -3  -1  -7  225.07   20.84
   3  -1   7  233.11   26.92
   3   1   7  227.93   25.20
  -3   1  -7  245.18   17.92
  -3   1  -7  226.84   25.32
   3   1   7  209.20   19.21
   3  -1   8  842.58   56.67
   3   1   8  863.09   50.64
   3  -1   8  856.40   53.90
  -3  -1  -8  877.60   41.85
  -3   1  -8  901.93   53.41
   3   1   8  866.55   42.51
  -3   1  -8  967.90   40.08
  -3  -1  -8  849.81   44.35
  -3  -1  -8  984.58   56.06
  -3  -1  -9   84.76   15.78
  -3   1  -9   14.42    9.67
  -3   1  -9   98.40   14.36
   3   1   9   63.05   14.60
  -3   1  -9   93.73   18.55
   3   1   9   89.49   15.30
   3  -1   9   74.76   18.22
   3   1   9   66.72   20.56
   3  -1   9   67.35   15.72
  -3  -1  -9  108.66   19.72
  -3   1 -10   14.60   10.48
  -3   1 -10   29.36    8.58
   3  -1  10   18.34   11.53
  -3  -1 -10   28.18   11.74
   3   1  10   36.64   11.23
  -3  -1 -10   35.56   10.99
   3   1  10   20.11    8.79
  -3   1 -10   11.65   11.08
   3  -1  10   22.19    8.55
  -3   1 -11  316.54   36.70
   3   1  11  355.26   33.93
   3   1  11  278.69   33.21
  -3   1 -11  314.25   29.39
  -3  -1 -11  338.19   34.87
  -3  -1 -11  339.72   37.28
   3  -1  11  291.58   39.35
  -3  -1 -12   99.66   22.70
  -3  -1 -12  126.79   23.18
  -3   1 -12  117.73   19.27
  -3   1 -12   87.47   19.69
   3   1  12  136.52   22.73
  -3  -1 -13  191.47   30.53
  -3   1 -13  189.39   25.44
  -3   1 -13  177.49   29.57
  -3  -1 -13  225.55   31.68
  -3  -1 -14   19.06   10.87
  -3  -1 -14   20.93   11.74
  -3   1 -14    5.27    4.22
  -3   1 -14   32.52   14.30
  -3  -1 -15   13.82   12.77
  -3   1 -15    4.34    9.03
  -3  -1 -15   22.79   12.31
  -3   1 -15   15.08    9.67
  -3  -1 -16   26.10   13.61
  -3  -1 -16   52.12   20.66
  -3   1 -16   32.22   14.87
  -3   1 -16   37.25   14.99
  -3   1 -17   16.11    8.58
  -3  -1 -17   20.26   16.62
  -3  -1 -17   27.91   15.84
  -3   1 -17   23.61   15.81
  -3   1 -18   34.72   14.57
  -3  -1 -18   25.65   14.30
  -3   1 -18   29.09   17.79
  -3  -1 -18   48.08   17.88
  -3   1 -19   36.07   14.93
  -3  -1 -19   36.01   17.98
  -3  -1 -19   46.61   21.29
  -3   1 -19   45.10   18.73
  -3   1 -20   29.30   18.49
  -3  -1 -20   52.30   21.02
  -3   1 -21   24.09   15.69
  -3  -1 -21   22.85   17.43
  -3  -1 -21   26.83   20.53
  -3   1 -22   -4.94    8.13
  -3  -1 -22   -0.51   10.42
  -3   1 -23   57.39   26.10
  -3   1 -24    3.40   15.57
   3  -3 -23  -11.56   12.89
   3  -3 -22   33.39   20.26
   3  -3 -22   -0.03    8.64
   3   3 -21   19.96   15.21
   3  -3 -21    7.35   15.63
   3  -3 -21   12.13   14.15
   3  -3 -20   13.70   15.51
   3  -3 -20    4.25   11.38
   3   3 -20    4.40    8.52
   3  -3 -19    0.30    5.12
   3  -3 -19    3.64    9.82
   3   3 -19   -0.03   12.89
   3  -3 -18   10.42   12.19
   3  -3 -18    2.68    5.21
   3   3 -18   29.81   19.48
   3   3 -18   39.59   15.54
   3   3 -17   87.38   23.40
   3   3 -17   92.92   28.54
   3  -3 -17  110.92   30.65
   3  -3 -17  102.40   31.71
   3   3 -16   11.32   13.64
   3   3 -16   31.40   15.21
   3  -3 -16   10.75   10.12
   3  -3 -16   14.39   12.62
   3  -3 -15    6.90   13.67
   3   3 -15   28.15   16.77
   3  -3 -15   23.94   14.72
   3   3 -14  184.21   37.34
   3  -3 -14  228.32   39.17
  -3  -3  14  169.73   25.77
   3  -3 -14  222.48   41.82
   3  -3 -13  489.04   59.50
  -3  -3  13  366.01   37.15
   3  -3 -13  443.54   51.31
   3   3 -13  434.63   53.69
   3   3 -12   28.66   18.49
  -3  -3  12    0.93    4.49
   3  -3 -12   21.11   14.57
   3  -3 -12    3.43   13.61
   3  -3 -11   20.66   11.35
   3  -3 -11   31.98   17.01
   3   3 -11   19.99    9.03
   3   3 -11   47.39   17.10
  -3  -3  11   23.88    9.39
  -3  -3  10  173.52   23.88
   3  -3 -10  199.50   30.44
   3   3 -10  191.86   24.33
   3  -3 -10  203.99   34.96
   3   3 -10  204.11   33.90
  -3   3  10  229.28   32.13
   3  -3  -9  144.95   28.81
  -3  -3   9  156.84   20.41
   3  -3  -9  192.52   28.51
   3   3  -9  194.72   31.80
   3   3  -9  188.15   23.55
   3   3  -8  268.82   25.53
   3   3  -8  262.52   34.63
   3  -3  -8  284.68   33.21
  -3  -3   8  246.93   24.03
   3  -3  -7  910.30   55.64
   3   3  -7  752.07   30.44
  -3  -3   7  804.61   42.00
   3   3  -7  854.81   43.42
   3   3  -7  928.15   62.99
  -3  -3   6  157.65   26.71
   3   3  -6  136.76   23.21
   3   3  -6  141.88   17.13
   3  -3  -6  136.82   21.17
   3   3  -5   22.73   10.42
   3   3  -5   21.26    7.29
   3   3  -5   23.46    9.57
  -3  -3   5   31.80   12.68
  -3   3   5   28.84   11.50
   3  -3  -5   25.14    8.07
  -3   3   4   76.81   17.37
   3  -3  -4   56.88   11.59
   3  -3  -4   49.14   15.87
   3   3  -4   64.89   16.62
   3   3  -4   57.87   14.57
  -3   3   4   50.52   10.24
   3   3  -4   56.70   10.75
   3   3  -3  718.71   47.63
  -3   3   3  757.28   51.43
   3   3  -3  814.01   42.73
   3  -3  -3  819.31   53.26
  -3   3   3  797.66   41.46
   3  -3  -3  822.68   44.26
   3   3  -3  818.10   56.36
  -3   3   2 2235.41   84.28
   3   3  -2 2313.21   92.16
   3  -3  -2 2303.85   72.38
  -3  -3   2 2488.87   95.54
   3  -3  -2 2270.55   86.11
   3   3  -2 2281.39   80.30
  -3   3   2 2310.93   69.79
   3  -3  -1  727.50   46.70
  -3  -3   1  799.71   54.68
  -3   3   1  764.45   47.96
   3   3  -1  676.50   48.21
  -3   3   1  723.95   39.35
   3   3  -1  715.49   50.10
   3   3  -1  744.39   43.69
   3  -3  -1  722.44   40.56
  -3   3   0  878.59   44.53
   3  -3   0  948.24   51.28
  -3  -3   0  975.79   58.98
  -3   3   0  948.30   58.44
  -3   3   0  891.69   49.77
   3   3   0  962.96   47.06
   3   3   0  931.98   56.85
   3   3   0  930.35   57.45
   3  -3   0  936.28   46.19
  -3   3  -1 2719.60   97.04
  -3   3  -1 2672.72   80.63
  -3   3  -1 2538.52   88.49
   3   3   1 2617.29   98.25
   3   3   1 2634.45   94.97
   3  -3   1 2758.95   83.31
  -3   3  -1 2620.90   80.15
  -3  -3  -1 2879.27  100.81
  -3  -3  -2  246.72   30.20
  -3   3  -2  226.18   27.73
   3   3   2  228.50   30.14
  -3   3  -2  229.95   23.15
  -3   3  -2  197.52   23.43
   3   3   2  259.90   30.11
  -3   3  -2  228.23   25.38
   3   3   3  114.69   20.23
  -3   3  -3  103.03   19.63
  -3   3  -3  108.33   18.07
  -3  -3  -3  130.43   22.10
  -3   3  -3  108.97   15.72
   3   3   3  106.41   20.78
   3  -3   3  105.14   20.17
   3   3   3  141.21   18.37
  -3   3  -3  103.58   16.71
  -3  -3  -4  422.98   40.47
  -3   3  -4  349.75   30.11
   3   3   4  362.46   36.61
   3   3   4  360.65   38.39
   3   3   4  366.25   27.61
  -3   3  -4  357.22   26.59
  -3   3  -4  341.86   34.05
   3  -3   4  338.49   35.35
  -3  -3  -5 1556.96   77.89
  -3   3  -5 1424.87   70.46
   3   3   5 1409.90   78.74
   3   3   5 1465.06   51.61
   3  -3   5 1432.51   72.68
   3   3   5 1348.51   71.69
  -3   3  -5 1398.04   50.79
  -3   3  -5 1510.17   78.89
   3   3   6  296.52   22.19
  -3  -3  -6  273.97   34.42
  -3   3  -6  266.14   31.19
   3  -3   6  271.11   32.82
  -3   3  -6  281.34   36.28
   3   3   6  265.26   32.88
  -3   3  -7  139.80   26.38
   3   3   7  118.81   15.69
   3  -3   7  118.03   22.61
   3   3   7  114.17   13.85
  -3  -3  -7  133.75   24.66
  -3   3  -7  116.79   21.95
  -3  -3  -7  158.01   29.09
  -3  -3  -8   10.87    9.27
  -3   3  -8   10.03    9.03
   3  -3   8   13.40    9.00
  -3  -3  -8    0.27    5.69
  -3   3  -8    4.28    5.66
   3   3   8   12.71    5.93
   3   3   9   74.10   13.88
  -3  -3  -9   71.60   11.11
  -3  -3  -9   76.81   22.52
  -3   3  -9  104.24   24.81
  -3  -3  -9  103.55   23.64
  -3   3  -9   81.90   20.66
   3  -3   9   94.48   20.35
   3   3  10  372.81   31.13
  -3  -3 -10  400.00   47.48
  -3   3 -10  309.55   43.48
  -3  -3 -10  392.30   49.89
  -3  -3 -10  303.65   22.55
  -3   3 -10  387.60   46.16
  -3   3 -11  223.65   36.40
  -3   3 -11  173.70   33.87
  -3  -3 -11  263.22   40.50
   3   3  11  199.53   24.00
  -3  -3 -11  231.96   38.99
  -3  -3 -11  160.72   16.77
  -3   3 -12   63.92   22.94
   3   3  12   40.14   11.62
  -3  -3 -12   26.86    7.05
  -3   3 -12   37.43    9.54
  -3  -3 -12   25.56   15.81
  -3   3 -12   -2.05   10.63
  -3  -3 -12   34.32   17.07
  -3   3 -13  165.15   20.69
  -3   3 -13  198.66   36.16
   3   3  13  165.42   24.18
  -3   3 -13   99.99   28.87
  -3  -3 -13  184.06   35.71
  -3  -3 -13  129.20   15.63
  -3  -3 -13  199.87   37.43
  -3  -3 -14   38.36   17.79
   3   3  14   41.64   12.62
  -3   3 -14   10.66   14.66
  -3  -3 -14   70.97   22.91
  -3   3 -14   70.34   14.54
  -3   3 -14   58.62   21.77
  -3   3 -15  232.53   42.48
  -3  -3 -15  234.49   43.36
  -3   3 -15  214.08   26.17
  -3  -3 -15  257.28   46.13
  -3  -3 -16   20.78   14.51
  -3  -3 -16   23.91   18.22
  -3   3 -16   -7.65    8.16
  -3  -3 -17   15.18   14.57
  -3   3 -17    1.02    5.75
  -3  -3 -17    3.61    8.70
  -3   3 -18   42.54   21.65
  -3  -3 -18   26.13   13.76
  -3  -3 -18   16.59   10.54
  -3   3 -19   70.00   28.51
  -3  -3 -19   23.76   13.67
  -3  -3 -19   45.98   26.80
  -3   3 -20   12.19    8.61
  -3  -3 -20   11.53   13.46
  -3  -3 -20    6.56   12.80
  -3   3 -21   16.80   14.27
  -3  -3 -21    5.75    9.39
  -3  -3 -21   10.87    8.76
  -3   3 -22   -6.59   10.03
  -3  -3 -22    7.47   10.36
  -3  -3 -23   16.62   15.51
   3  -5 -21   -3.31   10.45
   3  -5 -20   18.31   18.37
   3  -5 -19   34.02   20.87
   3  -5 -19   12.86   16.23
   3  -5 -18   20.14   18.37
   3   5 -18  -16.95   15.72
   3  -5 -18   14.21   13.13
   3  -5 -17   18.01   18.16
   3  -5 -17   39.29   20.20
   3   5 -17   30.47   19.30
   3  -5 -16   90.39   34.02
   3  -5 -16   43.66   20.44
   3   5 -16   62.36   25.95
   3  -5 -15   48.72   23.33
   3   5 -15   62.51   26.98
   3  -5 -15   42.42   20.72
   3  -5 -14    9.00    8.73
   3  -5 -14   14.87   14.75
   3   5 -14   16.23   14.48
   3   5 -13  238.11   45.47
   3  -5 -13  250.57   42.24
   3   5 -13  207.51   32.25
   3  -5 -13  235.58   46.43
   3  -5 -12   -3.67    7.17
   3   5 -12   27.76   15.72
   3   5 -12   46.49   18.07
   3  -5 -12   -0.45    7.74
   3   5 -11    9.57   10.87
   3  -5 -11    4.19    7.02
   3  -5 -11   -6.77    6.77
   3   5 -10  111.22   28.03
   3  -5 -10  143.11   34.87
   3   5 -10   55.85   15.24
   3  -5 -10  127.90   27.28
   3   5  -9  133.69   24.87
   3  -5  -9  214.20   34.99
   3  -5  -9  200.26   39.56
   3   5  -9  223.53   38.69
   3   5  -9  207.97   23.06
   3   5  -8   -7.92    3.16
   3   5  -8    6.50    3.64
   3  -5  -8   25.86   15.51
   3   5  -8   19.90   15.57
   3  -5  -8   44.65   22.19
   3  -5  -7  538.69   62.09
   3   5  -7  510.75   44.77
   3  -5  -7  538.21   52.63
   3   5  -7  616.25   60.79
   3   5  -7  480.21   40.14
  -3   5   7  415.30   24.63
   3  -5  -6   -1.75    5.72
   3   5  -6   45.80   17.92
   3   5  -6   17.85   14.96
   3  -5  -6   28.36   13.49
   3  -5  -5  137.39   26.26
   3   5  -5  176.41   31.13
   3  -5  -5  148.68   31.83
   3   5  -5  136.85   25.02
   3   5  -4  238.20   35.83
   3   5  -4  235.97   32.94
   3  -5  -4  233.50   38.12
   3  -5  -4  233.62   33.06
  -3   5   4  190.92   27.76
  -3   5   3  919.00   60.70
   3  -5  -3 1072.83   68.41
   3   5  -3  936.07   64.49
   3   5  -3 1002.67   70.15
   3  -5  -3 1007.28   75.24
  -3   5   2  318.20   36.46
   3  -5  -2  301.33   40.68
   3   5  -2  291.49   37.25
   3  -5  -2  240.24   32.10
   3   5  -2  294.56   37.19
  -3   5   1  -11.50   10.48
  -3   5   1   -0.09    3.67
   3  -5  -1    4.31    8.91
   3  -5  -1    1.51    8.82
   3   5  -1   15.02    9.24
  -3  -5   1   15.24    7.32
  -3   5   0   10.24    8.13
  -3   5   0    5.21    5.42
  -3  -5   0    8.31    7.86
  -3  -5  -1  184.09   32.79
  -3   5  -1  181.53   32.67
  -3   5  -1  159.91   26.89
  -3   5  -2   31.64   16.29
  -3  -5  -2   54.68   20.93
  -3   5  -3  119.38   21.50
  -3  -5  -3  163.98   32.04
  -3   5  -3  122.76   26.68
  -3   5  -4   20.05    8.76
   3   5   4   95.36   19.90
  -3   5  -4   54.98   15.39
  -3  -5  -4   73.62   22.10
  -3   5  -5  179.99   26.26
  -3   5  -5  192.61   34.14
  -3   5  -5  176.89   30.32
  -3  -5  -5  188.24   38.21
   3   5   5  201.85   25.77
  -3  -5  -5  162.98   33.12
  -3   5  -6    2.23    6.20
  -3   5  -6    4.28    4.64
   3   5   6  -14.99   10.00
  -3   5  -6   -1.26    9.21
  -3  -5  -7  133.35   28.75
  -3  -5  -7  131.49   33.87
  -3   5  -7  147.69   30.92
  -3   5  -7  129.44   27.19
  -3   5  -7   91.50   17.82
   3   5   7  122.73   17.92
   3   5   8   19.18    7.11
  -3   5  -8   11.62   12.77
  -3   5  -8   36.31   16.65
  -3  -5  -8   37.37   21.47
  -3  -5  -8   54.35   20.32
  -3   5  -8   23.61    8.91
  -3  -5  -9   97.95   30.77
  -3   5  -9   52.48   21.77
   3   5   9   60.82   11.14
  -3   5  -9   50.58   13.91
  -3  -5  -9   58.38   20.99
  -3   5  -9   61.03   22.10
  -3   5 -10    3.79    8.43
  -3   5 -10    5.45   12.16
  -3  -5 -10   -1.72    5.90
  -3  -5 -10    4.19   13.58
  -3  -5 -11   32.46   18.40
  -3   5 -11   40.35   18.85
  -3   5 -11   23.46   16.32
  -3  -5 -11   27.22   14.69
  -3  -5 -12  165.33   39.32
  -3  -5 -12  162.41   37.22
  -3   5 -12  105.68   31.16
  -3   5 -12  149.19   36.25
  -3   5 -13  177.92   41.76
  -3   5 -13  128.30   34.20
  -3  -5 -13   90.30   28.18
  -3  -5 -13   76.99   28.81
  -3   5 -14   -1.32    9.73
  -3  -5 -14   -0.06    9.88
  -3  -5 -14   13.55    9.97
  -3   5 -14    2.44   10.48
  -3   5 -15   26.74   15.11
  -3   5 -15   48.99   21.35
  -3  -5 -15  -16.05   15.42
  -3  -5 -15    8.31   12.01
  -3  -5 -16   23.46   18.19
  -3  -5 -16    5.81   10.78
  -3   5 -16    3.01    9.82
  -3   5 -16   15.51   14.42
  -3   5 -17   17.07   13.49
  -3  -5 -17  -13.16   13.61
  -3  -5 -17   -1.26    9.15
  -3  -5 -18   11.74   13.49
  -3  -5 -18   -1.35   11.11
  -3  -5 -19   41.73   26.95
  -3  -5 -19   29.72   21.83
  -3  -5 -20   36.73   24.72
  -3  -5 -20   -6.59   12.10
   3  -7 -15   12.89   13.79
   3   7 -14   11.71   10.93
   3  -7 -14   14.84   16.29
   3  -7 -14   18.79   18.04
   3  -7 -13   68.26   30.92
   3  -7 -13   53.41   25.35
   3   7 -13   65.88   27.55
   3   7 -12   15.54   16.32
   3  -7 -12   18.25   22.13
   3  -7 -12   13.55   15.63
   3  -7 -11   42.09   20.69
   3  -7 -11   41.46   23.00
   3   7 -11   73.14   27.79
   3  -7 -10   -1.48    6.38
   3  -7 -10   12.28   12.74
   3   7 -10    5.75   10.54
   3   7  -9   81.08   28.66
   3  -7  -9   66.00   28.15
   3  -7  -9   62.36   21.77
   3   7  -9   39.14   12.56
   3  -7  -8   79.31   28.18
   3   7  -8    9.73    8.61
   3  -7  -8   72.68   24.36
   3   7  -8   62.93   23.33
   3   7  -7   58.74   23.88
   3  -7  -7   43.51   17.40
   3  -7  -7   89.97   30.38
   3   7  -7   28.66   15.63
   3  -7  -6   27.10   16.26
   3  -7  -6   -1.17    4.37
   3   7  -6   20.72   15.63
   3   7  -6   29.84   16.05
   3   7  -5  -12.98   16.02
   3   7  -5   -2.11   10.90
   3  -7  -5   12.95   13.43
   3  -7  -5  -12.89   11.20
   3  -7  -4   69.43   24.75
   3   7  -4   43.36   18.73
  -3   7   4   22.22   20.50
   3   7  -4   -8.16   14.12
   3  -7  -4   34.45   15.51
  -3   7   3  217.39   45.62
   3   7  -3  247.32   41.22
   3  -7  -3  208.39   38.09
   3   7  -3  156.48   34.29
  -3   7   2  193.69   45.13
   3   7  -2  158.74   36.10
   3   7  -2  149.91   32.97
  -3   7   1  319.19   54.47
   3   7  -1  313.71   45.04
   3   7  -1  312.93   49.02
  -3  -7   0   45.13   25.26
   3   7   0   -0.96    9.27
   3   7   0   38.36   18.64
  -3   7   0   65.22   26.80
   3   7   1  297.66   43.84
  -3  -7  -1  339.45   52.72
  -3   7  -1  287.03   50.85
  -3  -7  -2    5.18   12.19
  -3   7  -2    9.88    5.57
   3   7   2   14.90   13.28
  -3  -7  -3  137.78   34.81
  -3   7  -3  118.42   32.37
  -3   7  -3  160.06   37.19
   3   7   3  126.97   27.58
   3   7   3  187.61   33.30
  -3   7  -4   15.02   18.10
  -3  -7  -4   -1.63   10.45
   3   7   5  112.67   24.87
  -3   7  -5  127.72   35.05
  -3  -7  -5   81.05   26.71
  -3   7  -6   46.07   21.80
   3   7   6   53.62   16.20
  -3  -7  -6   44.53   20.87
  -3   7  -6   21.92   11.38
  -3   7  -7   51.22   22.16
  -3   7  -7   58.71   20.69
  -3  -7  -7   52.72   21.86
  -3  -7  -8   -8.34   11.68
  -3   7  -8    8.25   13.19
  -3   7  -9  209.29   43.33
  -3   7  -9  126.31   33.69
  -3  -7  -9  111.92   33.93
  -3   7 -10   52.12   23.30
  -3   7 -10   50.34   22.91
  -3  -7 -10   50.31   23.70
  -3  -7 -10   70.58   29.99
  -3   7 -11   38.06   24.84
  -3  -7 -11   -0.90    9.03
  -3  -7 -11   40.14   26.65
  -3   7 -11   29.96   15.78
  -3  -7 -12   45.83   22.34
  -3  -7 -12   37.67   22.85
  -3   7 -12   25.74   19.24
  -3   7 -12   22.01   16.41
  -3  -7 -13   86.81   31.16
  -3   7 -13  107.85   35.53
  -3  -7 -13   68.98   29.33
  -3  -7 -14   67.32   29.48
  -3   7 -14   59.74   27.73
  -3  -7 -14   80.06   32.13
  -3  -7 -15   26.07   19.63
  -3  -7 -16   15.93   21.56
  -3  -7 -17   43.39   22.70
   3   9  -8   28.57   18.52
   3   9  -7   87.59   33.15
   3   9  -6   14.57    6.86
   3   9  -5   60.82   26.35
  -3   9   5   50.52   27.01
   3   9  -4   33.54   17.73
  -3   9   4   19.21   17.40
   3   9  -3   58.38   23.36
  -3   9   3   32.07   22.22
   3   9  -2   15.15   17.92
   3   9  -2   19.12   15.24
  -3   9   2   11.68   16.26
  -3   9   1   17.88   13.25
   3   9  -1    8.19    8.79
   3   9  -1   29.45   19.60
  -3   9   1   30.71   21.74
   3   9   0   18.79   13.37
   3   9   0   16.20   13.43
  -3   9   0  -11.56   10.90
  -3   9   0   -6.20    4.94
   3   9   1    7.80    9.85
  -3   9  -1   30.08   20.75
  -3   9  -1   19.54   14.18
  -3   9  -2   19.90   18.22
   3   9   2  -11.26   12.10
  -3   9  -2    5.72    6.17
  -3   9  -3   -1.02    7.83
  -3   9  -3  -11.68   10.42
  -3  -9  -3    6.74   13.13
   3   9   3   19.81   15.84
  -3  -9  -4   44.32   26.59
  -3   9  -4   37.73   20.59
   3   9   4   15.39   16.02
  -3   9  -4   15.48   15.02
  -3  -9  -5   26.77   21.17
  -3   9  -5   38.78   20.66
  -3   9  -5   60.91   30.83
  -3   9  -6    0.51    5.24
  -3   9  -6   -0.21   12.65
  -3  -9  -6   17.67   22.94
  -3   9  -7   17.13   16.65
  -3  -9  -7   71.24   31.77
  -3  -9  -8  -13.61   13.70
  -3  -9  -9   85.45   32.64
  -3  -9 -10    5.45   15.63
  -3  -9 -11   54.59   30.74
   4   0 -23   -6.77    9.21
   4   0 -22   -1.35    8.97
   4   0 -21   -2.14    5.18
   4   0 -20    9.45   11.17
   4   0 -20   15.45   14.66
   4   0 -19  -12.19   10.18
   4   0 -19   18.01   15.51
   4   0 -18   52.90   21.98
   4   0 -18   48.69   21.98
   4   0 -17   -4.70    4.31
   4   0 -17    8.34    9.36
   4   0 -16   26.01   14.06
   4   0 -16   21.29   14.45
   4   0 -15   -8.61   10.51
   4   0 -15    9.27    9.70
   4   0 -14  254.76   38.30
   4   0 -14  244.55   38.81
   4   0 -13   -3.82    6.62
  -4   0  13   21.20   12.44
   4   0 -13   17.43    9.51
   4   0 -12  260.15   35.38
   4   0 -12  294.68   40.32
   4   0 -11   -0.60    7.38
   4   0 -11   17.22   10.63
   4   0 -10  380.61   40.86
   4   0 -10  421.11   41.10
   4   0  -9    8.55   10.27
  -4   0   9   -1.96    3.91
   4   0  -9    4.28    7.59
   4   0  -8 1195.61   63.02
  -4   0   8 1189.38   63.56
   4   0  -8 1131.90   63.53
  -4   0   7    5.75    3.73
   4   0  -7    0.00    4.19
  -4   0   7   -0.03    4.79
   4   0  -7   -2.29    5.78
   4   0  -6 1061.06   54.44
  -4   0   6 1116.82   38.63
   4   0  -5   -2.44    3.19
  -4   0   5    4.31    4.06
   4   0  -4 8332.11  131.58
  -4   0   4 8445.78   95.45
   4   0  -3    6.99    4.58
   4   0  -3    3.22    3.97
  -4   0   2 2420.92   44.65
   4   0  -2 2455.78   54.53
  -4   0   2 2273.80   53.62
   4   0  -1    0.30    1.87
   4   0  -1    1.26    1.29
  -4   0   1    1.48    2.38
   4   0  -1    2.86    1.90
   4   0   0 1930.37   46.37
   4   0   0 1966.23   39.29
  -4   0   0 1893.07   39.47
  -4   0   0 1989.78   45.22
   4   0   1    5.12    3.25
  -4   0  -1    1.54    1.57
   4   0   1   -0.57    1.69
  -4   0  -1    4.94    3.97
  -4   0  -2 2100.70   50.88
  -4   0  -2 2137.95   62.75
  -4   0  -3   -1.35    2.62
  -4   0  -3   -2.92    4.03
   4   0   3    4.40    3.49
  -4   0  -4  159.28   22.37
   4   0   4  193.93   14.75
  -4   0  -4  189.93   15.75
  -4   0  -4  209.05   16.02
   4   0   5    5.51    3.13
  -4   0  -5    5.81    7.05
  -4   0  -5   -0.60    3.46
  -4   0  -5    5.48    2.80
  -4   0  -6 2645.44   69.40
   4   0   6 2602.78   63.26
   4   0   6 2592.21   71.72
   4   0   6 2615.18   93.19
  -4   0  -6 2648.72   67.26
   4   0   7    5.63    6.47
  -4   0  -7   -1.29    3.40
   4   0   7    4.31    3.28
   4   0   7   -0.24    4.40
  -4   0  -7    1.81    2.32
   4   0   8  366.82   27.91
   4   0   8  396.87   41.55
  -4   0  -8  422.95   32.79
  -4   0  -8  456.31   32.61
   4   0   8  386.00   32.52
  -4   0  -9    5.24    6.53
   4   0   9    0.93    5.27
  -4   0  -9   -4.43    3.55
   4   0   9    8.19    6.11
   4   0   9   10.18   10.15
   4   0  10   97.40   18.76
   4   0  10   91.44   16.08
   4   0  10   81.63   21.32
  -4   0 -10  102.04   17.13
  -4   0 -10   80.36   16.77
  -4   0 -11   -1.05    5.12
   4   0  11    2.98    6.44
  -4   0 -11    3.28    6.99
  -4   0 -12   14.51    8.58
  -4   0 -12    3.67    7.05
  -4   0 -13   14.96    7.47
  -4   0 -13    9.76    9.06
  -4   0 -14   80.93   19.84
  -4   0 -14  113.69   23.40
  -4   0 -15    1.14    6.44
  -4   0 -15    1.54    5.90
  -4   0 -16   78.19   22.25
  -4   0 -16   76.06   19.81
  -4   0 -17   16.62   11.65
  -4   0 -17   29.15   15.69
  -4   0 -18  144.71   31.77
  -4   0 -18  111.19   26.13
  -4   0 -19    5.93    6.08
  -4   0 -19    3.46    7.74
  -4   0 -20   38.45   16.35
  -4   0 -20   21.50    9.82
  -4   0 -21   18.37   12.98
  -4   0 -22   -2.38    5.45
   4  -2 -24   -3.79    8.13
   4  -2 -23    1.39    6.11
   4  -2 -23    3.46   15.30
   4  -2 -22   11.50   14.69
   4  -2 -22   39.99   21.26
   4   2 -22   24.90   18.97
   4   2 -21    7.32    7.26
   4  -2 -21   40.62   19.99
   4  -2 -21   28.18   21.83
   4   2 -20   85.63   25.71
   4   2 -20   96.08   34.17
   4  -2 -20  113.36   33.45
   4   2 -19   37.06   21.56
   4   2 -19   21.44   13.79
   4  -2 -19   32.49   21.14
   4  -2 -18   85.78   28.63
   4   2 -18   72.92   21.80
   4   2 -18   45.59   23.79
   4  -2 -17   22.22   14.15
   4   2 -17   38.33   18.37
   4   2 -17   30.92   17.13
   4   2 -16  102.58   25.02
   4   2 -16  112.13   30.32
   4  -2 -16  100.75   28.00
   4  -2 -15   94.03   12.86
   4   2 -15  139.53   32.85
  -4  -2  15   89.55   20.26
   4   2 -15  106.62   25.32
   4  -2 -15  107.61   27.94
   4   2 -14  286.25   43.45
   4  -2 -14  208.57   17.82
   4  -2 -14  217.75   38.48
  -4  -2  14  177.65   27.73
  -4  -2  13    0.12    2.86
   4  -2 -13   -4.00    8.52
   4   2 -13   -1.69    5.27
   4  -2 -13   -0.09    2.02
   4  -2 -12    5.42    3.04
  -4  -2  12   -0.33    3.46
   4  -2 -12   -2.29    6.71
   4   2 -12   -7.56   10.90
  -4  -2  11    6.32    2.89
   4   2 -11    6.74    6.68
   4  -2 -11    7.02    2.50
  -4   2  10  124.65   23.64
   4   2 -10  109.24   23.70
   4  -2 -10   94.63   21.44
  -4  -2  10  101.95   15.84
   4   2  -9   87.32   20.44
   4  -2  -9   66.69   18.52
  -4  -2   9   62.00   11.65
  -4   2   9   81.84   19.12
  -4   2   8  441.07   40.71
   4   2  -8  392.36   40.20
  -4  -2   8  407.62   26.13
   4  -2  -7   39.02   12.68
  -4   2   7   14.03    8.82
   4   2  -7   10.84    4.40
  -4  -2   7   17.19    5.75
   4   2  -7   23.67   11.65
   4   2  -6 2407.70   54.08
   4  -2  -6 2495.68   76.75
   4   2  -6 2480.38   90.33
  -4   2   6 2567.58   94.27
   4   2  -5  391.69   34.17
  -4   2   5  395.61   35.53
   4   2  -5  364.53   19.63
   4  -2  -5  400.39   28.15
  -4  -2   5  384.56   34.84
  -4  -2   5  346.38   18.67
   4   2  -4 1616.06   64.67
   4  -2  -4 1684.80   52.15
  -4  -2   4 1577.88   64.67
  -4   2   4 1536.42   33.09
   4   2  -4 1457.84   38.42
  -4   2   4 1553.04   66.54
   4   2  -4 1721.26   75.15
  -4  -2   3   11.17    7.32
  -4   2   3    8.22    5.90
   4  -2  -3    2.86    3.28
   4   2  -3    1.23    4.67
   4   2  -3    4.52    5.09
   4   2  -3    6.83    2.83
   4  -2  -3    4.31    6.44
  -4   2   2 3080.28   55.64
   4   2  -2 2903.57   74.04
  -4  -2   2 2967.16   77.44
   4   2  -2 3030.39   93.37
   4  -2  -2 3177.50   60.16
  -4   2   2 2855.52   79.16
  -4   2   2 3202.80   92.19
   4  -2  -2 2912.24   80.36
   4  -2  -1  386.18   20.26
  -4   2   1  365.83   26.29
   4   2  -1  369.20   24.36
   4  -2  -1  412.89   28.30
  -4  -2   1  385.10   25.62
  -4   2   1  395.49   31.89
  -4   2   1  401.36   19.66
  -4   2   1  408.49   34.11
   4   2  -1  381.43   32.22
  -4   2   0   35.98   10.78
  -4   2   0   39.02    6.71
  -4   2   0   33.06    7.20
   4   2   0   19.99    8.19
   4   2   0   28.30    6.05
   4  -2   0   34.69    7.77
  -4   2   0   41.64   10.18
   4   2   1  238.65   21.71
   4   2   1  249.43   16.38
  -4   2  -1  227.54   18.22
   4  -2   1  244.40   18.85
   4   2   1  236.21   25.11
  -4   2  -1  244.34   23.79
  -4   2  -1  258.31   26.10
   4  -2   1  232.20   23.67
  -4   2  -1  243.49   18.22
   4   2   1  270.02   27.22
  -4   2  -2  478.26   35.80
   4  -2   2  471.03   33.06
   4   2   2  449.44   36.13
   4   2   2  479.16   36.16
   4   2   2  467.15   30.26
  -4   2  -2  445.05   31.16
  -4   2  -2  465.94   22.85
   4  -2   2  442.04   36.19
   4  -2   2  452.36   23.67
  -4  -2  -3  824.67   40.20
   4   2   3  829.88   48.96
  -4   2  -3  856.28   48.21
   4   2   3  846.68   50.70
   4  -2   3  756.38   48.45
   4   2   3  813.28   38.69
   4  -2   3  812.44   41.76
  -4   2  -3  753.37   26.13
  -4   2  -4  399.70   17.73
   4   2   4  368.81   34.87
  -4   2  -4  403.65   34.57
   4   2   4  413.91   26.92
   4  -2   4  411.14   29.87
   4  -2   4  403.89   35.11
  -4  -2  -4  385.91   27.28
   4   2   4  393.53   34.66
  -4   2  -5   20.35    9.60
   4   2   5   27.70    5.18
  -4   2  -5   23.33    4.43
   4   2   5   32.58   10.87
   4   2   5   48.96   12.89
  -4  -2  -5   37.31   13.19
  -4  -2  -5   47.75   10.45
   4  -2   5   41.31   10.30
  -4   2  -5   35.35   11.32
   4  -2   5   33.09   11.65
   4   2   5   42.39    8.40
   4   2   6   28.12   10.63
  -4   2  -6   21.95    9.33
  -4  -2  -6    6.32    5.75
   4  -2   6   23.30   11.83
   4   2   6   27.91    7.56
   4  -2   6   21.08    6.02
  -4   2  -6   24.03    8.61
  -4  -2  -6   23.18    7.11
   4   2   6   23.49    5.57
   4  -2   7  239.61   29.84
  -4   2  -7  206.07   28.06
  -4  -2  -7  218.93   30.23
  -4   2  -7  167.05   25.35
  -4  -2  -7  173.55   18.13
   4   2   7  208.51   17.28
   4   2   7  181.68   27.07
  -4  -2  -7  192.58   27.91
   4   2   8 1642.53   53.02
  -4  -2  -8 1719.64   58.98
  -4  -2  -8 1799.70   87.68
   4  -2   8 1702.57   81.84
  -4   2  -8 1610.76   43.99
  -4   2  -8 1688.57   82.65
  -4  -2  -8 1769.77   86.47
  -4   2  -8 1548.50   82.68
   4   2   8 1588.12   79.73
  -4  -2  -9  121.64   23.91
  -4   2  -9  124.56   13.40
  -4  -2  -9  123.15   16.44
   4   2   9  123.03   15.84
  -4   2  -9  115.74   24.27
   4  -2   9  136.15   24.78
  -4   2  -9  128.90   23.36
  -4  -2  -9  125.56   24.69
  -4   2 -10  410.24   43.93
  -4   2 -10  429.00   27.07
  -4   2 -10  401.45   46.07
  -4  -2 -10  430.87   31.22
   4   2  10  394.52   30.47
  -4  -2 -10  431.71   46.34
   4  -2  10  375.71   43.57
  -4  -2 -10  410.48   45.62
  -4  -2 -11   45.25   16.53
  -4   2 -11   38.06    9.06
  -4   2 -11   24.87   11.86
   4   2  11   28.75    9.54
  -4   2 -11   41.46   13.46
  -4  -2 -11   51.25   11.50
  -4  -2 -11   44.29   14.69
  -4   2 -12  394.76   45.62
  -4  -2 -12  401.87   32.49
  -4  -2 -12  453.18   50.61
   4   2  12  405.90   35.20
  -4   2 -12  459.89   32.67
  -4  -2 -12  434.87   51.43
  -4  -2 -13   34.20   10.18
  -4   2 -13   27.52    8.34
  -4   2 -13   16.29   14.18
   4   2  13   22.04    9.60
  -4   2 -13   18.88   15.27
  -4  -2 -13   33.09   15.63
  -4  -2 -13   40.17   16.14
  -4   2 -14   16.62    7.89
  -4   2 -14    9.39    9.57
   4   2  14   10.30    8.04
  -4  -2 -14   14.15    7.38
  -4  -2 -14   22.49   15.24
  -4  -2 -14   33.48   13.49
  -4   2 -15   19.09    8.76
  -4   2 -15   10.39    7.02
  -4  -2 -15   14.84   13.49
  -4  -2 -15   17.13   15.48
  -4   2 -16   50.95   19.99
  -4  -2 -16   31.49   15.30
  -4   2 -16   44.74   12.59
  -4  -2 -16   31.61   17.88
  -4  -2 -17   35.41   18.22
  -4   2 -17   17.40   14.42
  -4  -2 -17   -0.66    7.47
  -4   2 -18   27.19   17.64
  -4  -2 -18   38.21   17.79
  -4  -2 -18   23.85   15.08
  -4   2 -19   12.37   17.64
  -4  -2 -19   -3.85   11.86
  -4  -2 -19   -0.57   10.66
  -4  -2 -20   19.30   14.69
  -4   2 -20   12.89   11.08
  -4  -2 -20   22.97   18.34
  -4   2 -21  -11.35   11.11
  -4  -2 -21    7.59   11.59
  -4  -2 -21   -2.62    6.17
  -4   2 -22   34.69   19.27
  -4  -2 -22   39.11   23.27
  -4  -2 -22   21.56   17.58
  -4   2 -23    4.43   16.59
   4  -4 -22   23.73   18.70
   4  -4 -21    3.58   13.28
   4  -4 -21   34.45   20.81
   4   4 -20   -2.17    5.21
   4  -4 -20    0.03   13.04
   4  -4 -20    4.31   10.66
   4  -4 -19   18.94   19.39
   4  -4 -19    6.62   14.03
   4   4 -19   10.87   14.57
   4   4 -18   27.19   22.64
   4  -4 -18    7.08    8.52
   4  -4 -18   15.42   13.67
   4  -4 -17   21.17   18.70
   4  -4 -17    0.42    9.15
   4   4 -17   -6.50   12.44
   4   4 -16  130.07   36.76
   4  -4 -16  130.22   32.73
   4  -4 -16  150.91   37.37
   4  -4 -15   30.95   19.15
   4  -4 -15    5.93    8.82
   4   4 -15   24.09   14.75
   4  -4 -14  270.50   48.96
   4   4 -14  212.69   42.00
   4  -4 -14  234.58   41.19
   4   4 -13   13.19   12.47
   4  -4 -13   20.90   15.05
   4  -4 -13   20.53   14.72
   4   4 -13    9.09    7.98
   4   4 -12  294.26   45.95
  -4  -4  12  195.20   25.50
   4  -4 -12  301.58   48.36
   4   4 -12  208.78   27.85
   4  -4 -12  237.35   37.85
   4  -4 -11   15.11   14.12
   4   4 -11    5.87    8.25
   4  -4 -11   15.54   11.14
   4   4 -11   18.43   10.24
  -4  -4  11   10.84    7.05
   4   4 -10  368.48   34.66
   4  -4 -10  316.75   40.14
  -4  -4  10  284.80   29.30
   4   4 -10  380.67   48.21
   4  -4 -10  343.88   49.41
   4   4  -9    7.77    4.64
   4   4  -9   18.79   13.79
   4  -4  -9   19.69   12.53
   4  -4  -9   10.15    9.88
   4  -4  -8  148.65   25.05
   4   4  -8  106.80   14.06
   4   4  -8  159.37   28.42
   4   4  -8  109.87   17.46
   4  -4  -8  146.66   31.07
   4   4  -7   10.48    2.89
   4   4  -7    8.52   10.03
   4  -4  -7   23.46   13.28
   4  -4  -7    2.32    5.03
   4   4  -6  228.02   32.70
   4   4  -6  223.20   26.92
   4  -4  -6  243.13   35.05
   4  -4  -6  242.80   29.84
   4  -4  -5   30.98   11.74
  -4   4   5   19.15    7.47
   4  -4  -5   29.63   12.59
   4   4  -5   22.31   10.96
   4   4  -5   29.96   10.81
   4   4  -4   10.36    6.02
   4  -4  -4   26.68   12.65
  -4   4   4   -0.39    6.05
   4  -4  -4   23.12    9.70
   4   4  -4   27.19   13.31
   4   4  -3   11.44    7.38
  -4   4   3    5.84    7.17
   4   4  -3   14.84    9.85
   4  -4  -3   -0.30    6.53
   4  -4  -3    0.24    4.22
  -4   4   2 1036.31   66.27
  -4  -4   2 1144.76   75.33
   4   4  -2 1010.38   60.22
   4  -4  -2 1027.27   56.18
   4  -4  -2 1073.52   67.11
  -4   4   2 1063.04   54.53
  -4   4   1   73.38   19.99
   4  -4  -1  116.58   23.30
  -4  -4   1   81.36   22.25
   4   4  -1  118.00   20.72
   4  -4  -1   96.98   16.50
  -4   4   1   94.54   16.32
  -4   4   1   89.76   18.64
  -4  -4   0  417.38   44.29
   4  -4   0  390.82   38.15
   4   4   0  389.10   34.84
  -4   4   0  328.88   35.32
  -4   4   0  384.56   42.88
  -4   4   0  360.80   33.03
   4  -4   1  228.83   28.78
  -4  -4  -1  286.73   38.51
   4   4   1  211.67   25.29
  -4   4  -1  266.14   36.55
  -4   4  -1  222.45   31.25
  -4   4  -1  233.65   28.57
  -4   4  -1  247.41   28.48
  -4   4  -2  509.18   40.41
  -4   4  -2  510.84   45.37
  -4   4  -2  595.26   45.10
  -4   4  -2  524.72   49.44
  -4  -4  -2  599.69   53.62
  -4   4  -3  104.69   20.90
  -4  -4  -3  125.41   25.86
  -4   4  -3   99.54   18.10
  -4   4  -3  151.66   28.57
   4   4   3  133.96   22.31
  -4   4  -3  105.38   20.50
  -4  -4  -4 2171.04  105.32
   4   4   4 1966.66   76.15
  -4   4  -4 1957.38   89.36
  -4   4  -4 1938.92   94.84
  -4   4  -4 1929.56   85.51
   4  -4   4 1884.34   96.14
  -4   4  -4 2001.13   74.01
   4   4   5  389.01   32.46
  -4  -4  -5  428.37   47.48
  -4  -4  -5  376.04   46.64
  -4   4  -5  443.39   45.56
  -4   4  -5  374.56   36.34
  -4   4  -5  376.22   31.31
  -4   4  -6   45.01   11.80
  -4   4  -6   51.04   17.95
   4   4   6   22.64    6.77
  -4   4  -6   73.11   20.93
  -4  -4  -6   52.51   19.93
  -4  -4  -6   31.01   14.69
  -4  -4  -7  179.36   31.86
  -4   4  -7  177.59   20.50
  -4   4  -7  196.16   32.76
   4   4   7  169.70   19.54
  -4   4  -7  191.13   32.91
  -4  -4  -7  208.93   37.79
  -4  -4  -8  -12.41   14.63
  -4   4  -8    7.47    5.06
  -4   4  -8   -3.43    6.71
   4   4   8    8.25    5.63
  -4  -4  -8   10.84   12.47
  -4   4  -9   13.16    6.05
   4   4   9   28.27    8.67
  -4  -4  -9   24.99   13.79
  -4  -4  -9   17.85    9.09
  -4   4  -9   17.64   11.68
  -4   4  -9   11.68    4.34
  -4   4 -10    6.35    7.86
  -4  -4 -10   -1.17    6.41
  -4  -4 -10   -3.37    9.09
  -4   4 -10    2.23    3.19
   4   4  10   11.35    6.65
  -4   4 -10   -2.44    4.97
  -4  -4 -11   15.48   15.39
  -4   4 -11    0.81    7.95
   4   4  11   11.89    6.29
  -4  -4 -11   -7.95   11.11
  -4   4 -11   15.93   12.22
  -4  -4 -12   52.18   22.49
  -4  -4 -12   55.73   18.91
  -4   4 -12   58.71   22.22
  -4   4 -12   32.58   19.63
  -4  -4 -13   15.18   15.30
  -4  -4 -13   26.86   16.68
  -4   4 -13   -0.81    5.81
  -4   4 -13   23.97    7.68
  -4   4 -13   32.13   17.13
  -4  -4 -14   90.51   29.27
  -4   4 -14  126.43   31.49
  -4  -4 -14  130.92   35.26
  -4   4 -14   67.75   26.89
  -4  -4 -15   10.03   13.40
  -4   4 -15   30.41   18.37
  -4  -4 -15    5.48   14.33
  -4   4 -15   17.79   18.64
  -4   4 -16  214.35   44.26
  -4  -4 -16  191.44   44.74
  -4  -4 -16  149.88   37.88
  -4   4 -17   15.63   14.03
  -4  -4 -17   30.29   23.33
  -4  -4 -17   20.56   14.78
  -4   4 -17   24.72   21.02
  -4   4 -18   87.47   31.49
  -4  -4 -18   64.43   27.94
  -4  -4 -18   83.49   30.95
  -4   4 -19   43.33   22.01
  -4  -4 -19   42.15   23.85
  -4  -4 -19   35.89   22.25
  -4   4 -20    5.00   11.74
  -4  -4 -20   -5.39    9.33
  -4  -4 -20  -11.26   11.56
  -4  -4 -21   -2.20    7.50
  -4  -4 -22    0.03    9.09
   4  -6 -18   70.49   26.83
   4  -6 -17   32.79   19.78
   4  -6 -17    5.90   13.97
   4  -6 -16   38.66   18.61
   4   6 -16   11.50   14.75
   4  -6 -16   10.39   13.73
   4  -6 -15    4.85   12.59
   4   6 -15   -0.33    5.66
   4  -6 -15   12.62   13.07
   4   6 -14   11.44   15.24
   4  -6 -14   -2.26    6.08
   4  -6 -14   23.27   19.27
   4  -6 -13   26.83   15.33
   4   6 -13   23.49   16.41
   4  -6 -13   10.24   12.10
   4   6 -12   19.72   12.07
   4  -6 -12   17.82   12.74
   4  -6 -12   10.81   13.64
   4   6 -11   51.16   20.78
   4  -6 -11   64.67   22.61
   4  -6 -11   48.81   23.55
   4  -6 -10    8.43   11.68
   4   6 -10   15.30   15.02
   4   6 -10  -24.48   14.54
   4  -6 -10   16.41   12.34
   4  -6  -9   11.02   17.70
   4   6  -9   21.32   13.37
   4  -6  -9   10.90    7.98
   4  -6  -8   19.00   13.58
   4   6  -8   20.78   13.55
   4   6  -8    2.41    5.12
   4  -6  -8   14.24   14.54
   4  -6  -7   34.78   20.20
   4  -6  -7   47.09   18.13
  -4   6   7   22.76    8.16
   4   6  -7   64.61   22.13
   4   6  -7   72.44   22.13
   4   6  -6  613.15   64.74
   4   6  -6  583.73   54.74
   4  -6  -6  567.11   56.49
   4  -6  -6  570.93   67.08
   4  -6  -5   27.70   13.49
   4   6  -5   55.85   20.56
   4   6  -5   12.25   11.32
   4  -6  -5   30.14   16.32
   4  -6  -4    3.22    6.23
   4   6  -4   13.91    9.82
   4  -6  -4   23.58   16.92
   4   6  -4    7.50    6.17
   4  -6  -3   81.75   20.75
  -4   6   3   69.70   24.30
   4   6  -3   84.79   22.91
   4  -6  -3   90.09   26.74
   4   6  -3   81.21   21.17
   4  -6  -2  342.16   42.21
   4  -6  -2  290.34   44.74
   4   6  -2  289.44   42.15
   4   6  -2  381.97   45.68
  -4   6   2  283.18   46.22
   4   6  -1   26.23   15.78
   4  -6  -1   -1.63    7.56
   4   6  -1   10.24    8.91
  -4   6   1   17.31   14.27
  -4  -6   1   26.80   13.64
   4   6   0   78.22   20.14
  -4  -6   0   34.35   15.66
  -4   6   0   31.77   18.52
  -4   6  -1   55.70   22.28
   4   6   1   54.71   18.22
  -4  -6  -1   42.73   19.15
  -4   6  -2  194.57   39.14
   4   6   2  170.33   27.64
  -4  -6  -2  168.97   34.54
   4   6   3   30.77   12.53
  -4   6  -3   55.82   22.19
  -4  -6  -3   13.01   13.94
  -4   6  -4   91.53   23.12
   4   6   4  123.78   24.30
  -4  -6  -4  170.06   35.53
   4   6   5   59.53   15.99
  -4   6  -5   59.47   16.71
  -4   6  -5   83.43   23.61
  -4   6  -6   -0.66   10.15
  -4   6  -6  -10.69   13.49
  -4  -6  -6   25.11   14.21
   4   6   6  -13.07   10.27
  -4  -6  -7  102.61   30.86
  -4   6  -7   95.75   27.46
  -4   6  -7   92.32   27.94
   4   6   7   76.90   16.23
  -4  -6  -8  190.38   42.73
  -4   6  -8  241.96   42.82
  -4  -6  -8  239.40   45.53
  -4   6  -8  154.52   37.40
   4   6   8  130.28   20.14
  -4   6  -9   50.13   25.89
  -4  -6  -9   12.53   14.93
  -4   6  -9   41.46   19.66
  -4  -6  -9   -0.54   11.35
  -4  -6 -10  134.35   34.93
  -4   6 -10  119.35   31.01
  -4   6 -10  145.64   37.19
  -4  -6 -10  137.60   36.25
  -4   6 -11    8.61   13.55
  -4  -6 -11    8.73   14.48
  -4   6 -11   12.10   14.33
  -4  -6 -11   11.05   13.76
  -4  -6 -12   32.46   17.73
  -4   6 -12   17.34   14.63
  -4   6 -12   21.14   15.66
  -4  -6 -12   19.96   17.67
  -4  -6 -13    9.76   17.61
  -4   6 -13    0.78   10.63
  -4  -6 -13   -2.68   15.99
  -4   6 -13    4.97    7.53
  -4  -6 -14  -10.42   11.92
  -4  -6 -14    0.84    7.38
  -4   6 -14  -10.24   10.15
  -4   6 -14    2.23    7.35
  -4   6 -15    6.86   13.43
  -4  -6 -15    0.48    5.72
  -4   6 -15   -6.35    8.58
  -4  -6 -15    4.25    6.29
  -4  -6 -16   13.07   17.34
  -4   6 -16  -12.37   12.37
  -4  -6 -16   -3.31   10.63
  -4  -6 -17   14.36   16.02
  -4  -6 -17   25.08   19.54
  -4  -6 -18   -1.26   14.84
   4   8 -11   21.68   19.81
   4  -8 -11   37.73   24.90
   4   8 -10   90.90   31.37
   4  -8 -10   99.87   35.98
   4   8  -9   -1.23    9.88
   4  -8  -9   25.38   18.58
   4   8  -8   15.36   11.89
   4  -8  -8   14.51   14.45
   4   8  -7   -2.38   10.27
  -4   8   7   11.11   14.81
   4  -8  -7   -8.19   10.45
   4  -8  -6    3.01    7.08
  -4   8   6   41.46   25.14
   4   8  -6   29.93   14.30
   4  -8  -6   34.05   18.85
   4   8  -6   40.83   20.72
   4  -8  -5    7.80   11.86
   4   8  -5   12.92    9.51
   4   8  -5    2.44   10.57
  -4   8   5   -7.89   13.16
  -4   8   4    1.42    7.86
   4  -8  -4   23.79   15.30
   4   8  -4   12.44    9.54
   4   8  -4    2.26    8.37
   4   8  -3    0.54    5.78
   4   8  -3    3.28    6.08
   4   8  -2  127.09   33.63
  -4   8   2  138.17   40.50
   4   8  -2  122.18   31.71
   4   8  -1   24.78   15.81
   4   8  -1   -5.42    5.00
  -4   8   1   16.26   16.47
  -4   8   0   85.99   33.03
   4   8   0   82.17   28.45
   4   8   0   64.92   22.58
  -4   8  -1   64.52   31.22
   4   8   1   20.38   14.48
   4   8   1   13.85   18.25
   4   8   2  245.21   41.88
  -4   8  -2  205.41   47.60
  -4   8  -2  144.80   38.12
   4   8   2  135.94   30.62
  -4  -8  -2  227.93   49.17
  -4  -8  -3   54.20   28.97
   4   8   3   61.75   21.05
   4   8   3   31.80   15.96
  -4   8  -3   64.92   25.89
  -4   8  -3  122.30   36.10
  -4   8  -4   84.82   29.99
  -4  -8  -4  144.65   39.23
  -4   8  -4  139.11   35.11
  -4  -8  -5   36.19   20.96
  -4   8  -5   15.27   13.49
  -4   8  -5   31.74   19.45
  -4  -8  -6   27.82   18.49
  -4   8  -6   10.00   10.30
  -4   8  -6   18.67   15.21
  -4   8  -7   19.45   17.79
  -4  -8  -7   -1.39    5.63
  -4   8  -7   13.58   14.81
  -4  -8  -8    4.52   10.42
  -4   8  -8   22.07   17.85
  -4   8  -8   10.21   11.53
  -4  -8  -9   12.22   12.47
  -4   8  -9   16.20   14.72
  -4   8  -9  -14.54   13.31
  -4  -8 -10   41.97   22.58
  -4   8 -10   23.00   17.58
  -4   8 -10   40.41   24.09
  -4  -8 -11    0.90   12.01
  -4  -8 -12   24.36   22.67
  -4  -8 -13    6.68   16.83
  -4  -8 -14   20.78   13.07
   5  -1 -24   24.27   16.65
   5   1 -23   -1.51    6.62
   5  -1 -23  -14.96   13.28
   5  -1 -22  -11.38   14.57
   5   1 -22   -3.10    7.89
   5   1 -21  -10.75   13.94
   5  -1 -21   26.71   18.10
   5   1 -21   31.49   17.25
   5  -1 -20    2.26    6.71
   5   1 -20   40.44   21.59
   5   1 -20   14.33   14.84
   5   1 -19    8.82    6.86
   5   1 -19    4.73   10.42
   5  -1 -19   13.79    7.95
   5   1 -18   31.80   17.61
   5  -1 -18   52.54   22.64
   5   1 -18   42.36   18.43
   5   1 -17   42.48   22.58
   5   1 -17   13.10   12.19
   5  -1 -17   28.27   17.61
   5   1 -16  126.55   29.99
   5  -1 -16  145.76   32.10
   5   1 -16  150.10   33.66
   5   1 -15   51.04   18.61
   5   1 -15   32.97   14.57
   5  -1 -15   39.44   17.88
  -5  -1  15    9.64    7.20
   5   1 -14  128.78   29.27
   5   1 -14   96.38   23.43
   5  -1 -14  110.05   26.62
  -5  -1  14   84.67   20.05
   5   1 -13    0.33    8.01
   5  -1 -13    6.83    9.54
  -5  -1  13   23.91   11.11
   5   1 -13   34.23   12.98
  -5  -1  12    8.94    9.09
   5  -1 -12    7.86    7.11
   5   1 -12   11.02    7.47
   5   1 -12    3.16    5.06
   5   1 -11   35.98   15.33
  -5  -1  11   51.88   13.49
   5  -1 -11   65.10   19.15
   5  -1 -10   15.93    9.27
  -5  -1  10    3.31    6.50
   5   1 -10   -3.91    6.90
  -5   1   9    4.70    6.50
   5  -1  -9    1.02    4.34
  -5  -1   9   17.13    6.26
   5   1  -9    8.37    8.04
   5  -1  -8  237.74   29.84
  -5   1   8  233.14   30.47
  -5  -1   8  222.99   19.72
   5   1  -8  219.44   28.72
   5  -1  -8  245.48   19.81
   5  -1  -7 1135.06   40.17
  -5  -1   7  968.44   36.19
  -5   1   7 1184.62   63.05
   5   1  -7 1181.52   62.48
   5   1  -6   51.28   12.86
  -5   1   6   62.93   12.71
  -5   1   6   69.07   15.45
  -5  -1   6   41.61    6.23
   5  -1  -6   53.47    7.83
  -5   1   5   32.19    8.73
   5   1  -5   27.28    9.51
   5  -1  -5   28.12    5.96
   5   1  -4    1.17    4.16
  -5   1   4    6.35    5.18
   5  -1  -4    0.21    2.35
  -5   1   4    1.69    1.69
   5   1  -3  615.56   37.70
  -5   1   3  643.26   27.64
   5   1  -3  634.83   34.51
  -5  -1   3  614.68   34.60
  -5   1   3  645.76   36.28
   5  -1  -3  622.99   25.92
   5  -1  -2  123.54   15.51
   5   1  -2  150.28   17.70
   5   1  -2  135.28   14.78
  -5  -1   2  159.16   16.05
  -5   1   2  158.68   17.34
   5  -1  -2  159.58   13.73
  -5   1   2  127.84   12.34
   5   1  -2  161.57   18.58
  -5   1   2  139.62   16.65
   5  -1  -1 1372.75   44.98
   5   1  -1 1305.90   40.26
   5   1  -1 1346.85   51.19
  -5   1   1 1340.62   51.55
  -5   1   1 1281.40   40.86
  -5   1   1 1302.65   48.60
   5   1  -1 1390.60   51.70
   5   1  -1 1396.26   36.79
  -5  -1   1 1303.77   40.23
   5  -1   0 8026.38   96.56
  -5   1   0 8222.15  126.01
  -5   1   0 7918.02  112.10
   5   1   0 8216.16  124.02
   5   1   0 8127.07   85.63
  -5  -1   0 8074.98   84.61
   5   1   0 8420.82  127.87
   5   1   1  111.10   14.90
  -5   1  -1  100.23   14.12
   5   1   1  120.38   15.02
  -5  -1  -1  103.37   14.03
   5   1   1  111.83   15.18
   5  -1   1  115.62    9.91
   5   1   2   26.80    8.94
  -5   1  -2   40.92   10.66
   5   1   2   34.75    8.16
  -5  -1  -2   52.33   10.33
   5   1   2   38.57    9.09
   5   1   3  282.25   24.75
  -5  -1  -3  277.82   22.10
   5   1   3  265.08   21.68
   5   1   3  284.26   25.08
  -5   1  -3  278.42   27.37
  -5  -1  -4  839.66   44.56
   5   1   4  907.17   41.07
  -5   1  -4  852.34   49.83
   5   1   4  836.11   43.72
  -5  -1  -4  853.24   39.53
   5   1   4  811.30   46.13
  -5  -1  -5 1590.38   36.94
  -5   1  -5 1552.59   71.03
   5  -1   5 1593.63   70.43
  -5   1  -5 1656.47   63.86
  -5  -1  -5 1591.91   63.80
   5   1   5 1559.79   37.79
  -5  -1  -5 1616.24   55.76
   5   1   5 1595.53   62.06
  -5  -1  -6 1166.02   48.90
  -5   1  -6 1223.71   65.79
  -5  -1  -6 1105.98   36.58
   5   1   6 1126.78   37.52
  -5  -1  -6 1133.08   57.36
  -5   1  -6 1073.19   29.54
   5  -1   6 1212.63   64.22
  -5   1  -6 1101.31   54.65
   5   1   6 1128.23   54.68
  -5  -1  -7  412.26   25.59
   5   1   7  420.27   25.80
  -5   1  -7  394.61   34.35
   5  -1   7  440.29   40.80
  -5   1  -7  474.31   22.97
  -5  -1  -7  435.29   31.58
  -5   1  -7  374.74   40.20
  -5  -1  -7  453.51   37.52
   5   1   7  427.91   34.81
   5  -1   8  365.77   39.32
  -5  -1  -8  363.27   35.14
   5   1   8  294.92   29.96
  -5  -1  -8  328.76   25.17
  -5   1  -8  344.24   33.39
  -5   1  -8  369.68   22.85
  -5  -1  -8  374.11   30.35
   5   1   8  344.90   26.23
   5   1   8  299.14   38.24
  -5   1  -8  282.49   36.64
  -5  -1  -9 1130.58   64.13
  -5   1  -9 1054.01   61.09
  -5  -1  -9 1045.43   53.41
   5  -1   9 1028.03   70.25
  -5  -1  -9 1015.65   48.90
   5   1   9 1059.16   49.74
  -5   1  -9 1092.49   43.57
   5   1   9  952.15   56.24
   5   1  10  214.89   27.64
  -5  -1 -10  219.71   30.26
  -5   1 -10  204.35   20.47
  -5  -1 -10  206.43   24.36
  -5   1 -10  223.59   29.63
   5   1  10  203.63   23.40
  -5  -1 -10  207.66   25.02
  -5   1 -10  120.11   25.11
  -5   1 -11   47.63   20.35
   5   1  11   96.92   19.42
  -5   1 -11  150.10   19.48
  -5   1 -11  108.91   21.50
  -5  -1 -11  143.65   24.75
  -5  -1 -11  128.63   20.66
   5   1  11  112.13   19.24
  -5  -1 -11  105.95   18.40
  -5   1 -12   60.82   13.82
  -5  -1 -12   81.27   17.98
   5   1  12   73.02   16.26
  -5  -1 -12   53.41   14.57
  -5   1 -12   73.26   19.09
  -5  -1 -12   66.75   17.61
  -5   1 -13  129.83   26.44
  -5  -1 -13  126.70   25.47
  -5  -1 -13  118.36   23.27
  -5   1 -13  134.59   20.66
   5   1  13  162.83   25.50
  -5  -1 -13  120.32   21.65
  -5   1 -14   13.07   10.39
  -5  -1 -14   14.78    8.55
  -5  -1 -14   11.83    8.25
  -5   1 -14   11.44    8.28
  -5  -1 -14   18.64    9.94
  -5   1 -15   51.19   17.76
  -5   1 -15   70.94   16.80
  -5  -1 -15   56.36   19.15
  -5  -1 -15   52.18   17.31
  -5   1 -16   16.05   12.19
  -5  -1 -16   36.28   17.73
  -5   1 -16   24.60    9.30
  -5  -1 -16   17.25   11.44
  -5   1 -17  128.78   24.90
  -5  -1 -17  169.55   34.48
  -5  -1 -17  138.74   36.01
  -5  -1 -17  112.34   26.98
  -5   1 -17  152.41   32.31
  -5   1 -18   41.91   17.98
  -5  -1 -18   33.60   18.61
  -5   1 -18   15.45   10.60
  -5  -1 -18   15.78   13.82
  -5  -1 -18   10.36    9.27
  -5   1 -19   43.15   20.23
  -5  -1 -19   38.66   17.07
  -5  -1 -19   42.57   22.79
  -5  -1 -19   25.08   16.29
  -5   1 -20   29.27   17.37
  -5  -1 -20   32.10   19.03
  -5  -1 -20   33.93   17.64
  -5  -1 -20   37.49   18.70
  -5  -1 -21   64.95   27.34
  -5   1 -21   54.74   23.49
  -5  -1 -22    8.34   13.46
  -5   1 -22   12.28   13.16
  -5   1 -23   16.50   15.57
   5  -3 -23   -3.22    5.96
   5  -3 -22   22.37   18.85
   5  -3 -22   11.32   11.59
   5  -3 -21   23.36   18.58
   5  -3 -21    3.16    6.05
   5   3 -21   10.39   13.31
   5  -3 -20   -1.72    6.29
   5  -3 -20   -4.97    5.27
   5  -3 -19   -4.12    4.70
   5   3 -19   -0.72    8.97
   5  -3 -19   20.96   16.56
   5   3 -19   10.96    8.25
   5  -3 -18   24.51   16.89
   5   3 -18   -1.90    9.64
   5   3 -18   -3.34    7.59
   5  -3 -18    2.08   12.41
   5  -3 -17  122.73   32.73
   5  -3 -17   83.22   27.82
   5   3 -17  113.93   32.22
   5   3 -17  128.09   29.42
   5  -3 -16   76.21   25.74
   5   3 -16  159.13   37.52
   5  -3 -16   87.32   25.29
   5   3 -15   14.93   14.66
   5  -3 -15   -2.23    8.55
   5  -3 -15    6.44    9.21
   5  -3 -14   36.73   15.18
   5  -3 -14   57.72   20.53
   5   3 -14   28.63   12.98
   5  -3 -13   43.57   18.04
  -5  -3  13    5.42    4.61
   5   3 -13   58.62   21.44
   5  -3 -13   51.34   19.78
   5  -3 -12   34.69   16.11
   5  -3 -12   28.84   13.07
  -5  -3  12   16.74    7.53
   5   3 -12   30.38   13.73
   5  -3 -11  171.56   33.63
  -5  -3  11  130.37   18.10
   5  -3 -11  160.27   28.27
   5   3 -11  162.98   31.37
   5   3 -10   29.36   14.18
  -5  -3  10   12.77    5.60
   5  -3 -10   12.47   11.74
   5  -3 -10   17.64   10.27
   5   3 -10   16.95    7.47
   5  -3  -9   14.57    9.18
   5  -3  -9   -7.11    5.12
   5   3  -9    2.05    4.12
   5   3  -9   11.11    7.05
  -5  -3   9    4.58    5.09
   5   3  -8   49.23   15.21
   5  -3  -8   41.70   17.34
   5  -3  -8   64.40   15.93
   5   3  -8   26.89    4.97
   5   3  -8   41.76    8.55
  -5  -3   8   35.32    7.50
   5   3  -7  582.17   49.68
   5   3  -7  513.34   28.78
   5  -3  -7  542.84   40.89
   5   3  -6  142.84   14.93
   5  -3  -6  138.53   24.54
   5   3  -6  124.77   22.43
  -5  -3   6  137.78   24.33
  -5   3   6   92.07    7.86
   5  -3  -6  149.31   20.50
  -5   3   5   -0.33    3.64
   5   3  -5    6.59    6.23
   5  -3  -5    4.46    6.08
  -5  -3   5    6.59    6.68
   5   3  -5    4.49    3.70
  -5   3   5    2.89    1.72
   5  -3  -5   14.45    7.26
   5   3  -4  516.83   48.18
   5  -3  -4  496.20   43.48
   5  -3  -4  477.78   31.83
   5   3  -4  497.08   40.11
  -5  -3   4  465.43   40.62
   5   3  -4  440.83   28.42
  -5   3   4  459.14   41.73
   5  -3  -3   12.16    5.54
  -5  -3   3    9.94    7.86
  -5   3   3   11.23    5.60
  -5   3   3   11.38   10.27
   5   3  -3    4.09    6.29
   5  -3  -3   16.32   10.96
   5   3  -3   13.28    5.99
   5  -3  -2  746.62   48.69
   5   3  -2  831.71   57.60
   5  -3  -2  753.79   36.85
   5   3  -2  732.86   43.81
  -5   3   2  798.11   55.34
  -5   3   2  741.11   57.09
  -5   3   2  750.33   48.08
  -5   3   2  797.60   36.10
  -5   3   1   66.15   17.10
   5   3  -1   59.56   11.35
  -5   3   1   75.42   16.92
  -5   3   1   64.31   10.72
  -5   3   1   36.04    8.13
   5  -3  -1   53.90    9.67
   5   3  -1   65.52   16.08
   5  -3  -1   52.03   13.04
  -5   3   0   15.05   10.90
   5   3   0    0.36    4.09
  -5   3   0   10.72    4.09
  -5   3   0   -2.23    4.82
   5  -3   0   -2.11    3.01
   5   3   0    0.24    3.10
  -5   3   0    7.89    7.26
   5   3   0   -0.39    7.20
  -5   3  -1  101.59   15.48
   5   3   1  102.58   20.17
  -5  -3  -1  118.33   23.52
  -5   3  -1   82.86   13.19
  -5   3  -1  105.32   19.96
   5  -3   1   91.80   14.48
   5   3   1   83.43   18.28
  -5   3  -1  109.87   21.11
   5   3   1  100.72   13.94
   5   3   1   74.61   12.83
   5  -3   2  220.61   21.47
  -5   3  -2  215.97   26.50
   5  -3   2  215.91   30.98
   5   3   2  215.61   24.12
  -5   3  -2  212.42   29.57
   5   3   2  205.01   18.01
  -5   3  -2  225.10   21.20
   5   3   2  234.07   31.25
   5   3   2  175.33   27.01
  -5  -3  -2  237.77   31.13
  -5   3  -2  223.95   23.46
  -5   3  -3  153.74   23.12
  -5   3  -3  132.81   23.06
   5   3   3  125.53   22.67
   5   3   3  132.87   18.82
   5   3   3  130.28   23.76
  -5  -3  -3  150.40   25.38
   5  -3   3  125.98   23.97
  -5   3  -3  142.81   16.08
  -5  -3  -4   30.23   14.33
   5   3   4   12.95    5.57
  -5   3  -4   21.74    5.81
   5   3   4   18.10   10.00
   5   3   4    7.14    5.27
   5  -3   4   36.64   14.81
  -5   3  -4   27.73   10.90
  -5   3  -5  969.25   62.36
  -5   3  -5  980.03   36.37
  -5  -3  -5 1139.34   70.25
   5  -3   5  997.43   64.86
   5   3   5 1035.31   49.14
   5  -3   5 1041.42   56.15
  -5   3  -6  283.12   35.83
   5   3   6  263.88   24.87
   5  -3   6  211.37   25.44
   5  -3   6  216.82   31.86
  -5   3  -6  198.99   29.93
  -5   3  -6  253.76   17.85
  -5  -3  -6  240.12   33.81
   5   3   6  179.09   15.11
  -5  -3  -6  249.85   36.88
  -5   3  -7    2.29    3.94
   5  -3   7   -2.23    3.82
  -5   3  -7   12.50    9.15
   5   3   7    3.94    3.43
  -5  -3  -7   10.66    8.31
  -5   3  -7    3.37    3.10
  -5  -3  -7   21.68   13.52
   5  -3   7    4.76    5.72
   5   3   7    6.50    3.55
  -5  -3  -7   10.48    5.93
  -5   3  -8   45.04   15.54
  -5  -3  -8   48.42   18.28
  -5  -3  -8   43.48   11.74
  -5  -3  -8   28.69   12.37
   5   3   8   39.50   10.54
  -5   3  -8   17.64   11.14
  -5   3  -8   24.93    5.84
   5   3   8   35.59    7.53
   5  -3   8   35.77   10.24
  -5  -3  -9  160.33   31.64
  -5  -3  -9  164.61   20.14
  -5  -3  -9  154.46   29.42
   5  -3   9  153.92   20.75
  -5   3  -9  119.68   27.88
  -5   3  -9  157.53   28.15
   5   3   9  160.81   16.74
  -5   3 -10   16.86   12.16
  -5   3 -10    7.26    7.95
  -5   3 -10    1.23    2.74
   5   3  10    8.37    5.60
  -5  -3 -10    1.84    5.39
  -5  -3 -10   11.53    5.81
  -5  -3 -10    8.43    6.47
   5  -3  10    4.52    6.96
   5   3  11    4.94    4.43
  -5  -3 -11    9.64   14.06
  -5   3 -11    7.80    8.43
  -5   3 -11   25.17   14.51
  -5  -3 -11    6.59   10.39
  -5   3 -11    7.05    3.61
   5  -3  11   10.78    6.41
  -5  -3 -11    8.85    5.24
   5   3  12   37.91    9.91
  -5   3 -12   39.14    8.52
  -5  -3 -12   25.02   16.74
  -5   3 -12   14.15   14.84
   5  -3  12   46.25   11.50
  -5  -3 -12   40.32   19.06
  -5   3 -12   26.07   11.80
  -5  -3 -12   48.99   11.50
  -5   3 -13   34.20    8.52
  -5  -3 -13   35.05   19.00
  -5   3 -13    7.68    5.69
  -5  -3 -13   50.46   22.52
  -5  -3 -13   31.86    9.21
   5  -3  13   40.29   11.05
   5   3  13   23.58    8.94
  -5   3 -13   21.65   12.68
  -5   3 -14   22.76    7.92
  -5  -3 -14   18.85   13.67
  -5   3 -14   26.17   18.82
  -5  -3 -14   30.98   20.17
  -5   3 -14   20.90   12.68
   5  -3  14   32.85    9.91
  -5  -3 -15  242.92   46.22
  -5   3 -15  237.74   42.33
  -5  -3 -15  236.24   44.23
  -5   3 -15  104.87   32.76
  -5  -3 -16   52.81   23.18
  -5   3 -16   46.73   20.75
  -5   3 -16   32.28   19.48
  -5  -3 -16   51.73   21.71
  -5   3 -17   47.75   23.49
  -5  -3 -17   49.53   23.91
  -5  -3 -17   51.58   21.23
  -5  -3 -18   31.92   20.41
  -5   3 -18   17.16   15.08
  -5  -3 -18   -7.26   11.86
  -5  -3 -19    8.37   13.31
  -5  -3 -19   -1.75    9.36
  -5  -3 -20   11.68   13.43
  -5   3 -20   48.63   24.78
  -5  -3 -20   17.40   16.20
  -5   3 -21   29.63   14.39
  -5  -3 -21   31.10   20.93
  -5  -3 -21   31.25   20.05
  -5   3 -22    2.29    5.54
  -5  -3 -22  -11.80   12.34
  -5  -3 -23   22.13   19.90
   5  -5 -21   47.84   25.65
   5  -5 -20   26.98   20.23
   5  -5 -19   -1.08    7.05
   5  -5 -19   16.80   15.48
   5  -5 -18   33.87   20.62
   5   5 -18   44.38   23.40
   5  -5 -18   12.98   15.45
   5  -5 -17   62.54   29.15
   5   5 -17   59.38   28.33
   5  -5 -17   55.94   22.91
   5  -5 -16    2.41    8.88
   5   5 -16   30.32   20.17
   5  -5 -16   22.82   19.96
   5  -5 -15   42.27   17.58
   5  -5 -15   33.78   20.53
   5   5 -15   30.50   18.25
   5  -5 -14   51.82   20.78
   5   5 -14   79.13   29.03
   5  -5 -14   62.63   25.35
   5   5 -13  -10.81   11.02
   5  -5 -13    8.91   11.59
   5  -5 -13    2.08    8.19
   5  -5 -12   25.35   14.99
   5   5 -12    5.39   10.54
   5   5 -12   29.72   11.02
   5  -5 -12   34.26   19.06
   5  -5 -11   66.99   19.66
   5   5 -11  107.46   29.36
   5  -5 -11   84.16   27.76
   5   5 -11  100.08   20.96
   5  -5 -10  219.41   34.93
   5  -5 -10  231.21   44.23
   5   5 -10  196.13   26.59
   5   5 -10  252.89   41.61
   5  -5  -9   99.78   23.64
   5  -5  -9  122.27   32.28
   5   5  -9   84.43   24.27
   5   5  -9   62.33   15.02
   5  -5  -8  195.83   38.93
   5   5  -8  245.78   40.32
   5   5  -8  161.06   22.79
   5  -5  -8  223.56   33.78
   5   5  -8  173.28   22.58
   5  -5  -7  332.05   47.75
   5   5  -7  307.69   33.39
   5   5  -7  349.27   45.56
  -5   5   7  205.17   16.95
   5  -5  -7  321.09   38.15
   5  -5  -6   26.20   12.86
   5  -5  -6   19.93   10.66
  -5   5   6   31.31   11.86
   5   5  -6   58.80   17.52
   5   5  -6   29.75   14.24
   5  -5  -5  968.14   63.14
   5  -5  -5  987.38   77.62
   5   5  -5 1006.80   72.89
   5   5  -5  911.59   59.23
  -5   5   5  880.55   56.76
  -5   5   4   -1.35    6.77
   5  -5  -4   32.37   15.93
   5   5  -4   26.98   12.37
   5   5  -4   20.78   14.42
   5  -5  -4   36.34   14.99
  -5   5   3  224.98   41.22
   5  -5  -3  205.23   34.96
   5   5  -3  218.80   29.81
  -5   5   3  211.22   27.76
   5  -5  -3  219.23   29.54
   5   5  -3  220.16   32.10
  -5   5   2   87.20   17.85
  -5  -5   2  115.62   27.97
   5  -5  -2  137.27   22.31
   5   5  -2  162.86   25.95
   5  -5  -2  137.06   27.91
  -5   5   2   96.14   25.44
  -5  -5   1    7.71    7.77
  -5   5   1   16.20   14.84
   5  -5  -1   10.60    9.54
  -5   5   1    2.41    3.76
   5   5  -1   -6.35    8.46
  -5  -5   0  103.09   27.10
  -5   5   0   66.87   22.76
   5  -5   0  104.96   24.30
   5   5   0   81.27   19.15
  -5   5   0   68.50   16.92
  -5  -5  -1  646.03   63.59
   5   5   1  623.60   47.81
  -5   5  -1  619.47   49.53
  -5   5  -1  541.07   59.04
  -5   5  -2   22.19   11.62
  -5   5  -2   31.52   13.07
  -5   5  -2   44.26   18.70
   5   5   2   37.46   11.95
  -5  -5  -2   24.63   15.42
   5   5   2   45.80   15.48
   5   5   3  441.28   37.70
  -5  -5  -3  498.40   56.33
  -5   5  -3  431.89   40.44
  -5   5  -3  452.27   53.26
   5   5   3  446.01   42.94
  -5   5  -3  427.07   44.20
  -5  -5  -4  375.61   49.20
  -5   5  -4  261.86   40.11
   5   5   4  324.07   35.41
  -5   5  -4  326.11   34.38
  -5   5  -5  367.27   35.26
  -5   5  -5  398.53   48.21
  -5  -5  -5  442.82   54.14
   5   5   5  294.68   32.97
  -5  -5  -6   36.19   17.52
  -5   5  -6   56.36   19.96
  -5   5  -6   42.57   11.89
  -5   5  -6   66.39   22.85
   5   5   6   38.36   11.41
  -5   5  -7  231.33   38.33
  -5   5  -7  187.76   24.18
   5   5   7  180.66   23.43
  -5  -5  -7  245.48   42.82
  -5   5  -7  217.87   37.03
  -5  -5  -7  208.72   41.52
  -5   5  -8   10.54    6.20
  -5  -5  -8    5.33   10.06
  -5  -5  -8   10.72   11.89
  -5   5  -8   22.25    9.79
   5   5   8   22.40    9.64
  -5   5  -9  105.05   28.27
   5   5   9  167.44   21.11
  -5  -5  -9  149.04   36.94
  -5   5  -9  227.18   41.10
  -5  -5  -9  169.52   35.14
  -5   5 -10    7.50   14.30
  -5   5 -10    7.05   13.19
  -5  -5 -10   20.69   13.40
  -5  -5 -10   -6.29    6.02
  -5   5 -11  229.25   42.76
  -5  -5 -11  260.15   46.40
  -5   5 -11  159.85   37.40
  -5  -5 -11  226.36   45.71
  -5  -5 -12   48.69   20.81
  -5   5 -12   35.17   20.50
  -5  -5 -12   12.98   15.42
  -5   5 -12   19.42   15.93
  -5  -5 -13   87.47   28.30
  -5  -5 -13  127.81   35.71
  -5   5 -13  123.18   35.53
  -5   5 -13   90.12   30.53
  -5   5 -14   75.36   29.09
  -5  -5 -14   19.81   17.31
  -5  -5 -14   50.79   24.00
  -5   5 -14   44.14   21.83
  -5  -5 -15   46.46   23.97
  -5   5 -15    9.64   13.70
  -5   5 -15   48.66   24.60
  -5  -5 -15   27.07   23.97
  -5   5 -16    9.57    8.10
  -5   5 -16   17.22   12.98
  -5  -5 -16    6.53   14.54
  -5   5 -17    8.55   12.65
  -5  -5 -17    0.51    9.67
  -5  -5 -17   23.64   20.72
  -5  -5 -18   -2.32    8.73
  -5  -5 -18   16.14   17.37
  -5   5 -18  -16.14   13.97
  -5  -5 -19   14.30   19.03
  -5  -5 -19    9.94   15.96
   5  -7 -14   -1.05    6.05
   5   7 -14    3.19   10.24
   5   7 -13   38.75   20.38
   5  -7 -13   13.58   11.47
   5   7 -12   15.84   16.32
   5  -7 -12   23.36   16.56
   5  -7 -11  113.72   35.29
   5   7 -11  118.87   34.63
   5  -7 -11   88.34   26.92
   5  -7 -10   33.48   18.34
   5   7 -10   61.72   23.88
   5  -7 -10   28.48   21.11
   5  -7  -9   42.42   18.22
   5  -7  -9   74.70   28.87
   5   7  -9    7.74    8.49
   5   7  -8   62.27   27.82
   5  -7  -8   61.06   25.83
   5  -7  -8   40.77   17.13
   5  -7  -7   11.20   10.03
   5   7  -7   17.34    6.20
   5  -7  -7   13.31   18.58
   5   7  -7   49.47   20.02
  -5   7   6   82.02   35.83
   5   7  -6  142.66   34.48
   5  -7  -6   70.37   22.01
   5  -7  -6   69.76   27.31
   5   7  -6  131.94   30.65
   5  -7  -5   25.11   14.03
   5  -7  -5   -4.12    8.34
  -5   7   5   50.31   25.29
   5   7  -5   26.74   12.41
   5   7  -5   24.75   13.52
  -5   7   4   45.92   22.58
   5  -7  -4   10.48   10.90
   5  -7  -4   46.10   19.06
   5   7  -4   28.12   17.01
   5   7  -4   30.53   14.03
   5   7  -3   21.56   15.24
  -5   7   3  -10.39   13.79
   5   7  -3    7.95    5.87
   5  -7  -3    9.48   11.35
   5   7  -2   47.45   15.99
   5   7  -2   60.22   25.65
  -5   7   2   68.89   27.07
  -5   7   1  139.56   37.91
   5   7  -1   49.71   15.30
   5   7  -1   98.34   29.87
   5   7   0   17.88   14.21
  -5  -7   0    7.41   14.69
  -5   7   0   16.95   16.56
  -5   7  -1  160.21   39.53
  -5  -7  -1  235.82   45.34
   5   7   1  191.29   33.21
   5   7   2   -2.41    9.57
   5   7   2   32.82   16.53
  -5  -7  -2    7.20   13.61
  -5   7  -2   48.57   22.52
   5   7   3  139.62   28.91
   5   7   3  110.95   25.59
  -5  -7  -3  151.87   37.55
  -5   7  -3  151.57   40.05
  -5   7  -4   49.02   23.00
   5   7   4   59.47   17.19
  -5   7  -4   12.01   17.31
  -5  -7  -4   47.27   22.85
   5   7   4   13.22    9.36
  -5  -7  -5   89.42   31.77
  -5   7  -5   86.44   28.94
  -5   7  -5   56.21   24.24
   5   7   5   35.98   11.74
   5   7   5   39.77   14.36
  -5  -7  -6  169.85   41.82
  -5   7  -6  157.23   37.15
  -5   7  -6  166.66   38.69
   5   7   6   82.98   18.01
  -5  -7  -7   65.58   25.89
  -5   7  -7   82.86   30.26
  -5   7  -7   77.86   27.85
  -5  -7  -8   64.95   25.65
  -5   7  -8   77.83   30.74
  -5   7  -8   69.13   24.72
  -5  -7  -9   39.32   20.44
  -5   7  -9   96.14   34.08
  -5   7  -9   48.57   23.79
  -5  -7 -10   10.78   11.02
  -5   7 -10    7.35   17.13
  -5   7 -10    5.90   12.10
  -5  -7 -11   21.71   17.79
  -5   7 -11   23.15   16.29
  -5   7 -11    5.30   11.62
  -5   7 -12   32.16   18.10
  -5   7 -12    9.97    9.30
  -5  -7 -12   48.48   22.37
  -5   7 -13   13.43   10.72
  -5  -7 -13   56.09   26.41
  -5   7 -13   24.24   19.24
  -5  -7 -14   25.47   24.33
  -5  -7 -14   36.67   22.94
  -5  -7 -15   79.61   32.16
  -5  -7 -16   50.67   28.63
   5   9  -8   19.45   16.11
   5   9  -7    4.16    7.83
   5   9  -6    6.41    8.61
   5   9  -5    9.54    6.35
  -5   9   5   55.91   27.19
   5   9  -4   -7.62    8.01
  -5   9   4    3.04   16.29
  -5   9   3   55.31   28.39
   5   9  -3   38.93   17.31
   5   9  -2    2.86    7.17
  -5   9   2  -46.64   24.66
   5   9  -1    0.18    9.67
  -5   9   1   15.84   15.57
   5   9   0   10.96    8.40
   5   9   0  -23.40   16.14
  -5   9   0  -19.60   16.29
   5   9   1  -14.09   12.83
  -5   9  -1   -2.83    6.83
  -5   9  -1   -4.43    7.83
   5   9   2    4.16    6.32
  -5   9  -2   13.73   11.47
  -5   9  -3  -12.53   13.61
  -5   9  -3    1.54    8.07
  -5  -9  -3    5.72   15.90
   5   9   3   -7.47    7.26
  -5  -9  -4   24.66   20.14
  -5   9  -4  -20.96   15.72
  -5   9  -4   15.54   13.82
  -5  -9  -5   29.15   23.82
  -5   9  -5   39.41   21.38
  -5   9  -5   26.71   25.74
  -5  -9  -6   27.97   24.12
  -5   9  -6   15.54   17.55
  -5  -9  -7    4.37    9.36
  -5   9  -7   14.60    5.24
  -5   9  -8   21.32   20.96
  -5  -9  -8   18.52   18.61
  -5  -9  -9   33.90   24.84
  -5  -9 -10   56.73   29.81
   6   0 -24   17.52   14.72
   6   0 -23    6.02   11.86
   6   0 -22   45.28   22.61
   6   0 -21   22.22   15.78
   6   0 -20   20.75   14.45
   6   0 -19   -4.58    6.59
   6   0 -18    5.36    9.21
   6   0 -18    1.87    7.38
   6   0 -17    9.18    8.16
   6   0 -17   14.18    9.54
   6   0 -16    3.55    9.48
   6   0 -16    6.83    8.01
   6   0 -15   -4.16    7.89
   6   0 -15   -3.61    8.19
  -6   0  15   -4.25    3.46
  -6   0  14    9.91    4.82
  -6   0  14   28.00    8.40
   6   0 -14   37.88   18.13
   6   0 -14   46.34   18.28
   6   0 -13    8.31    9.42
  -6   0  13    1.51    1.87
   6   0 -13   -5.15    5.45
  -6   0  13   11.29    8.64
   6   0 -12 1095.17   78.04
   6   0 -12 1144.04   77.02
  -6   0  12 1110.40   50.67
   6   0 -11    9.88    8.37
   6   0 -11    5.99    8.34
  -6   0  11    8.04    6.32
  -6   0  10 1565.78   56.58
   6   0 -10 1528.38   83.79
   6   0 -10 1682.54   85.30
  -6   0   9    9.12    5.54
   6   0  -9   13.04    8.58
   6   0  -9    2.11    6.44
  -6   0   9    8.01    8.37
   6   0  -8  256.20   32.37
  -6   0   8  267.07   22.07
  -6   0   8  270.11   31.98
  -6   0   7    0.84    2.53
   6   0  -7   -3.19    6.80
   6   0  -6   52.84   12.41
   6   0  -5    6.14    4.91
   6   0  -5    1.78    3.28
   6   0  -4 2727.25   72.56
   6   0  -4 2590.61   63.98
   6   0  -3   -2.95    2.41
  -6   0   3   -0.33    2.59
  -6   0   3    4.85    4.16
   6   0  -2 3944.18   73.32
   6   0  -2 3936.65   84.64
  -6   0   2 4059.47   68.62
  -6   0   2 3872.22   84.13
   6   0  -2 4014.91   70.88
  -6   0   1    2.74    3.52
   6   0  -1    0.27    1.66
   6   0  -1    4.06    3.70
   6   0  -1    4.40    4.03
  -6   0   1    1.96    2.38
  -6   0   0 2162.13   58.14
   6   0   0 2239.66   58.38
   6   0   0 2017.60   58.71
  -6   0   0 2158.72   51.76
   6   0   0 2184.77   50.49
  -6   0  -1    5.66    2.38
   6   0   1    0.00    1.78
   6   0   1   -2.95    2.50
   6   0   1   -1.66    3.88
  -6   0  -1    0.33    3.70
  -6   0  -2  682.04   40.11
   6   0   2  674.54   35.65
  -6   0  -2  606.37   30.83
   6   0   2  606.25   30.74
  -6   0  -3   -0.33    3.55
  -6   0  -3    5.57    3.94
  -6   0  -4 1837.25   81.60
  -6   0  -4 1920.29   65.43
   6   0   4 2052.02   53.17
  -6   0  -4 1975.33   66.18
  -6   0  -5   -6.29    8.34
   6   0   5    0.48    1.75
  -6   0  -5   -1.42    2.83
  -6   0  -5    2.08    4.64
  -6   0  -6 1514.20   52.54
  -6   0  -6 1442.27   52.63
   6   0   6 1417.79   47.87
  -6   0  -7   -4.76    5.09
  -6   0  -7    0.72    5.03
  -6   0  -7   -6.44    4.37
   6   0   7    1.02    1.66
   6   0   7    0.30    4.67
  -6   0  -8  385.88   30.56
   6   0   8  372.12   42.42
  -6   0  -8  345.66   29.24
   6   0   8  364.35   27.16
   6   0   9    5.21    4.55
  -6   0  -9    2.83    3.70
  -6   0  -9   -1.81    4.12
  -6   0 -10   41.13   11.41
  -6   0 -10   56.00   13.82
   6   0  10   54.41   12.37
  -6   0 -11   -4.06    5.78
   6   0  11    6.41    4.67
  -6   0 -11   -0.84    4.88
   6   0  12   11.20    8.55
   6   0  12   10.75    4.76
  -6   0 -12   14.63    7.74
  -6   0 -12   10.84    7.56
  -6   0 -13    5.24    5.06
  -6   0 -13    7.62    9.15
  -6   0 -14   39.38   14.99
  -6   0 -14   53.05   16.32
  -6   0 -15   -9.12    8.70
  -6   0 -15   -8.43    6.41
  -6   0 -16  279.32   38.63
  -6   0 -16  247.26   37.46
  -6   0 -17   19.03   13.10
  -6   0 -17    2.20    7.65
  -6   0 -18  130.86   28.27
  -6   0 -18   83.49   24.12
  -6   0 -19   -7.53    8.76
  -6   0 -19    4.06    6.50
  -6   0 -20   12.74   12.31
  -6   0 -21   24.15   14.87
   6  -2 -23    8.88    7.02
   6  -2 -23   27.43   18.91
   6   2 -22    8.55   10.27
   6  -2 -22   11.26   12.04
   6   2 -21    7.86   18.61
   6   2 -21    9.73   11.05
   6  -2 -21   15.02   13.28
   6   2 -20   71.66   24.27
   6   2 -20  108.15   34.05
   6  -2 -20   95.48   32.10
   6   2 -19   38.30   23.03
   6  -2 -19   16.26   12.62
   6   2 -19    5.42    6.77
   6   2 -18   41.22   21.71
   6   2 -18   25.05   14.54
   6  -2 -18   25.80   17.43
   6   2 -17   23.73   13.19
   6   2 -17   10.96   11.95
   6  -2 -17    3.10    6.68
   6   2 -16  106.59   30.02
   6   2 -16   87.83   25.62
   6  -2 -16   53.41   23.70
   6   2 -15    2.80    7.80
   6  -2 -15   -3.67    9.64
   6  -2 -15   -3.85    2.95
  -6  -2  14   35.38   10.54
   6  -2 -14   36.91   19.60
   6  -2 -14   26.32    6.38
   6   2 -14   24.51   13.07
  -6  -2  13   48.87   12.25
   6   2 -13   61.81   20.20
   6  -2 -13   42.33    7.77
   6  -2 -13   43.21   17.16
   6  -2 -12    8.76    7.77
   6   2 -12   -3.31    9.00
  -6  -2  12   10.00    6.68
   6  -2 -12    0.69    1.66
   6  -2 -11   21.71   12.95
  -6  -2  11   20.26    6.77
   6  -2 -11   14.33    4.12
   6   2 -11   14.54    8.43
   6  -2 -10   53.05   18.16
   6   2 -10   65.13   19.12
  -6  -2  10   40.17    8.73
   6  -2 -10   32.52    5.66
  -6  -2   9   44.44    8.37
   6   2  -9   41.04   15.78
   6  -2  -9    7.89    8.34
   6  -2  -9   39.80    5.96
   6   2  -8  481.81   44.74
  -6   2   8  428.34   42.85
  -6  -2   8  322.08   19.48
   6  -2  -8  351.53   17.07
   6   2  -7   22.85    9.42
  -6  -2   7   30.17   14.18
  -6  -2   7   11.20    2.80
   6   2  -6 1930.43   82.11
  -6   2   6 1708.35   41.76
  -6   2   6 1940.07   85.60
  -6   2   6 2027.93   85.78
  -6  -2   6 1983.28   83.91
  -6  -2   5   12.37    9.27
  -6   2   5   17.40    9.39
  -6   2   5    9.60    7.44
   6  -2  -5    8.82    3.79
   6   2  -5   25.17   12.22
   6   2  -5   29.09   11.86
  -6   2   5   11.02    4.64
   6   2  -4 1861.18   71.21
  -6   2   4 1905.08   77.53
   6  -2  -4 1938.02   50.01
  -6   2   4 1914.81   48.60
   6   2  -4 2002.79   84.73
  -6  -2   4 1822.31   72.14
  -6   2   4 2013.36   81.21
   6  -2  -4 1864.46   74.43
  -6   2   3  226.18   25.41
   6   2  -3  215.34   23.33
  -6  -2   3  226.48   24.36
  -6   2   3  230.55   27.10
  -6   2   3  228.50   18.10
   6  -2  -3  214.32   23.97
   6  -2  -3  222.63   14.45
   6   2  -3  219.68   27.52
  -6   2   2 1013.24   50.13
   6   2  -2 1070.66   58.47
  -6   2   2 1020.86   41.67
   6   2  -2 1002.07   44.86
  -6  -2   2  996.59   46.16
   6  -2  -2  956.97   47.60
   6  -2  -2  837.46   23.97
  -6   2   2 1070.21   56.52
  -6   2   2 1100.17   59.65
   6   2  -1    1.42    3.13
   6   2  -1    9.39    6.62
  -6   2   1   10.15    7.86
   6  -2  -1    3.61    4.19
  -6  -2   1    7.68    5.66
   6   2  -1    2.38    1.84
  -6   2   1    0.15    2.83
  -6   2   1    4.40    3.64
  -6   2   0  814.67   25.95
   6  -2   0  907.89   39.23
  -6   2   0  930.14   53.99
   6   2   0  884.28   33.66
  -6  -2   0  838.94   34.20
   6   2   0  886.36   48.87
  -6   2   0  890.76   49.62
   6   2   0  943.87   53.96
  -6   2   0  908.82   39.83
  -6   2  -1  458.72   38.57
  -6   2  -1  381.43   23.21
   6   2   1  381.85   18.91
   6  -2   1  394.70   23.97
   6   2   1  455.25   33.90
   6  -2   1  396.39   33.18
   6   2   1  402.86   35.17
   6  -2   2  214.50   15.08
   6   2   2  180.20   10.45
   6   2   2  238.74   27.55
  -6   2  -2  225.28   15.72
   6   2   2  201.13   25.47
   6   2   2  234.49   24.51
  -6  -2  -2  246.69   25.44
   6  -2   2  235.91   25.20
  -6   2  -2  216.25   25.92
  -6   2  -3    0.72    1.11
   6  -2   3   -0.84    5.90
   6  -2   3    1.26    1.57
  -6  -2  -3    3.85    5.42
   6   2   3    0.30    2.74
   6   2   3    3.55    8.91
   6   2   3    2.05    6.38
  -6   2  -3    8.61    6.71
   6  -2   3    2.17    5.51
  -6   2  -4    1.87    5.45
   6   2   4    4.64    6.56
   6   2   4   13.79    7.08
  -6  -2  -4    8.76    6.68
   6   2   4    3.07    2.62
   6  -2   4   13.67    9.09
   6  -2   4    8.79    7.14
  -6   2  -5  104.51   21.11
   6  -2   5   91.92   18.43
   6   2   5   90.51   18.40
  -6  -2  -5  117.22   22.13
   6   2   5   82.59   13.88
   6   2   5   60.07   16.68
  -6  -2  -5   84.82   14.54
  -6  -2  -6 1673.36   64.77
   6  -2   6 1656.08   81.21
  -6   2  -6 1743.15   79.91
   6   2   6 1691.55   63.17
  -6   2  -6 1525.73   80.39
   6   2   6 1699.65   79.61
   6   2   6 1673.75   81.39
  -6  -2  -6 1791.99   85.39
   6  -2   7   22.28   13.16
  -6   2  -7   15.27   11.23
   6   2   7   15.84    8.64
   6   2   7   24.24    5.12
  -6   2  -7   25.29   11.71
  -6  -2  -7    7.47    5.00
  -6  -2  -7   19.45    6.93
  -6  -2  -8   19.24    7.68
   6   2   8    6.44    7.47
   6   2   8    7.68    3.40
  -6   2  -8    9.06    7.92
  -6  -2  -8    1.57    9.97
   6  -2   8   20.56   11.20
  -6   2  -8   18.94   11.80
  -6  -2  -9   40.80   14.51
   6   2   9   27.19    6.50
  -6   2  -9   38.36   13.22
  -6   2  -9   30.38    5.36
  -6   2  -9    7.74   11.77
  -6  -2  -9   44.50   16.20
  -6  -2  -9   39.20   11.35
  -6   2 -10 1523.57   42.18
  -6  -2 -10 1620.28   90.48
  -6  -2 -10 1550.36   91.23
  -6  -2 -10 1485.57   65.40
  -6   2 -10 1511.34   84.79
   6   2  10 1443.17   55.04
  -6   2 -10 1299.25   86.47
   6   2  11   24.33    8.55
  -6   2 -11   25.11   15.81
  -6   2 -11   18.64   10.60
  -6  -2 -11   24.57   16.83
  -6  -2 -11   29.57   13.91
  -6   2 -11   32.58    7.59
  -6  -2 -11   43.72   12.41
  -6  -2 -12  448.93   38.09
  -6   2 -12  520.29   30.80
  -6  -2 -12  530.59   57.96
  -6   2 -12  502.62   52.27
   6   2  12  408.16   34.14
  -6  -2 -12  468.92   52.36
  -6  -2 -13   15.72   10.48
  -6  -2 -13    7.05   10.54
  -6   2 -13   23.94    8.49
  -6   2 -13   14.57   10.63
  -6  -2 -13   33.63   12.25
   6   2  13   23.40    9.30
  -6   2 -13   18.82   16.53
  -6   2 -14   10.66   11.23
  -6   2 -14   31.19   14.63
  -6   2 -14   14.84    7.14
  -6  -2 -14   13.55    9.33
   6   2  14   32.73   11.38
  -6  -2 -14   15.81   12.10
  -6  -2 -14   14.18    8.61
  -6  -2 -15  110.23   28.54
  -6   2 -15   83.46   25.20
  -6   2 -15   66.66   14.15
  -6  -2 -15   35.32   16.74
  -6   2 -16   25.26   16.41
  -6  -2 -16   -7.38   11.11
  -6  -2 -16   -6.41   10.36
  -6  -2 -17    2.02    6.23
  -6  -2 -17   -8.85    4.31
  -6   2 -17   -1.57    8.76
  -6  -2 -18   12.53   15.75
  -6   2 -18   10.96   10.84
  -6  -2 -18    1.02    6.38
  -6   2 -19   16.68   11.53
  -6  -2 -19   15.66   14.00
  -6  -2 -19    3.31    8.01
  -6   2 -20   10.90   12.41
  -6  -2 -20   18.91   15.78
  -6  -2 -20   37.64   19.18
  -6  -2 -21    1.14   13.70
  -6   2 -21    2.35    8.52
  -6  -2 -21   -8.46    9.97
  -6   2 -22   20.96   16.29
  -6   2 -23   -8.04    9.94
   6  -4 -22    1.93    7.08
   6  -4 -21   -8.52   10.54
   6  -4 -20    5.24   11.95
   6   4 -20    6.68   11.53
   6  -4 -20    7.11   12.07
   6  -4 -19   -3.43    7.32
   6   4 -19   -4.52    6.44
   6  -4 -19    6.93   10.33
   6  -4 -18    6.11    7.26
   6   4 -18   -6.35   13.37
   6  -4 -17   32.19   15.90
   6  -4 -17   15.18   15.69
   6   4 -17   28.72   23.03
   6  -4 -16   22.07   16.98
   6   4 -16    5.18    6.86
   6  -4 -16    9.67   13.25
   6  -4 -15   86.99   29.09
   6  -4 -15   74.76   23.27
   6   4 -15   72.32   23.12
   6   4 -14  176.11   38.09
   6  -4 -14  128.36   35.29
   6  -4 -14  206.61   37.31
   6   4 -13    6.56    7.86
   6  -4 -13   34.32   15.69
   6  -4 -13   15.33   13.94
   6  -4 -12  228.05   42.27
   6   4 -12  223.95   40.02
   6  -4 -12  206.64   34.66
   6   4 -11   16.59   14.12
   6  -4 -11    4.55    8.79
   6  -4 -11   11.68   10.72
   6   4 -11    9.54    6.05
   6   4 -10  446.43   52.66
   6   4 -10  475.79   33.09
   6  -4 -10  492.11   57.72
   6  -4 -10  460.43   46.61
   6   4  -9    4.46   10.27
   6  -4  -9   20.47   14.33
   6   4  -9    2.38    3.16
   6  -4  -9   13.85   10.84
   6   4  -9    1.60    2.65
   6   4  -8  466.64   32.04
   6  -4  -8  475.40   42.91
   6  -4  -8  468.59   53.05
   6   4  -8  459.35   49.32
   6   4  -7   96.77   14.57
   6  -4  -7   74.88   16.62
   6   4  -7   68.68   18.70
   6  -4  -7  105.23   25.86
  -6   4   7   58.41    6.93
   6  -4  -6   64.13   20.38
   6  -4  -6   67.26   15.15
  -6   4   6   66.30    9.42
   6   4  -6   88.10   15.42
   6   4  -6   87.23   20.59
   6   4  -5   83.46   14.57
   6  -4  -5  104.78   18.13
   6   4  -5  107.76   21.68
   6  -4  -5   92.16   21.62
   6   4  -4   11.02    8.31
   6  -4  -4    8.25    5.42
   6  -4  -4   26.44   14.12
   6   4  -4   11.86    7.11
  -6   4   4    5.39    1.81
   6  -4  -3    7.35    5.93
  -6   4   3   -7.35    5.87
   6   4  -3   -3.25    6.83
   6  -4  -3   -1.84    8.04
  -6   4   3   -3.52    3.22
   6  -4  -2   72.65   13.82
   6   4  -2   32.16    8.37
  -6  -4   2   68.47   15.90
  -6   4   2   40.98   11.92
   6  -4  -2   48.54   15.93
  -6   4   2   49.80   10.87
  -6   4   2   56.33   18.73
   6  -4  -1  589.48   48.33
  -6   4   1  534.92   35.38
  -6   4   1  567.32   55.82
   6   4  -1  546.18   41.58
  -6   4   1  517.04   43.78
  -6  -4   1  578.82   55.94
   6  -4   0 1390.75   70.31
   6   4   0 1393.40   62.27
  -6   4   0 1347.00   85.03
  -6   4   0 1454.98   61.24
  -6   4   0 1290.73   66.63
  -6  -4   0 1564.54   90.60
  -6   4  -1   29.51   12.10
   6   4   1   30.62   10.18
  -6   4  -1   56.39   20.69
  -6   4  -1   31.28   10.27
   6  -4   1   35.71   12.89
   6   4   1   20.93    9.57
  -6  -4  -1   40.71   17.43
  -6   4  -2 1930.07  100.20
  -6   4  -2 2030.01   79.73
   6   4   2 1938.83   66.36
   6  -4   2 1929.59   77.56
   6   4   2 1965.15   85.63
  -6   4  -2 1884.25   74.04
  -6  -4  -2 2020.85  103.64
  -6   4  -3   25.86   14.51
  -6   4  -3    8.76    7.50
  -6   4  -3   26.56   12.92
   6   4   3   11.41    5.81
   6   4   3   11.02    8.82
  -6  -4  -3   48.02   20.99
  -6   4  -4  756.50   42.39
  -6   4  -4  783.87   54.47
   6   4   4  737.77   50.37
  -6  -4  -4  848.66   68.71
   6   4   4  744.97   36.97
  -6   4  -4  768.57   62.36
  -6   4  -5   10.06    6.77
  -6   4  -5   17.79   12.92
   6   4   5   -6.17    8.97
  -6  -4  -5   26.01   16.17
  -6   4  -6  818.10   39.68
  -6   4  -6  735.27   62.12
   6   4   6  731.39   47.36
  -6  -4  -6  867.54   71.30
  -6  -4  -7   50.43   19.87
  -6   4  -7   50.55   18.64
  -6   4  -7   72.20   20.96
  -6  -4  -7   74.19   24.99
   6   4   7   91.68   17.70
  -6   4  -7   54.68    9.85
   6   4   8   18.76    5.60
  -6  -4  -8   25.86   15.11
  -6  -4  -8   32.34   16.86
  -6   4  -8   29.12    7.20
  -6   4  -8   46.04   19.15
   6   4   8   26.65    9.97
  -6   4  -8   38.42   16.86
  -6   4  -9    5.21    3.88
  -6   4  -9   16.44   10.60
  -6  -4  -9   18.40   13.85
   6   4   9   13.31    4.94
  -6   4  -9   29.09   15.81
   6   4   9   19.60    8.13
  -6  -4  -9    6.50   12.16
  -6   4 -10   20.41   13.16
  -6   4 -10    9.27    3.64
   6   4  10   13.82    5.33
  -6   4 -10   33.42   18.28
  -6  -4 -10   23.36   15.96
  -6  -4 -10   19.18   14.42
   6   4  11   30.92    7.83
  -6   4 -11   30.44    6.26
  -6   4 -11   48.57   21.80
  -6  -4 -11   48.51   18.46
  -6  -4 -11   50.34   23.82
  -6   4 -11    6.96    8.58
  -6  -4 -12   71.63   24.09
  -6  -4 -12   55.13   22.73
  -6   4 -12   14.81    9.39
  -6   4 -12   29.81   19.06
  -6  -4 -13   36.25   18.01
  -6  -4 -13   -8.94   13.79
  -6   4 -13   23.52   15.57
  -6   4 -13   52.06   23.85
  -6  -4 -14  148.41   39.08
  -6   4 -14  188.76   40.74
  -6   4 -14  167.80   40.56
  -6  -4 -14  262.64   47.99
  -6   4 -15   -7.53   12.34
  -6   4 -15   25.95   22.04
  -6  -4 -15    3.01   12.16
  -6  -4 -15    8.76   14.69
  -6   4 -16   18.97   24.99
  -6   4 -16  101.56   31.92
  -6  -4 -16   80.39   31.98
  -6  -4 -16   74.61   26.68
  -6  -4 -17    2.74    5.72
  -6   4 -17   10.15    9.70
  -6   4 -17   16.92   16.56
  -6  -4 -17   -8.49   10.30
  -6  -4 -18   45.44   22.46
  -6   4 -18   71.72   29.45
  -6   4 -18   14.75   18.70
  -6  -4 -18   55.55   23.36
  -6   4 -19   -5.06    7.83
  -6  -4 -19   13.58   14.48
  -6  -4 -19    4.09   10.12
  -6  -4 -20   40.32   21.98
  -6   4 -20   23.88   16.62
  -6  -4 -20    8.88   10.78
  -6  -4 -21  -10.45    5.99
  -6  -4 -22   10.78   12.62
   6  -6 -17    7.17   10.87
   6  -6 -16   21.14   16.02
   6  -6 -16   11.53   10.57
   6   6 -16   34.05   22.91
   6  -6 -15   10.96    8.70
   6   6 -15   -1.63    8.31
   6  -6 -15   22.61   19.54
   6   6 -14   65.13   25.98
   6  -6 -14   70.15   28.72
   6  -6 -14   47.81   20.53
   6  -6 -13    4.06    8.34
   6   6 -13   16.08    9.42
   6  -6 -13   -1.23    6.38
   6  -6 -12   11.65   11.80
   6   6 -12   18.67   21.35
   6  -6 -12   28.27   14.27
   6   6 -11   28.66   20.93
   6  -6 -11   14.33   14.15
   6  -6 -11   17.10   13.40
   6  -6 -10   10.66   17.95
   6  -6 -10   33.48   15.30
   6   6 -10   36.61   19.99
   6  -6  -9   -2.74    4.28
   6   6  -9    1.75   10.99
   6  -6  -9   12.68   14.39
   6  -6  -8  123.93   26.35
   6   6  -8  114.66   28.36
   6  -6  -8  114.51   31.77
   6   6  -8  131.49   23.46
   6   6  -7  136.91   32.25
   6  -6  -7  134.23   35.53
   6  -6  -7  100.05   24.12
   6   6  -7   94.90   22.28
   6   6  -6  414.34   52.96
   6  -6  -6  436.80   58.56
   6  -6  -6  386.24   43.39
   6   6  -6  368.18   42.00
   6  -6  -5   35.32   20.53
   6   6  -5   12.53    4.16
   6  -6  -5   13.55    9.09
   6   6  -5   16.53   12.16
  -6   6   5   48.78   25.89
   6   6  -4  327.05   40.56
   6  -6  -4  353.03   50.25
   6   6  -4  320.60   43.33
   6  -6  -4  332.62   39.38
  -6   6   4  313.14   52.78
   6  -6  -3   12.28   10.18
  -6   6   3   29.00   21.89
   6   6  -3   11.95    9.30
   6  -6  -3   27.01   17.40
   6   6  -3   23.36   12.80
   6   6  -2  531.61   52.42
   6  -6  -2  512.46   56.76
   6   6  -2  454.80   50.07
  -6   6   2  497.41   64.77
  -6  -6   1   -2.02   13.43
  -6   6   1   32.37   20.32
   6   6  -1    5.75    9.06
   6  -6  -1   24.96   16.05
   6  -6   0  217.48   36.76
   6   6   0  273.63   36.76
  -6  -6   0  193.30   37.55
  -6   6   0  222.93   42.88
   6   6   1   54.47   16.50
  -6  -6  -1   89.52   27.58
   6   6   1   96.02   21.11
  -6   6  -1  108.12   28.66
   6   6   2   15.42   10.75
   6   6   2   -0.45    5.00
  -6  -6  -2   31.74   16.02
  -6   6  -2   13.16   14.09
  -6  -6  -3  137.84   32.88
   6   6   3  154.04   24.54
   6   6   3  149.25   28.42
  -6   6  -3  173.07   37.40
   6   6   4    3.70    4.00
  -6   6  -4   -2.62    9.94
  -6  -6  -4   17.19   16.20
   6   6   4    3.07    4.85
  -6  -6  -5  119.20   33.69
   6   6   5   80.24   16.83
  -6   6  -5   71.54   23.03
   6   6   5   98.67   22.04
   6   6   6   65.52   16.08
  -6   6  -6   74.55   24.03
  -6  -6  -6   39.65   21.77
  -6   6  -6   91.50   27.28
   6   6   6   58.74   15.42
  -6   6  -7  219.38   43.66
  -6   6  -7  233.44   44.35
  -6  -6  -7  251.50   48.24
   6   6   7  126.31   22.01
  -6  -6  -8  172.14   38.60
   6   6   8  119.32   20.72
  -6   6  -8  176.17   41.79
  -6   6  -8  154.64   37.03
  -6  -6  -9   25.89   22.79
  -6   6  -9   33.90   23.00
  -6   6  -9   35.77   21.71
  -6   6 -10  148.05   35.53
  -6   6 -10  174.21   40.59
  -6  -6 -10  250.48   49.02
  -6   6 -11    9.12   10.87
  -6  -6 -11    3.94    9.18
  -6  -6 -11   -2.44    6.74
  -6  -6 -12   61.42   26.23
  -6   6 -12   71.84   25.20
  -6   6 -12   66.75   27.70
  -6  -6 -12  108.39   35.08
  -6   6 -13   22.16   21.14
  -6  -6 -13    7.50    9.03
  -6   6 -13   17.55   12.71
  -6  -6 -13   19.24   17.49
  -6  -6 -14   16.83   17.31
  -6   6 -14   22.49   15.36
  -6   6 -14   10.00   13.31
  -6  -6 -14   21.92   17.92
  -6  -6 -15   26.92   19.00
  -6   6 -15   11.89   14.81
  -6   6 -15   16.20   13.10
  -6  -6 -15  -15.69   18.16
  -6  -6 -16    7.47   14.84
  -6   6 -16    0.06   12.59
  -6  -6 -16    2.41   15.18
  -6  -6 -17   20.50   21.11
  -6  -6 -17   -7.92   15.60
   6   8 -11   21.50   19.09
   6  -8 -11    1.11    6.99
   6   8 -10  101.26   33.57
   6  -8 -10   35.35   25.14
  -6   8   9   26.65   24.18
   6   8  -9   10.42   12.86
   6  -8  -9    2.08   10.78
  -6   8   8    8.76   15.08
   6   8  -8    0.09    5.78
   6  -8  -8   23.88   19.03
   6   8  -7    9.54    6.50
  -6   8   7   24.36   22.28
   6  -8  -7    9.03   13.94
   6  -8  -6   -7.44   12.25
   6   8  -6   -0.51    8.70
  -6   8   6   27.52   22.01
  -6   8   5    5.66   13.34
   6   8  -5   -1.75    9.42
   6  -8  -5    1.60    5.99
   6   8  -4    6.86   12.10
   6  -8  -4  -12.80   14.99
   6   8  -4   -1.20    6.20
  -6   8   4   21.92   19.24
   6   8  -3    3.94    4.00
   6   8  -3   -1.32    5.93
   6   8  -2   22.85   18.55
   6   8  -2   -1.78   10.99
  -6   8   2    3.13   14.09
  -6   8   1   62.90   29.24
   6   8  -1   46.85   24.93
   6   8  -1    3.64    7.32
   6   8   0  127.48   32.25
  -6   8   0  140.01   41.37
   6   8   0  119.90   28.75
   6   8   0  138.68   36.82
   6   8   1    3.34    5.03
  -6   8  -1   26.59   27.40
   6   8   1    7.20   10.54
   6   8   1   16.68   15.05
  -6  -8  -1   28.75   24.42
  -6  -8  -2  141.88   40.68
   6   8   2  118.84   29.30
  -6   8  -2  110.86   34.81
  -6   8  -3   44.65   24.69
  -6  -8  -3   17.01   15.57
  -6   8  -3    7.80   16.50
   6   8   3   14.84   10.93
  -6   8  -4   71.39   31.07
  -6  -8  -4   52.72   23.79
  -6   8  -4   33.12   22.34
  -6  -8  -5   42.88   24.93
  -6   8  -5   64.98   27.97
  -6   8  -5   39.53   22.73
  -6  -8  -6   31.07   21.26
  -6   8  -6   36.13   20.17
  -6   8  -6   26.62   18.01
  -6  -8  -7   31.68   22.28
  -6   8  -7   -8.64   16.68
  -6   8  -7   24.09   18.79
  -6   8  -8   10.30   10.87
  -6   8  -8   -3.01   10.18
  -6  -8  -8   14.36   14.45
  -6  -8  -9   -2.20    7.53
  -6   8  -9   11.38    4.31
  -6   8  -9   12.13   22.43
  -6   8 -10  -14.27   12.98
  -6  -8 -10    9.64   13.61
  -6   8 -10    2.74   11.74
  -6  -8 -11   18.46   18.61
  -6   8 -11    5.87   11.92
  -6  -8 -12   10.48   10.00
  -6  -8 -13   13.85   18.79
   7  -1 -24   17.70    9.94
   7   1 -23   -5.03    8.43
   7  -1 -23   10.99   18.31
   7  -1 -22   17.76   16.68
   7   1 -22   13.73   14.18
   7   1 -22   17.82   14.72
   7  -1 -21   11.47    8.55
   7   1 -21   25.83   19.18
   7   1 -21   16.86   12.92
   7  -1 -20  -10.81   10.39
   7   1 -20    1.54    5.93
   7  -1 -19   16.23   12.41
   7   1 -19    7.80    9.03
   7   1 -19   11.44   19.42
   7  -1 -18    9.54    9.57
   7   1 -18   10.63   11.41
   7   1 -18   -5.48   13.67
   7   1 -17    8.82   11.35
   7   1 -17   12.53    6.56
   7  -1 -17   20.50   10.75
   7  -1 -17   31.25   18.19
   7   1 -16   79.46   25.14
   7   1 -16  103.64   30.17
   7  -1 -16   62.87   23.15
   7  -1 -15  140.10   21.83
   7   1 -15  215.37   38.18
   7   1 -15  127.00   30.65
   7  -1 -15  174.69   36.34
  -7  -1  15   82.35   19.06
  -7   1  15  138.74   23.79
  -7   1  14   40.26   12.53
   7   1 -14   50.25   20.35
   7  -1 -14   37.94   10.84
   7  -1 -14   56.58   19.06
   7   1 -14   18.76   12.83
  -7  -1  14   45.13   14.15
  -7   1  13  138.80   22.73
   7  -1 -13  112.34   26.89
  -7  -1  13   98.73   18.91
   7   1 -13  124.44   28.60
   7   1 -13  134.62   27.34
   7  -1 -13  146.54   20.23
  -7   1  12   37.76   11.74
   7  -1 -12   35.56   15.42
   7  -1 -12   24.96    8.37
   7   1 -12    9.30    6.56
  -7  -1  12   23.61    8.58
   7  -1 -11   22.31   14.42
  -7   1  11   17.40    8.97
  -7  -1  11    7.65    5.21
   7  -1 -11   15.27    7.44
   7   1 -11   20.11   10.66
   7  -1 -10   28.39    8.07
   7  -1 -10   41.52   15.02
  -7   1  10   25.80    9.70
   7   1 -10    9.39    8.94
  -7  -1  10   19.30    7.35
   7  -1  -9 1103.96   70.03
   7   1  -9  958.17   65.70
   7  -1  -9 1033.11   47.18
  -7   1   9 1069.91   58.32
  -7   1   8   65.19   18.19
   7   1  -8   44.83   14.09
  -7  -1   8   52.45    8.61
  -7   1   8   53.84   13.46
   7  -1  -8   49.56    9.91
  -7   1   7  659.85   50.16
   7   1  -7  736.96   30.20
   7  -1  -7  693.57   36.04
  -7   1   7  651.96   43.27
   7   1  -7  629.92   48.69
   7   1  -6  119.62   20.32
  -7   1   6  104.54   16.95
   7  -1  -6  138.92   15.45
   7   1  -5  597.25   42.57
  -7  -1   5  649.76   43.93
   7  -1  -5  653.37   32.97
  -7   1   5  596.32   33.33
  -7   1   5  676.47   41.61
  -7  -1   4  269.51   26.29
   7   1  -4  262.04   26.04
   7   1  -4  281.25   28.27
   7  -1  -4  246.96   20.14
   7   1  -4  257.07   27.07
  -7   1   4  251.05   24.84
   7  -1  -4  234.16   24.96
  -7   1   4  230.73   20.47
   7  -1  -3  686.34   40.95
   7   1  -3  698.21   39.59
  -7   1   3  694.50   34.93
  -7  -1   3  692.25   39.02
   7  -1  -3  610.98   32.01
   7   1  -3  627.39   41.28
   7   1  -3  689.69   42.73
  -7   1   3  660.21   39.65
  -7   1   3  681.95   41.16
   7  -1  -3  665.78   41.37
   7   1  -2  586.44   38.45
  -7  -1   2  644.76   26.35
  -7   1   2  611.49   33.36
   7   1  -2  593.09   33.96
  -7  -1   2  639.43   34.42
  -7   1   2  638.86   39.05
   7   1  -2  646.39   40.05
   7  -1  -2  601.10   32.67
  -7  -1   2  589.93   38.99
   7  -1  -2  600.29   38.42
   7   1  -2  629.47   24.42
  -7  -1   1  501.95   28.27
  -7   1   1  472.96   29.96
   7   1  -1  493.70   25.89
   7  -1  -1  474.13   30.17
   7   1  -1  458.96   32.91
  -7  -1   1  467.93   33.54
   7   1  -1  478.29   34.78
  -7   1   1  522.10   35.02
   7  -1  -1  486.78   34.81
  -7  -1   1  545.73   28.97
   7   1   0 3284.94   87.47
  -7  -1   0 3223.63   64.22
   7   1   0 3438.31   78.53
  -7   1   0 3220.56   87.35
   7  -1   0 3351.93   92.41
  -7   1   0 3201.62   80.00
   7   1   0 3292.88   89.27
  -7  -1   0 3326.79   89.12
  -7   1   0 3414.89   45.34
  -7  -1  -1   75.21    8.58
   7   1   1   98.52   15.11
  -7   1  -1   86.20   15.42
   7   1   1   81.81   13.97
  -7   1  -1   87.50    8.73
  -7  -1  -1   75.27   13.40
   7   1   1   77.77   14.15
   7   1   2  142.00   19.75
  -7   1  -2  117.25   19.33
  -7  -1  -2  121.01   17.40
  -7  -1  -2  130.37   18.46
   7   1   2  121.22   16.95
   7   1   2  129.35   18.31
  -7  -1  -3  327.14   28.09
   7   1   3  353.76   33.45
  -7   1  -3  281.01   31.52
  -7  -1  -3  325.51   30.17
   7   1   3  304.98   26.13
   7   1   3  299.11   27.97
   7   1   3  358.03   29.81
   7   1   4   -0.27    3.16
  -7  -1  -4    3.58    2.17
  -7   1  -4   -5.00    3.76
   7   1   4    7.59    5.21
   7   1   4    2.56    4.22
   7   1   4    4.09    5.93
  -7  -1  -4    6.99    5.84
  -7   1  -5   92.35   19.51
  -7  -1  -5   85.96    8.52
  -7  -1  -5  112.82   17.37
   7   1   5   98.13   17.28
   7   1   5   97.64   16.44
  -7   1  -6 1278.11   72.92
   7  -1   6 1371.75   73.86
  -7  -1  -6 1331.68   63.17
  -7  -1  -6 1253.51   37.31
   7   1   6 1252.31   59.23
  -7   1  -6 1320.03   61.94
  -7  -1  -6 1253.27   57.09
   7  -1   7  112.94   21.86
  -7  -1  -7  114.36   12.68
   7   1   7  113.24   18.07
  -7   1  -7   97.49   16.62
  -7   1  -7  136.67   25.77
  -7  -1  -7  116.88   20.14
  -7  -1  -7  132.66   20.59
  -7  -1  -8  212.27   27.79
   7   1   8  164.91   23.27
  -7   1  -8  214.56   35.65
  -7   1  -8  182.04   15.60
  -7   1  -8  181.83   24.69
  -7  -1  -8  202.70   19.03
   7  -1   8  181.05   29.57
  -7  -1  -8  197.10   24.27
   7   1   9  376.73   35.53
  -7   1  -9  338.97   44.41
  -7  -1  -9  406.45   35.89
  -7   1  -9  373.15   37.19
  -7   1  -9  390.58   24.93
  -7  -1  -9  405.66   29.30
  -7  -1  -9  389.56   39.20
  -7  -1 -10   57.12   12.47
  -7  -1 -10   43.21   14.30
   7   1  10   43.87   13.94
  -7   1 -10   55.73   16.29
  -7   1 -10   35.62    8.34
  -7  -1 -10   50.91   13.58
  -7  -1 -10   44.86   16.44
  -7   1 -10   19.09   15.96
  -7   1 -11  477.57   45.04
  -7  -1 -11  487.80   51.88
  -7  -1 -11  485.60   46.76
  -7  -1 -11  477.47   42.03
   7   1  11  390.76   38.90
  -7  -1 -11  449.11   36.19
  -7   1 -11  432.58   31.19
   7   1  11  447.34   36.46
  -7   1 -12   32.52   12.86
  -7  -1 -12   32.61   14.84
  -7   1 -12   19.54   12.95
  -7  -1 -12   24.69   14.12
  -7   1 -12   39.77   10.30
   7   1  12   23.24    9.51
  -7  -1 -12    8.91    6.83
  -7  -1 -12    9.15    7.80
  -7  -1 -13   21.26   11.74
  -7   1 -13   23.00   12.01
  -7   1 -13   28.09   10.30
   7   1  13   20.90   10.33
  -7  -1 -13   20.96   12.37
  -7  -1 -13   23.64   10.03
  -7  -1 -14   33.63   11.83
  -7   1 -14   12.92    9.00
  -7  -1 -14   27.46   11.95
  -7   1 -14   23.21    9.27
   7   1  14   19.33   10.42
  -7  -1 -14   26.98   13.43
  -7   1 -15   31.10   11.89
  -7   1 -15   29.36   13.25
  -7  -1 -15   25.98   12.47
  -7  -1 -15   12.95   10.36
  -7  -1 -15   16.71    9.91
  -7   1 -16    2.86    4.85
  -7  -1 -16    8.85    9.67
  -7   1 -16   17.76    9.76
  -7  -1 -16    7.95   10.66
  -7   1 -17   71.48   21.56
  -7  -1 -17  129.71   27.19
  -7   1 -17   95.99   20.26
  -7  -1 -17   73.77   29.93
  -7  -1 -17  103.64   26.59
  -7  -1 -18   19.24   15.02
  -7  -1 -18   18.67   12.62
  -7  -1 -18   14.69   12.98
  -7   1 -18   29.48   16.80
  -7  -1 -19   17.82   12.95
  -7  -1 -19   40.83   21.44
  -7  -1 -19   19.60   13.37
  -7   1 -19    4.70   11.53
  -7   1 -20   20.53   14.09
  -7  -1 -20   57.00   29.39
  -7  -1 -21   21.20   13.25
  -7   1 -21   41.91   21.68
  -7   1 -22    7.32    9.39
   7  -3 -23    6.11   10.00
   7  -3 -22   17.92   15.45
   7  -3 -22   19.33   14.87
   7   3 -21    1.48   12.44
   7  -3 -21   18.91   17.10
   7  -3 -21   12.65   21.32
   7  -3 -20   20.50   15.51
   7   3 -20   33.54   17.64
   7   3 -20   21.02   17.37
   7  -3 -20   33.36   18.49
   7  -3 -19   37.85   21.08
   7  -3 -19   87.02   31.89
   7   3 -19   52.81   25.65
   7   3 -19   57.63   22.31
   7   3 -18    7.35    9.21
   7  -3 -18   -4.61    6.26
   7   3 -18    2.02    9.64
   7  -3 -18    9.00   12.86
   7   3 -17   63.26   26.26
   7  -3 -17   64.19   24.00
   7  -3 -17   61.54   23.03
   7   3 -16   29.18   14.00
   7  -3 -16   45.80   19.72
   7  -3 -16   27.70   15.05
   7  -3 -15  134.53   31.89
   7   3 -15   75.30   22.94
   7  -3 -15  102.40   30.05
   7   3 -14   91.05   27.79
   7  -3 -14   85.39   25.41
   7  -3 -14  116.07   28.00
   7   3 -13  390.85   51.85
   7  -3 -13  377.06   53.32
   7  -3 -13  356.62   43.99
   7   3 -12    0.72    5.96
   7  -3 -12   13.97   10.93
  -7  -3  12    4.19    3.43
   7  -3 -11   42.97   14.66
   7   3 -11   58.35   20.90
  -7  -3  11   25.71    6.35
   7  -3 -11   66.30   23.33
   7  -3 -10  110.95   21.47
   7   3 -10  110.50   25.98
   7  -3 -10  112.58   28.81
   7   3  -9 1142.05   77.50
   7  -3  -9 1126.42   63.02
   7  -3  -9 1186.61   81.24
   7  -3  -8  710.61   46.91
   7   3  -8  650.63   56.39
   7  -3  -8  666.23   59.01
  -7   3   7   45.07    6.50
   7  -3  -7   80.81   15.57
   7  -3  -7   95.51   22.76
   7   3  -7   56.12   17.43
   7   3  -7   32.01    5.00
   7  -3  -6   56.30   16.71
   7   3  -6   37.37    6.50
   7   3  -6   44.86   15.48
   7  -3  -6   53.35   11.38
  -7   3   6   41.22    7.11
   7  -3  -5  331.20   25.41
  -7   3   5  338.37   22.70
   7  -3  -5  302.81   35.86
   7   3  -5  366.73   37.00
   7   3  -5  268.03   19.42
  -7  -3   5  346.26   36.46
   7  -3  -4    3.37    3.04
  -7   3   4   -1.45    2.56
   7  -3  -4    9.06    9.15
   7   3  -4    6.80    7.77
  -7   3   4    4.40    7.98
  -7  -3   4   17.52    8.64
   7   3  -4    3.25    2.38
   7   3  -3  533.75   39.23
  -7   3   3  477.02   41.46
  -7  -3   3  475.37   38.60
   7  -3  -3  449.59   39.41
  -7   3   3  496.23   49.26
  -7   3   3  504.90   46.40
   7   3  -3  533.24   49.32
   7  -3  -3  454.62   25.14
  -7   3   2   89.76    9.91
  -7  -3   2  108.45   18.25
   7   3  -2   97.37   15.75
  -7   3   2  112.82   22.88
  -7   3   2  103.25   18.49
   7  -3  -2   94.90   17.95
  -7   3   2   90.36   18.97
   7  -3  -2   85.69   10.30
   7   3  -2  100.57   20.14
   7  -3  -1 1032.81   54.02
  -7  -3   1  997.01   49.05
   7   3  -1 1099.60   63.89
   7   3  -1 1017.88   66.75
  -7   3   1 1032.87   67.60
  -7   3   1  975.66   33.69
  -7   3   1 1038.26   64.25
  -7   3   1 1002.19   53.87
   7   3  -1 1008.51   48.05
  -7   3   0  642.96   40.26
   7  -3   0  663.13   41.31
   7   3   0  694.92   55.01
   7   3   0  694.50   36.25
  -7   3   0  694.89   55.13
  -7   3   0  708.32   31.86
  -7   3   0  681.86   50.70
   7   3   0  716.42   50.22
  -7   3  -1   71.84   13.28
   7   3   1   83.52   11.86
   7  -3   1   67.81   12.50
  -7   3  -1   79.10   18.37
   7   3   1   55.52   13.94
   7   3   1   90.03   20.44
  -7   3  -1   88.16   12.92
  -7   3  -1   83.58   18.37
   7   3   1   93.58   19.12
   7  -3   2    5.24    9.54
   7  -3   2   10.42    9.30
  -7   3  -2   -1.75    3.85
   7   3   2    2.11    3.16
   7   3   2    9.45    8.73
   7  -3   2    3.43    4.55
   7   3   2    3.70    3.19
  -7   3  -2    6.11    6.05
   7   3   2    6.96    8.25
   7  -3   3  605.02   47.27
  -7   3  -3  573.82   29.75
   7   3   3  669.63   46.49
   7  -3   3  577.14   31.13
   7   3   3  558.80   22.37
  -7   3  -3  630.85   52.72
   7  -3   3  622.93   53.59
  -7   3  -4  306.78   19.54
   7  -3   4  333.88   39.99
   7   3   4  217.12   11.08
   7   3   4  333.91   32.34
  -7   3  -4  330.33   37.82
   7  -3   4  325.36   34.42
  -7   3  -5  810.27   60.37
  -7   3  -5  637.18   24.60
   7  -3   5  809.31   63.32
   7  -3   5  830.78   54.98
  -7  -3  -5  823.31   51.55
   7   3   5  790.82   48.02
  -7  -3  -6   81.48   19.57
  -7  -3  -6   78.62   16.35
  -7   3  -6   70.52   18.28
   7   3   6   75.73   15.87
   7  -3   6   72.86   18.73
  -7   3  -7   18.70   12.19
   7   3   7    0.78    5.03
  -7  -3  -7   10.21   12.01
  -7   3  -7    9.70   10.24
  -7  -3  -7   12.34    8.49
  -7  -3  -7    1.45    8.28
   7  -3   7   12.34    5.66
   7   3   8   58.20    6.74
  -7  -3  -8   66.45   20.90
   7   3   8   85.39   16.05
  -7   3  -8   75.82   19.18
  -7  -3  -8  106.50   24.93
   7  -3   8   77.38   17.01
  -7   3  -8   97.49   25.20
  -7  -3  -8   83.52   17.10
  -7   3  -9  254.09   41.16
  -7  -3  -9  305.88   43.72
  -7  -3  -9  238.95   28.45
  -7   3  -9  322.14   42.57
  -7  -3  -9  280.74   41.13
   7   3   9  208.36   15.36
   7  -3   9  280.17   32.61
  -7  -3 -10    5.33    4.52
  -7  -3 -10   17.58   11.14
   7   3  10    3.37    2.17
  -7   3 -10   22.79   13.73
  -7   3 -10   -1.35    5.45
   7  -3  10    3.25    5.30
  -7  -3 -10    9.21   11.95
  -7   3 -11   66.24   22.10
   7   3  11   54.53   10.03
  -7   3 -11   87.89   22.82
  -7  -3 -11   71.75   23.76
  -7  -3 -11   61.69   21.62
   7  -3  11   56.88   14.18
  -7  -3 -11   70.46   15.60
  -7  -3 -12   13.49    9.82
  -7   3 -12    0.36    5.87
   7   3  12    5.27    5.03
  -7   3 -12   -2.50    8.22
  -7  -3 -12   22.01   12.89
   7  -3  12    6.35    4.79
  -7  -3 -12    8.94    5.93
  -7  -3 -13   42.67   22.34
  -7   3 -13   37.46   17.31
  -7  -3 -13   65.82   23.09
  -7   3 -13   50.95   23.24
   7  -3  13   49.92   13.25
  -7  -3 -13   38.90   11.83
  -7  -3 -14  108.09   32.19
  -7   3 -14   70.46   27.82
  -7   3 -14   87.68   24.30
  -7  -3 -14   85.78   28.33
   7  -3  14   75.76   16.26
  -7   3 -15   38.45   20.02
  -7   3 -15  123.39   30.50
  -7  -3 -15   88.79   28.48
   7  -3  15   94.39   18.76
  -7  -3 -15  128.03   34.57
  -7   3 -16   -1.39   11.32
  -7   3 -16   -5.75    7.71
  -7  -3 -16   19.96   13.22
  -7  -3 -16   31.89   20.62
  -7   3 -17   43.39   23.40
  -7  -3 -17   32.79   19.63
  -7  -3 -17   48.84   23.61
  -7  -3 -18    8.55   14.21
  -7   3 -18   17.28   13.97
  -7  -3 -18   11.71   12.28
  -7   3 -19   27.73   20.41
  -7  -3 -19   20.62   16.98
  -7  -3 -19   38.48   23.55
  -7   3 -20   17.49   11.26
  -7  -3 -20   28.91   18.85
  -7  -3 -20   36.73   23.79
  -7  -3 -21    4.67    8.07
  -7   3 -21    8.94    9.94
  -7   3 -22    0.03   10.15
  -7  -3 -22    7.32   10.36
   7  -5 -19   34.38   20.05
   7  -5 -19   35.38   22.67
   7  -5 -18    1.63    8.55
   7   5 -18   24.21   19.18
   7  -5 -18   37.97   21.95
   7  -5 -17   35.26   20.96
   7  -5 -17   68.89   28.91
   7   5 -17   52.03   25.14
   7   5 -16   47.03   23.61
   7  -5 -16   12.25   12.13
   7  -5 -16   31.40   17.82
   7   5 -15  208.24   46.70
   7  -5 -15  213.84   47.33
   7  -5 -15  106.29   29.27
   7  -5 -14   31.16   16.92
   7   5 -14   28.81   13.85
   7   5 -13   50.13   22.76
   7  -5 -13   31.83   16.08
   7  -5 -13   56.85   24.66
   7   5 -12   90.03   28.60
   7  -5 -12   82.83   27.58
   7  -5 -12   71.09   20.66
   7   5 -11    9.45   10.96
   7  -5 -11   -1.66    5.45
   7  -5 -11   11.14    7.02
   7  -5 -10   20.17   14.39
   7   5 -10   -1.05    5.78
   7   5 -10   25.02    8.10
   7  -5 -10   34.48   13.94
   7   5  -9  242.26   40.29
   7   5  -9  208.78   23.64
   7  -5  -9  243.16   34.29
   7  -5  -9  212.72   39.44
   7  -5  -8   -1.23    4.76
   7   5  -8    7.77    5.03
   7   5  -8   12.71   16.05
   7  -5  -8   15.54   14.87
   7   5  -7  173.85   23.30
   7  -5  -7  201.01   37.73
   7   5  -7  176.89   32.97
  -7   5   7  119.90   13.73
   7  -5  -7  128.75   22.64
   7  -5  -6   85.00   24.12
   7   5  -6   72.08   20.78
  -7   5   6   53.96   10.36
   7  -5  -6   89.00   18.97
   7   5  -6   72.26   17.01
   7   5  -5  745.39   61.27
   7   5  -5  591.29   44.71
   7  -5  -5  733.89   67.35
   7  -5  -5  644.61   48.11
   7   5  -4   32.25   11.35
   7   5  -4   23.91    8.91
   7  -5  -4   14.06    6.02
  -7   5   4   10.87    4.88
   7  -5  -3  313.98   42.18
   7  -5  -3  271.65   29.60
   7   5  -3  303.92   37.37
  -7   5   3  297.54   46.28
   7   5  -3  262.34   32.43
  -7   5   3  265.38   27.73
   7   5  -2  150.34   25.41
  -7   5   2  153.35   21.17
   7  -5  -2  159.49   31.01
  -7   5   2  174.30   34.66
  -7  -5   2  152.65   33.54
  -7  -5   1  385.31   51.43
   7   5  -1  300.31   34.02
  -7   5   1  354.00   49.17
   7  -5  -1  318.92   39.62
  -7   5   1  299.50   29.69
  -7   5   0  105.29   18.73
  -7  -5   0  122.45   29.06
   7   5   0   85.99   17.76
  -7   5   0  121.52   30.02
   7  -5   0   84.52   21.62
   7   5   0   63.80   16.02
  -7   5  -1   79.40   17.10
   7   5   1   88.64   16.98
  -7  -5  -1  108.82   28.33
  -7   5  -1   83.01   23.03
   7  -5   1   86.11   18.61
   7   5   1   80.03   19.03
   7   5   2   92.32   16.68
  -7   5  -2   92.71   19.36
  -7   5  -2  112.55   28.33
  -7   5  -2   87.14   18.64
   7   5   2   69.67   18.46
  -7  -5  -2   99.66   27.19
  -7   5  -3  126.04   21.11
  -7   5  -3  113.42   27.91
  -7  -5  -3  122.64   32.04
   7   5   3  129.83   23.97
   7   5   3  128.78   18.94
  -7   5  -3  143.80   24.87
  -7   5  -4    4.06    4.70
  -7   5  -4   18.40   10.36
  -7   5  -4   13.10   14.48
   7   5   4   17.85    7.41
  -7  -5  -4   17.67   13.79
   7   5   4    4.19    4.37
  -7   5  -5  258.40   27.55
  -7   5  -5  270.83   41.13
   7   5   5  257.74   32.49
  -7  -5  -5  298.11   46.94
   7   5   5  238.98   23.21
  -7  -5  -6   68.20   23.73
  -7   5  -6  104.42   17.37
   7   5   6   72.92   12.41
  -7   5  -6   97.31   24.75
   7   5   6   54.02   14.45
   7   5   7  118.63   21.41
  -7   5  -7  108.09   28.21
  -7   5  -7  100.87   26.83
  -7  -5  -7   95.42   26.65
  -7   5  -7   98.91   15.27
  -7  -5  -8  108.73   31.28
  -7   5  -8   79.43   24.36
   7   5   8  124.29   21.95
  -7   5  -8  105.47   27.79
  -7  -5  -9  174.82   38.30
  -7   5  -9  211.61   40.08
  -7   5  -9  211.34   40.65
   7   5   9  182.10   24.87
  -7  -5 -10   44.89   21.23
  -7   5 -10   50.67   20.17
  -7   5 -10   36.88   18.58
   7   5  10   39.65   13.25
  -7  -5 -10   38.12   21.32
  -7  -5 -11  396.09   61.48
  -7  -5 -11  376.34   57.63
  -7   5 -11  343.61   54.32
  -7   5 -11  287.88   50.34
  -7  -5 -12   57.63   24.93
  -7   5 -12   70.52   25.80
  -7  -5 -12   70.52   30.32
  -7   5 -12   20.72   17.61
  -7   5 -13   61.78   25.50
  -7  -5 -13   63.53   28.06
  -7   5 -13   34.66   24.30
  -7  -5 -13   51.79   22.01
  -7   5 -14   -7.05    9.51
  -7  -5 -14    0.72    9.70
  -7   5 -14   29.84   12.56
  -7  -5 -14   15.42   15.18
  -7  -5 -15   -1.45    9.39
  -7   5 -15    7.74   10.24
  -7   5 -15    2.56    5.81
  -7  -5 -15    3.64   10.75
  -7  -5 -16   17.55   19.24
  -7   5 -16   37.37   21.80
  -7   5 -16   -0.06    9.39
  -7  -5 -16   16.02   17.98
  -7  -5 -17   12.16   16.38
  -7   5 -17    7.32   10.12
  -7  -5 -17    9.21    9.18
  -7   5 -17   24.03   17.19
  -7  -5 -18    4.28   18.61
  -7   5 -18    6.65   17.10
  -7   5 -18   14.15   15.21
  -7  -5 -18   16.50   17.40
  -7  -5 -19   12.47   19.27
  -7  -5 -19   41.70   23.15
   7   7 -14   23.52   16.53
   7  -7 -14    1.87   16.38
   7   7 -13   25.65   18.88
   7  -7 -13    6.80   10.33
   7   7 -12   36.01   23.21
   7  -7 -12   20.78   16.80
   7   7 -11   51.34   20.99
   7  -7 -11   50.28   24.90
   7  -7 -10   25.80   18.13
   7   7 -10   26.95   17.52
   7   7  -9   31.37   16.77
   7  -7  -9   55.91   24.00
   7  -7  -8   56.61   25.41
   7   7  -8   34.93   17.10
   7  -7  -7    3.04    7.83
   7   7  -7   15.75   10.09
   7  -7  -7    7.35   12.13
  -7   7   7   26.38   24.93
   7  -7  -6   72.83   21.14
   7   7  -6   69.52   22.04
   7  -7  -6   64.28   25.23
   7   7  -6   91.62   25.02
  -7   7   6   81.45   33.30
   7   7  -5  -18.91   16.23
   7  -7  -5   10.96    8.76
   7   7  -5   17.28   12.34
   7  -7  -5   28.60   14.87
  -7   7   5   -5.99   10.84
  -7   7   4   11.02    9.51
   7   7  -4    1.14    9.64
   7   7  -4   -1.99    9.94
   7  -7  -4    8.94   12.65
   7  -7  -3  -13.25    8.55
   7   7  -3   21.50    9.42
  -7   7   3    9.36   16.17
   7   7  -3   -7.38    9.64
  -7   7   2   17.43   21.20
   7   7  -2   25.50   15.54
   7  -7  -2   17.88   15.27
   7   7  -2   -4.91   10.72
  -7   7   1   70.19   29.45
   7   7  -1   21.74    6.93
   7   7  -1   82.50   27.13
  -7  -7   1   82.89   28.27
  -7  -7   0    7.86   13.55
   7   7   0   21.59   13.67
   7   7   0  -15.02   14.69
  -7   7   0   -2.26   15.08
   7   7   1  -10.93   11.20
  -7  -7  -1   10.30   14.69
  -7   7  -1   -2.32    9.88
   7   7   1   -5.36    6.11
  -7   7  -2   35.08   20.93
  -7  -7  -2   36.04   22.85
   7   7   2   33.09   14.75
   7   7   2   38.72   17.46
  -7  -7  -3   22.61   17.37
   7   7   3    2.65    5.51
  -7   7  -3   12.62   16.98
   7   7   3   -2.74    7.17
  -7  -7  -4   11.44   14.06
   7   7   4   10.87    6.99
   7   7   4    4.55    4.12
  -7   7  -4   31.77   18.85
  -7  -7  -5   25.02   15.51
  -7   7  -5   38.51   22.34
  -7   7  -5   28.00   15.24
   7   7   5   11.98    9.67
  -7  -7  -6   93.64   31.55
  -7   7  -6   47.96   21.41
  -7   7  -6   56.49   24.09
   7   7   6   -8.61    8.85
  -7  -7  -7   27.28   13.70
  -7   7  -7    4.70    8.10
  -7   7  -7   13.94   15.81
  -7   7  -8   47.21   23.94
  -7  -7  -8   18.91   12.92
  -7   7  -8   36.13   17.13
  -7   7  -9    3.25   16.35
  -7   7  -9   21.20   17.61
  -7  -7  -9   28.24   15.15
  -7  -7 -10   13.04   11.47
  -7   7 -10    5.39    9.06
  -7   7 -10    7.59   14.30
  -7   7 -11   -7.59   11.02
  -7   7 -11    7.47   13.52
  -7  -7 -11    4.43   12.34
  -7   7 -12   15.87   12.37
  -7  -7 -12   11.80   14.54
  -7   7 -12   25.50   25.59
  -7   7 -13  -12.16   13.76
  -7   7 -13  -12.13   12.68
  -7  -7 -13   17.16   15.69
  -7  -7 -14   49.23   27.94
  -7   7 -14   34.69   26.62
  -7  -7 -15   20.56   15.75
   7   9  -8   -8.22   10.27
   7   9  -7   17.82   17.10
   7  -9  -7   30.20   23.70
   7   9  -6  -11.35   11.08
   7   9  -5   31.68   17.58
   7   9  -4  -16.05   12.31
  -7   9   3   24.48   22.01
   7   9  -3  -12.74   12.41
   7   9  -2    8.31   13.01
  -7   9   2   11.26   15.36
  -7   9   1  -13.19   15.05
   7   9  -1   21.29   14.18
  -7   9   0   19.06   15.24
   7   9   0    7.50    4.61
  -7   9  -1    6.71   13.73
   7   9   1   16.17   13.31
   7   9   2   14.99    7.62
  -7  -9  -2   30.92   23.09
  -7   9  -2   21.35   16.23
  -7   9  -2    0.03    7.20
  -7   9  -3   18.91   21.26
  -7   9  -3    2.74    7.11
  -7  -9  -3   15.99   14.69
  -7  -9  -4   -1.81    5.18
  -7   9  -4   -8.64   11.14
  -7   9  -4  -15.05   13.79
  -7   9  -5   -1.05   14.15
  -7  -9  -5    5.36    6.38
  -7  -9  -6   -0.03    5.63
  -7   9  -6   22.25   18.37
  -7  -9  -7   29.33   20.05
  -7   9  -7   -1.02    6.23
  -7  -9  -8   -2.56   13.10
  -7   9  -8   33.51   24.27
  -7  -9  -9    3.13    5.81
  -7   9  -9   11.83   12.31
   8   0 -24   59.80   27.64
   8   0 -23  -13.52   12.71
   8   0 -22    2.38   11.44
   8   0 -21   -0.90    6.56
   8   0 -20   24.87   15.57
   8   0 -19   -2.32    5.66
   8   0 -18   -4.46    5.54
   8   0 -17    0.60    4.12
   8   0 -16   24.90   15.54
  -8   0  15    0.66    3.58
   8   0 -15   -4.91    7.35
   8   0 -14   86.20   24.87
  -8   0  14   19.96    9.73
   8   0 -13   12.80   10.84
   8   0 -13   19.18   12.50
   8   0 -12 1245.78   84.76
   8   0 -12 1353.90   86.65
   8   0 -11   10.72   10.54
   8   0 -11   17.73   12.56
   8   0  -9   -0.39    4.40
   8   0  -8  692.61   45.56
   8   0  -7    3.25    5.15
   8   0  -6   28.84    8.19
   8   0  -6   31.19    9.24
  -8   0   5   -1.39    3.25
   8   0  -5    1.48    5.60
   8   0  -5   -3.73    3.28
  -8   0   4   38.12   11.02
  -8   0   4   60.34   10.30
   8   0  -4   49.44   11.47
   8   0  -3    2.17    3.10
  -8   0   3   -2.41    6.14
  -8   0   3    1.54    3.28
   8   0  -3    0.69    4.64
   8   0  -3   -2.08    3.34
  -8   0   2 3276.08   74.91
  -8   0   2 3342.62   72.47
   8   0  -2 3531.98   78.10
   8   0  -2 3320.95   87.53
  -8   0   2 3067.21   87.86
   8   0  -2 3430.79   76.18
  -8   0   1    0.30    1.96
  -8   0   1    0.27    2.74
   8   0  -1   -0.87    3.40
   8   0  -1   -2.50    4.25
   8   0  -1   -2.92    2.50
  -8   0   0   39.62    9.88
   8   0   0   53.59   11.14
   8   0   0   44.68   10.75
   8   0   0   47.99    9.03
  -8   0   0   44.59    9.00
  -8   0  -1    3.67    4.25
   8   0   1    3.94    5.99
   8   0   1   -0.27    2.26
   8   0   1    1.54    5.81
  -8   0  -1   -1.42    4.19
   8   0   2 2315.29   79.64
  -8   0  -2 2278.17   66.66
   8   0   2 2354.65   67.41
  -8   0  -2 2513.26   85.09
   8   0   2 2309.00   76.72
  -8   0  -3    1.72    4.79
   8   0   3    9.97    8.88
  -8   0  -3    2.98    3.70
  -8   0  -4 1761.94   81.57
  -8   0  -4 1711.24   65.97
  -8   0  -4 1693.35   67.60
   8   0   4 1637.77   53.26
  -8   0  -5    0.84    7.17
  -8   0  -5   -0.03    5.24
   8   0   5    0.72    1.81
  -8   0  -5    5.15    7.62
  -8   0  -6  712.90   59.50
  -8   0  -6  881.30   42.54
  -8   0  -6  828.64   51.64
   8   0   6  912.56   41.04
  -8   0  -6  906.38   55.19
  -8   0  -7    7.08    8.58
  -8   0  -7   -3.79    3.49
  -8   0  -7    1.32    6.20
   8   0   7   -1.29    2.32
  -8   0  -7    9.91   10.39
  -8   0  -8 1693.08   64.46
  -8   0  -8 1664.69   64.55
  -8   0  -8 1746.92   79.43
   8   0   8 1547.38   57.45
   8   0   9    5.24    5.12
  -8   0  -9    0.87    4.94
  -8   0  -9    8.58    7.41
  -8   0  -9    4.73    5.39
  -8   0 -10   21.95    8.46
  -8   0 -10   13.37    7.38
   8   0  10   20.81    8.46
  -8   0 -11    2.08    3.43
  -8   0 -11    4.16    6.71
   8   0  11    1.54    1.99
  -8   0 -12   17.85   10.03
  -8   0 -12    4.94    5.39
   8   0  12   11.35    7.77
   8   0  13    5.27    5.81
  -8   0 -13   -7.62    5.51
  -8   0 -13    8.88    7.74
  -8   0 -14   81.93   20.35
  -8   0 -14   71.60   18.31
  -8   0 -15    6.53   10.06
  -8   0 -15    0.12    6.62
  -8   0 -16  262.37   37.03
  -8   0 -16  238.89   36.88
  -8   0 -17   -0.96    4.61
  -8   0 -17    4.52    7.32
  -8   0 -18  116.43   26.50
  -8   0 -18   83.16   25.11
  -8   0 -19   -3.49    6.47
  -8   0 -20   33.69   22.13
  -8   0 -20   27.49   16.32
  -8   0 -21   18.52   18.37
   8  -2 -23   33.99   21.23
   8   2 -22    4.70    7.50
   8  -2 -22   16.59   19.00
   8   2 -21   -9.03    4.73
   8  -2 -21   11.14   14.90
   8   2 -20   32.82   18.58
   8  -2 -20   57.45   25.44
   8   2 -20   45.16   25.29
   8   2 -19   53.32   21.62
   8  -2 -19   29.66   16.74
   8   2 -19   38.48   26.04
   8   2 -18   31.64   23.82
   8  -2 -18   38.27   22.40
   8   2 -18   30.38   17.25
   8   2 -17   11.95   12.41
   8  -2 -17    7.08   10.15
   8   2 -17   20.75   15.21
   8   2 -16  157.59   37.88
   8   2 -16  167.02   35.08
   8  -2 -16  197.22   41.10
   8  -2 -15    2.59    6.96
   8  -2 -15    2.92    2.71
  -8  -2  14   48.81   10.84
   8  -2 -14   48.02   19.24
   8   2 -14   72.80   24.63
   8  -2 -14   41.19    8.79
   8  -2 -13    6.56    9.79
  -8  -2  13    1.84    2.92
   8   2 -13   11.92   10.63
   8  -2 -13    4.61    3.85
   8  -2 -12   -7.65   13.49
   8   2 -12   -7.50    9.21
  -8  -2  12    2.68    1.96
   8  -2 -12    3.40    2.62
   8  -2 -11   74.52   21.14
   8   2 -11   68.71   18.85
  -8  -2  11   47.99    8.40
   8  -2 -11   58.47    9.51
   8  -2 -10   30.29   12.37
  -8  -2  10   22.43    4.88
   8  -2 -10   39.93    7.77
   8   2  -9   12.62   11.47
   8  -2  -9   10.78    4.67
   8  -2  -9   11.11   10.99
   8   2  -8  115.38   22.22
  -8   2   8  116.91   22.25
   8  -2  -8  118.78   12.83
  -8   2   7   14.60   10.30
  -8  -2   7   10.66    9.54
   8  -2  -7    8.31    4.22
   8   2  -7   13.28    8.70
  -8   2   6 1001.77   41.04
   8   2  -6 1053.29   68.56
  -8  -2   6 1122.51   65.07
   8   2  -6  983.58   59.20
   8  -2  -6  959.68   38.12
  -8   2   6 1028.90   63.32
  -8  -2   5   20.41   10.45
   8   2  -5   19.54   10.66
   8   2  -5    8.13    7.77
  -8   2   5   14.42    6.74
   8  -2  -5    7.23    7.65
  -8   2   5    8.19    4.28
   8  -2  -4 2587.18   90.99
   8   2  -4 2698.19  103.34
   8   2  -4 2601.03   86.02
   8  -2  -4 2414.74   49.92
  -8   2   4 2603.26   68.77
  -8   2   4 2652.94   97.43
  -8  -2   4 2649.09   88.43
  -8   2   4 2747.57  101.17
  -8   2   3   64.67   16.56
   8   2  -3   45.37   13.25
  -8  -2   3   53.08   12.80
   8  -2  -3   50.25   12.65
   8   2  -3   46.34   12.62
   8   2  -3   25.83    4.61
  -8   2   3   54.53   10.33
   8   2  -3   35.14   12.01
  -8   2   3   44.68   13.79
   8  -2  -2 1264.38   56.52
   8   2  -2 1220.60   43.18
  -8  -2   2 1245.87   53.56
   8   2  -2 1328.10   69.10
  -8   2   2 1226.84   66.39
  -8   2   2 1218.08   51.07
   8   2  -2 1259.45   66.03
  -8   2   2 1245.54   64.92
   8   2  -2 1189.65   50.91
   8   2  -1   26.50   10.30
   8   2  -1   35.11   10.81
   8   2  -1   23.61    6.62
  -8  -2   1   38.21    9.33
   8   2  -1   33.03    8.70
  -8   2   1   43.09   14.36
  -8   2   1   34.45   10.09
   8  -2  -1   27.49    7.35
   8   2   0  710.55   32.49
  -8  -2   0  683.69   32.01
  -8   2   0  785.58   52.87
   8   2   0  744.21   48.90
   8  -2   0  622.54   34.02
   8   2   0  701.07   49.71
   8   2   1   34.02   12.16
   8  -2   1   42.06    8.49
   8   2   1   43.99    7.32
  -8  -2  -1   30.71    5.87
  -8   2  -1   21.20    9.24
   8   2   1   36.01   12.04
   8  -2   1   35.71   11.77
  -8  -2  -1   39.56   13.07
  -8  -2  -2  246.51   14.18
   8   2   2  397.99   35.20
  -8  -2  -2  372.36   34.75
   8  -2   2  355.98   34.48
  -8   2  -2  318.02   34.38
   8   2   2  377.90   37.67
   8  -2   2  374.38   21.02
   8  -2   3    2.92    2.32
   8   2   3    0.84    5.90
  -8   2  -3   -0.42    5.18
   8   2   3    7.14    5.93
  -8  -2  -3    9.27    7.14
   8   2   3    4.40    7.98
   8  -2   3    4.67    5.21
   8   2   4   91.08   19.39
   8   2   4   80.72   19.09
  -8   2  -4   58.26   16.29
   8   2   4   52.03   14.48
  -8  -2  -4   75.66   16.56
   8   2   4   62.24   13.40
  -8   2  -5   63.14   16.71
   8   2   5   73.92   19.63
   8   2   5   46.49   13.43
   8   2   5   62.03   13.70
   8   2   5   52.24   14.54
   8  -2   5   74.49   19.27
  -8  -2  -5   81.05   16.89
   8   2   6  297.78   39.65
  -8   2  -6  258.79   34.87
   8  -2   6  321.42   38.15
   8   2   6  275.47   28.63
  -8  -2  -6  267.49   29.33
   8   2   6  236.63   31.25
   8   2   7   75.94   18.28
  -8   2  -7   79.31   19.09
   8   2   7   78.71   16.89
  -8  -2  -7   65.52   14.18
  -8   2  -7   72.86   21.38
  -8   2  -8  975.06   65.07
  -8  -2  -8  936.34   55.49
  -8   2  -8  885.79   71.39
  -8  -2  -8 1022.91   69.88
  -8  -2  -9   25.20   13.16
  -8   2  -9  -14.81   11.11
  -8   2  -9    6.90   10.81
  -8  -2  -9   -2.83    4.85
  -8  -2  -9   15.05    9.73
  -8   2 -10  917.61   77.23
  -8  -2 -10 1232.11   80.69
  -8  -2 -10 1155.66   82.02
  -8   2 -10 1163.37   75.94
  -8  -2 -10 1107.79   62.21
  -8   2 -11   -8.28    8.73
  -8   2 -11    4.64   11.65
  -8  -2 -11   14.69    6.90
  -8  -2 -11    5.27    5.60
  -8  -2 -11   16.11   13.10
  -8   2 -12  472.99   58.74
  -8  -2 -12  674.84   63.32
  -8   2 -12  405.51   20.96
  -8   2 -12  576.69   56.46
  -8  -2 -12  529.80   45.44
  -8  -2 -12  552.81   60.88
  -8  -2 -13    4.28    7.14
  -8   2 -13   10.69    5.93
  -8   2 -13   14.51   14.90
  -8  -2 -13   12.13    9.79
  -8   2 -13    7.32    3.58
  -8  -2 -13    8.70    8.64
  -8  -2 -14  107.19   28.48
  -8  -2 -14  134.50   33.36
  -8   2 -14   53.14   24.60
  -8   2 -14  118.03   27.46
  -8   2 -14   62.24   10.90
  -8   2 -15   -2.56   11.59
  -8   2 -15   45.40   16.80
  -8  -2 -15   63.20   23.73
  -8  -2 -15   29.75   16.71
  -8  -2 -16   42.18   19.81
  -8   2 -16   38.93   17.49
  -8  -2 -16   65.34   23.49
  -8  -2 -17   15.78   12.62
  -8  -2 -17   -0.96    8.61
  -8   2 -17   13.16   14.75
  -8  -2 -18   -4.85    8.25
  -8   2 -18    6.59    6.29
  -8  -2 -18    7.89    7.53
  -8  -2 -19   13.43   17.04
  -8   2 -19   19.21   11.20
  -8  -2 -19   -6.59    6.47
  -8  -2 -20   18.52   16.77
  -8   2 -20   37.46   21.74
  -8  -2 -20   17.73   14.69
  -8   2 -21   -3.43    7.26
  -8  -2 -21   -9.79   15.42
  -8   2 -22   46.34   22.58
  -8   2 -23   -8.91   10.78
   8  -4 -22   23.00   19.84
   8  -4 -21    6.44    7.71
   8  -4 -20    8.10   10.36
   8  -4 -20   -4.22    8.67
   8   4 -19   21.65   11.35
   8  -4 -19    8.01    9.54
   8  -4 -18   12.31   13.46
   8   4 -18   37.00   20.05
   8  -4 -18   32.79   19.36
   8   4 -17  -11.77   14.57
   8  -4 -17    9.03   15.11
   8  -4 -17    8.97    9.27
   8   4 -16   32.28   15.69
   8  -4 -16   36.13   17.92
   8  -4 -16   19.81   17.70
   8  -4 -15    2.83   10.57
   8  -4 -15    2.59    5.84
   8   4 -14    6.17   14.90
   8  -4 -14   -6.59    6.86
   8   4 -13   31.28   14.75
   8  -4 -13   10.06   14.03
   8  -4 -13   42.88   15.57
   8   4 -12   97.16   26.62
   8  -4 -12  112.52   25.62
   8  -4 -11   80.93   20.72
   8  -4 -11   65.70   23.12
   8   4 -11   34.81   12.41
   8   4 -10  426.62   52.60
   8  -4 -10  445.53   55.82
   8  -4 -10  410.69   41.82
   8  -4  -9   30.62   15.27
   8   4  -9   45.19   19.66
   8   4  -9    6.02    2.80
   8  -4  -9   31.31   11.47
   8  -4  -8  496.14   55.10
   8   4  -8  441.67   25.32
   8   4  -8  533.69   54.11
   8  -4  -8  483.98   40.50
   8  -4  -7   29.33    9.57
   8  -4  -7   27.79   14.57
   8   4  -7   21.05    6.17
   8   4  -7   46.13   17.61
  -8   4   7   25.32    6.29
   8  -4  -6   95.33   16.41
   8  -4  -6   65.37   20.78
   8   4  -6  109.60   14.84
   8   4  -6  130.95   24.90
  -8   4   6  106.47   13.91
   8   4  -5   24.15   11.53
   8   4  -5    6.35    4.94
  -8   4   5    0.42    3.25
   8  -4  -5   17.28   11.23
   8  -4  -5    8.70    5.93
   8   4  -4   39.32   10.84
   8  -4  -4   30.47    7.44
   8   4  -4   56.91   16.62
   8  -4  -4   25.77   10.84
  -8  -4   4   49.20   15.78
  -8   4   4   50.98   20.05
   8   4  -3   -1.29    4.91
  -8   4   3   16.35   12.44
  -8  -4   3   11.44    5.66
   8  -4  -3    3.07    3.10
  -8   4   3    8.13    6.02
   8  -4  -3    5.66    5.99
  -8   4   2    7.95    4.64
   8   4  -2   16.47    7.11
   8  -4  -2   10.72    9.06
  -8  -4   2    4.67    5.39
  -8   4   2   -6.62    6.80
  -8   4   2   13.10    4.91
  -8   4   1  129.32   28.66
   8   4  -1  136.70   25.89
  -8   4   1  115.11   20.90
   8   4  -1  147.90   21.11
   8  -4  -1  105.89   21.32
  -8   4   1  135.31   15.45
  -8  -4   1  141.39   30.35
  -8   4   0  125.86   21.02
  -8   4   0  162.56   30.86
   8   4   0  173.40   22.04
   8   4   0  105.99   22.61
   8  -4   0  151.36   23.79
  -8   4   0  134.74   17.01
  -8  -4   0  145.88   30.05
  -8   4  -1  461.19   33.27
   8  -4   1  404.25   36.46
  -8  -4  -1  531.52   55.85
   8   4   1  516.14   34.26
  -8   4  -1  409.49   49.17
   8   4   1  430.26   43.90
  -8   4  -1  402.47   35.41
  -8   4  -2 1134.85   56.46
   8  -4   2 1126.96   57.57
  -8   4  -2 1138.53   79.52
   8   4   2 1190.74   47.54
   8   4   2 1251.86   73.05
  -8   4  -2 1220.15   58.38
  -8  -4  -2 1329.87   87.44
  -8   4  -3  135.04   28.91
   8   4   3  117.16   13.70
   8   4   3  158.89   26.80
   8  -4   3  129.65   19.57
  -8   4  -3  138.08   19.39
  -8  -4  -3  156.66   32.13
  -8   4  -3  117.52   20.47
  -8   4  -4 1452.63   54.89
  -8   4  -4 1561.14   92.38
  -8  -4  -4 1757.37  102.28
   8   4   4 1611.64   79.40
   8   4   4 1332.19   40.77
   8   4   5   47.21    6.83
  -8   4  -5   71.69   11.83
   8   4   5   63.38   15.69
  -8  -4  -6  611.52   62.78
  -8   4  -6  494.28   26.38
  -8   4  -6  555.01   57.60
   8   4   6  618.15   47.75
  -8  -4  -7   37.52   17.04
  -8   4  -7   33.51   14.60
  -8   4  -7   46.01    7.20
   8  -4   7   36.61   13.67
  -8   4  -8   76.81   23.12
  -8   4  -8   70.19   20.99
   8  -4   8   77.08   19.75
   8   4   8   53.56   15.05
  -8  -4  -8   63.08   20.35
   8  -4   9   33.33   11.86
  -8  -4  -9   38.51   17.73
  -8   4  -9   33.87   17.55
   8   4   9   18.70    9.60
  -8   4  -9   24.12   15.63
  -8   4 -10    7.80    9.06
  -8  -4 -10   14.12   14.87
   8  -4  10    2.17    6.96
  -8  -4 -10    0.66    5.99
  -8   4 -10   11.74   12.47
  -8  -4 -11    3.46   12.04
   8  -4  11   35.47   13.16
  -8  -4 -11   58.59   24.45
  -8   4 -11   40.62   19.54
  -8   4 -11   12.74   14.06
  -8  -4 -12    1.57    7.26
   8  -4  12   12.41    8.52
  -8   4 -12   48.21   20.32
  -8  -4 -12   23.58   15.99
  -8   4 -12   42.97   21.29
  -8   4 -13   14.54   10.57
   8  -4  13   -4.79    5.90
  -8   4 -13    5.57    8.07
  -8  -4 -13    9.21    9.03
  -8  -4 -13   -0.90    8.79
  -8  -4 -14   77.83   28.18
  -8   4 -14  118.42   31.01
  -8   4 -14   49.83   24.42
  -8  -4 -14   89.12   31.07
   8  -4  14   97.07   19.63
  -8  -4 -15   32.13   18.91
  -8   4 -15   60.94   26.04
  -8   4 -15   37.43   21.38
  -8  -4 -15   29.42   18.07
  -8  -4 -16  189.09   45.59
  -8   4 -16   79.79   35.26
  -8   4 -16  141.94   36.76
  -8  -4 -16  191.83   45.65
  -8  -4 -17   14.09   19.69
  -8   4 -17   24.30   15.75
  -8   4 -17   14.51   15.02
  -8  -4 -17   11.50   19.54
  -8  -4 -18   51.91   21.95
  -8   4 -18   32.43   22.70
  -8   4 -18   70.85   29.36
  -8  -4 -18   74.94   31.19
  -8  -4 -19   16.74   16.77
  -8   4 -19    3.55    9.39
  -8  -4 -19   31.58   24.48
  -8   4 -20   33.27   22.52
  -8  -4 -20   24.27   19.90
  -8  -4 -21   -5.57    9.39
   8   6 -16  104.60   34.11
   8  -6 -16  128.33   41.49
   8   6 -15   -0.06    4.94
   8  -6 -15    8.85   16.32
   8   6 -14   11.11   12.44
   8  -6 -14   15.45   12.13
   8   6 -13   19.15   14.06
   8  -6 -13   13.46   14.39
   8  -6 -12  -13.10    9.67
   8  -6 -12   28.91   18.91
   8   6 -12   28.97   16.05
   8  -6 -11   18.73    9.45
   8  -6 -11   27.37   17.79
   8   6 -11   16.02   15.24
   8   6 -10    1.02    8.79
   8  -6 -10    6.62   13.43
   8  -6 -10    9.64    7.47
   8   6  -9   43.87   19.30
   8  -6  -9   32.37   19.72
   8  -6  -9   28.60   12.89
   8   6  -8   84.97   24.09
   8   6  -8   73.62   16.65
   8  -6  -8   59.07   23.06
   8  -6  -8   69.82   19.27
   8  -6  -7    9.03    7.26
   8   6  -7   23.27   16.23
  -8   6   7   -6.02   12.16
   8  -6  -7    2.08   10.66
   8   6  -7   23.18   10.69
   8  -6  -6  155.52   26.23
  -8   6   6  141.21   38.93
   8   6  -6  133.17   23.58
   8   6  -6  189.84   34.11
   8  -6  -6  169.43   36.52
  -8   6   5   15.51   22.01
   8  -6  -5   10.72    7.56
   8   6  -5   -9.27   13.82
   8   6  -5   11.65    7.02
   8  -6  -4  363.54   50.31
   8  -6  -4  320.33   35.77
   8   6  -4  371.67   45.62
   8   6  -4  328.19   39.11
  -8   6   4  372.12   57.78
   8  -6  -3    7.50   12.98
   8   6  -3   16.23    8.55
   8   6  -3    8.28   10.93
  -8   6   3   27.07   20.26
  -8  -6   2  521.92   67.17
   8   6  -2  514.48   50.67
  -8   6   2  419.36   60.40
   8  -6  -2  422.71   51.07
  -8   6   1  243.46   46.16
  -8   6   1  212.84   28.33
   8   6  -1  250.54   34.48
   8   6  -1  216.94   36.64
  -8  -6   1  332.98   53.56
   8  -6  -1  254.88   39.56
   8   6   0  -15.45   16.62
  -8  -6   0   16.98   14.24
   8   6   0   37.12   15.96
  -8   6   0   10.90    8.13
   8  -6   0   33.03   13.28
  -8   6   0   58.08   23.30
   8   6   1   12.47   11.08
  -8   6  -1   29.96   12.22
  -8  -6  -1   27.28   10.21
   8   6   1   25.23   11.17
  -8   6  -1   33.54   16.77
  -8   6  -2  102.25   30.62
   8   6   2   86.72   18.49
  -8  -6  -2  102.04   28.57
   8   6   2  120.80   27.73
  -8   6  -3  189.54   38.33
   8   6   3  147.39   22.85
   8   6   3  168.58   30.83
  -8  -6  -3  201.16   41.40
  -8  -6  -4   30.83   18.58
   8   6   4   28.94    9.88
   8   6   4   47.48   17.10
  -8   6  -4   25.20   16.59
   8   6   5   65.34   13.31
  -8  -6  -5   93.31   28.03
  -8   6  -5   61.84   23.33
   8   6   5   43.18   14.42
  -8   6  -6   25.83   15.60
   8   6   6   32.25    9.39
   8   6   6   23.36    3.97
  -8   6  -7   12.31   15.69
  -8   6  -7    1.54    8.25
   8   6   7   -1.29    4.52
  -8  -6  -7   -7.86    9.73
  -8  -6  -8  164.10   38.87
  -8   6  -8  165.63   38.09
  -8   6  -8  238.92   46.64
   8   6   8  228.74   32.13
  -8  -6  -9   21.41   15.63
  -8   6  -9   10.06   19.30
  -8   6  -9   55.19   22.88
  -8   6 -10   77.08   29.33
  -8  -6 -10  166.29   42.09
  -8   6 -10  121.55   33.66
  -8   6 -11   17.64   17.49
  -8  -6 -11   42.60   23.49
  -8   6 -11   39.53   22.85
  -8   6 -12  100.81   33.66
  -8  -6 -12  128.81   37.82
  -8   6 -12  138.38   36.88
  -8  -6 -13   -1.02    8.49
  -8   6 -13  -12.01   14.03
  -8   6 -13   18.79   15.96
  -8  -6 -14   21.86   17.37
  -8   6 -14   31.31   17.82
  -8   6 -14    9.27   15.42
  -8  -6 -15   20.72   16.38
  -8   6 -15   32.73   22.70
  -8   6 -15   19.39   16.17
  -8  -6 -16   18.58   17.07
  -8   6 -16   -1.72    6.99
  -8  -6 -17   13.01   18.76
   8   8 -11   14.21   13.19
   8  -8 -11   12.22   15.54
   8   8 -10   46.97   23.97
   8  -8 -10   38.66   22.13
   8   8  -9   -7.41    9.51
   8  -8  -9   -2.08    8.49
   8   8  -8   13.88   14.63
   8  -8  -8    8.31    5.63
  -8   8   8   39.53   23.82
  -8   8   7   14.36   17.34
   8   8  -7   13.40   12.56
   8  -8  -7  -10.48   12.31
   8   8  -6   11.11    7.41
   8  -8  -6   10.60   10.24
  -8   8   6  -14.48   15.18
   8  -8  -5  -13.97    5.48
   8   8  -5  -21.80   13.61
  -8   8   5    9.91    9.82
  -8   8   4    0.12    7.77
   8   8  -4   -5.54    9.36
   8  -8  -4    4.16    5.12
   8   8  -3   10.78    7.92
   8  -8  -3   -8.04    9.94
   8   8  -2   -3.16    9.27
  -8   8   2    3.76   11.98
   8   8  -2   -0.06    4.64
   8   8  -2   -9.00    5.60
   8   8  -1   16.74   10.60
   8   8  -1   16.56   12.65
   8   8  -1    9.39   10.00
  -8   8   1   11.86   15.27
   8   8   0    6.65    9.24
  -8   8   0   -1.69    7.62
   8   8   0    6.80    7.83
  -8  -8  -1   36.70   22.97
   8   8   1   18.85   14.30
  -8   8  -1   -8.31   10.72
  -8  -8  -2  101.59   32.88
  -8   8  -2   98.73   32.25
   8   8   2  132.03   33.06
  -8  -8  -3   47.84   23.64
   8   8   3   45.10   18.52
  -8   8  -3   78.89   31.68
  -8  -8  -4   62.36   26.38
  -8   8  -4   25.86   16.02
  -8  -8  -5   19.12   15.81
  -8   8  -5   -0.75   10.63
  -8   8  -5   -2.32    7.86
  -8  -8  -6   53.81   26.74
  -8   8  -6   42.27   19.39
  -8   8  -6   80.15   29.21
  -8  -8  -7   22.04   15.21
  -8   8  -7    8.49   11.80
  -8   8  -7   25.74   16.80
  -8   8  -8   16.68   16.59
  -8   8  -8   -1.20    6.47
  -8  -8  -8    7.47   12.07
  -8  -8  -9   25.83   19.93
  -8   8  -9    3.91    5.66
  -8   8  -9   -3.97   12.41
  -8   8 -10   13.40    9.12
  -8  -8 -10   -4.34    9.36
  -8   8 -11   -2.71    7.53
  -8  -8 -11   -7.98   14.75
  -8   8 -12   -0.36    5.30
  -8  -8 -12   19.51   19.72
   9   1 -24    7.89   10.24
   9   1 -23    9.82   14.81
   9  -1 -23    9.21   15.02
   9   1 -22   13.37   14.39
   9  -1 -22   12.34   12.34
   9  -1 -21   39.53   23.27
   9   1 -21   55.61   25.14
   9   1 -20    3.73    6.90
   9   1 -20   -8.82    9.76
   9   1 -19   11.59   10.24
   9  -1 -19   11.65   14.42
   9   1 -19   19.60   18.43
   9   1 -18   -2.89    5.69
   9  -1 -18    1.11    6.08
   9   1 -17   41.82   22.76
   9  -1 -17   41.58   12.50
   9   1 -17   42.30   18.88
   9  -1 -17   45.92   21.05
   9   1 -16   54.35   21.32
   9  -1 -16   16.35   11.38
   9   1 -16   16.71   16.89
   9  -1 -16   11.35    7.65
   9   1 -15  171.29   35.35
   9  -1 -15  173.94   37.49
   9  -1 -15  138.17   22.43
   9   1 -15  168.91   35.62
   9   1 -14   60.67   20.38
   9  -1 -14   41.04   20.23
   9   1 -14   28.03   15.05
  -9  -1  14   35.65   11.59
   9  -1 -14   24.06    8.73
  -9   1  14   23.46    9.54
   9  -1 -13  244.43   39.89
   9   1 -13  228.77   39.08
   9  -1 -13  181.56   23.82
  -9   1  13  177.37   26.23
   9  -1 -12   72.53   23.09
   9   1 -12   64.16   20.44
  -9  -1  12   39.08   10.27
  -9   1  12   62.72   15.75
   9  -1 -12   67.08   14.06
  -9  -1  11  116.98   15.75
   9   1 -11  207.60   36.88
   9  -1 -11  214.86   24.96
  -9   1  11  198.33   27.55
   9  -1 -11  235.21   37.25
   9   1 -10   41.07   16.02
   9  -1 -10   50.01   16.53
  -9  -1  10   18.10    6.38
  -9   1  10   42.48   12.89
   9  -1 -10   56.33   13.40
   9   1  -9  312.99   40.20
   9  -1  -9   46.22   17.16
   9  -1  -9  314.58   28.57
  -9   1   9  279.99   30.53
   9   1  -8  251.99   34.08
   9  -1  -8  273.78   25.98
  -9   1   8  280.62   30.44
   9   1  -8  316.33   23.64
  -9  -1   7 1353.24   74.19
   9  -1  -7 1406.47   57.60
   9   1  -7 1379.61   71.57
  -9   1   7 1377.05   65.94
   9   1  -7 1380.58   50.22
   9   1  -7 1356.88   75.60
  -9  -1   6  155.36   24.51
  -9   1   6  149.58   19.96
  -9   1   6  134.08   20.78
   9   1  -6  145.49   23.15
   9  -1  -6  140.04   17.67
   9   1  -6  123.99   22.22
  -9  -1   5  311.09   32.16
   9   1  -5  293.90   31.86
   9  -1  -5  307.09   26.38
  -9   1   5  303.83   27.31
   9   1  -5  321.69   32.97
  -9   1   5  312.08   30.14
   9  -1  -5  271.53   29.12
   9   1  -5  312.20   32.67
  -9  -1   4  995.60   53.50
  -9  -1   4  866.28   27.46
   9  -1  -4  889.16   44.92
  -9   1   4  936.58   51.37
  -9   1   4  965.85   48.21
   9   1  -4  911.95   55.64
   9  -1  -4  908.34   53.26
   9   1  -4  956.33   55.88
   9   1  -4  922.85   52.45
  -9  -1   3 1532.30   43.48
   9   1  -3 1670.05   43.21
   9  -1  -3 1410.47   40.59
  -9   1   3 1500.80   64.77
   9  -1  -3 1450.88   56.55
  -9   1   3 1429.20   58.38
   9   1  -3 1471.02   68.35
   9  -1  -3 1436.76   65.58
   9   1  -3 1504.93   67.32
  -9  -1   3 1487.58   61.66
  -9  -1   2  677.07   44.68
  -9   1   2  635.58   39.32
  -9  -1   2  731.63   34.51
  -9  -1   2  731.81   40.59
   9  -1  -2  712.54   45.28
  -9   1   2  692.49   43.54
   9  -1  -2  680.05   40.23
   9   1  -2  685.77   46.34
   9   1  -2  728.92   31.95
   9  -1  -2  669.03   44.50
   9  -1  -2  617.21   23.12
   9   1  -2  678.00   43.36
   9   1  -1 1620.49   67.11
  -9   1   1 1536.33   37.52
  -9  -1   1 1901.98   61.90
  -9  -1   1 1760.11   58.77
   9   1  -1 1837.37   56.91
  -9   1   1 1733.28   68.83
   9  -1  -1 1782.69   72.71
   9  -1  -1 1714.16   64.37
   9   1  -1 1794.28   73.26
  -9  -1   1 1760.20   71.12
   9  -1  -1 1552.59   34.11
  -9   1   1 1652.43   63.95
  -9  -1   0 2915.04   70.19
  -9  -1   0 3295.93   89.12
   9   1   0 3122.89   82.59
  -9   1   0 2890.08   89.39
   9  -1   0 3128.70   96.74
   9  -1   0 3048.09   89.24
   9   1   0 3043.28   94.48
   9   1   0 2946.99   89.39
  -9   1   0 2933.77   85.45
  -9   1   0 2637.43   51.22
  -9  -1   0 3104.31   93.88
   9   1   1  570.69   38.84
  -9  -1  -1  601.53   41.85
  -9   1  -1  525.38   25.29
   9  -1   1  537.09   41.34
  -9   1  -1  514.81   37.15
   9   1   1  515.26   38.75
  -9   1  -1  502.04   39.38
   9   1   1  554.37   39.62
  -9  -1  -1  536.73   39.44
  -9   1  -2  116.76   13.58
  -9   1  -2  127.09   21.08
  -9  -1  -2  112.22   20.69
  -9  -1  -2  109.03   18.31
   9   1   2  135.52   20.87
   9   1   2  108.12   17.85
   9   1   2  105.65   18.58
  -9  -1  -2  123.00   19.63
  -9  -1  -3   81.48   16.65
  -9   1  -3   65.49   16.47
   9   1   3   81.63   16.11
   9   1   3   78.98   17.67
   9   1   3   96.59   17.13
  -9  -1  -3   80.87   16.50
  -9   1  -3   74.94   12.28
  -9  -1  -4    6.80    5.27
   9   1   4    0.03    4.49
  -9   1  -4    1.84    5.63
   9   1   4    1.54    3.70
   9   1   4    0.24    5.90
   9   1   4    6.41    5.93
  -9  -1  -4    2.65    7.77
   9   1   5  777.24   48.39
   9   1   5  785.34   59.01
  -9  -1  -5  780.86   53.38
  -9   1  -5  669.69   57.30
  -9  -1  -5  773.21   49.53
   9   1   5  726.87   48.02
  -9  -1  -5  661.35   25.98
   9   1   5  705.67   50.40
   9  -1   5  687.19   24.75
  -9   1  -6  629.20   57.09
   9  -1   6  529.32   20.56
  -9  -1  -6  617.00   27.01
   9   1   6  647.74   44.95
  -9  -1  -6  668.01   46.52
  -9  -1  -6  615.95   49.38
   9   1   7  328.28   32.49
  -9   1  -7  318.08   42.24
  -9   1  -7  370.20   35.08
   9  -1   7  267.76   15.33
  -9  -1  -7  300.07   20.50
  -9  -1  -7  353.03   34.23
  -9  -1  -7  349.81   39.23
   9  -1   8   41.16    6.68
  -9  -1  -8   58.26    9.91
   9   1   8   36.70   11.89
  -9   1  -8   28.06    8.70
  -9   1  -8   52.12   19.75
  -9  -1  -8   66.66   16.47
  -9  -1  -8   55.43   15.15
   9   1   9   21.26    9.79
  -9  -1  -9   31.10    8.70
  -9   1  -9   34.26   17.46
  -9   1  -9   30.59   10.45
  -9  -1  -9   34.87   13.76
  -9  -1  -9   38.51   14.03
  -9  -1  -9   22.82   10.72
  -9  -1 -10    2.11    8.55
   9   1  10    1.42    4.61
  -9  -1 -10    0.06    4.67
  -9   1 -10    0.72    6.14
  -9   1 -10   -1.35    6.86
  -9  -1 -10    5.54    7.05
  -9  -1 -10    2.89    4.00
  -9  -1 -11  212.72   36.43
  -9   1 -11  182.94   28.60
  -9   1 -11  107.55   26.80
  -9  -1 -11  271.20   35.08
  -9  -1 -11  209.20   23.97
   9   1  11  174.18   26.47
  -9  -1 -12    5.72    8.49
  -9   1 -12    0.09    6.99
  -9  -1 -12   23.97    8.85
  -9   1 -12    9.30    6.80
  -9  -1 -12   28.00   13.73
  -9   1 -12   10.21    6.23
  -9  -1 -13   15.54    9.24
  -9   1 -13   10.33    8.82
  -9  -1 -13    3.76    6.56
  -9  -1 -13    6.71    7.62
  -9   1 -13   11.92    6.26
  -9  -1 -14   28.60   11.32
  -9   1 -14   37.03   15.45
  -9  -1 -14   48.84   20.05
  -9   1 -14   23.33    9.24
  -9  -1 -14   37.49   16.23
  -9  -1 -15   30.77   17.58
  -9  -1 -15   28.54   12.10
  -9   1 -15   20.75    9.70
  -9  -1 -15   48.33   17.43
  -9   1 -15   28.63   15.33
  -9  -1 -16   19.63   13.10
  -9   1 -16   44.92   16.65
  -9  -1 -16   33.30   13.01
  -9  -1 -16   39.68   16.62
  -9   1 -17    0.57    9.21
  -9  -1 -17   11.29    8.13
  -9  -1 -17   14.75   13.19
  -9  -1 -17   17.07   16.17
  -9   1 -18   14.87   11.89
  -9  -1 -18   13.46   10.06
  -9  -1 -18   17.22   14.63
  -9  -1 -18   -0.27    6.08
  -9  -1 -19   20.32   18.85
  -9   1 -19   13.28   12.83
  -9  -1 -20   30.44   21.17
  -9   1 -20   15.30   12.77
  -9   1 -21   17.82   16.86
  -9  -1 -21   13.13   13.55
   9  -3 -23   33.81   19.21
   9  -3 -22   -0.39    7.05
   9   3 -21  -22.58   14.81
   9  -3 -21   10.99   12.25
   9  -3 -21   26.95   19.60
   9   3 -20   36.31   20.96
   9   3 -20   38.24   20.08
   9  -3 -20   33.72   17.95
   9  -3 -20   40.02   19.69
   9   3 -19   17.95   15.24
   9   3 -19   38.72   21.95
   9  -3 -19   72.56   30.68
   9  -3 -19   66.36   25.95
   9   3 -18   -5.66   11.02
   9  -3 -18   38.96   22.46
   9  -3 -18   15.18   15.66
   9  -3 -17   37.70   20.11
   9   3 -17   35.77   20.29
   9  -3 -17   22.49   15.48
   9  -3 -16   18.34   15.66
   9   3 -16   22.04   14.75
   9  -3 -16   45.86   18.04
   9  -3 -15   48.69   21.50
   9   3 -15   61.66   20.93
   9  -3 -15   53.78   19.54
   9  -3 -14    7.80    9.76
   9   3 -14   12.37   15.24
   9  -3 -14   22.01   13.64
   9   3 -13  288.09   45.92
   9  -3 -13  277.58   45.92
   9  -3 -13  260.36   36.97
   9   3 -12   83.25   25.62
   9  -3 -12   60.67   17.92
   9  -3 -12   89.52   27.22
   9  -3 -11  226.15   31.55
   9   3 -11  220.55   38.09
   9  -3 -11  264.45   42.33
   9   3 -10   55.61   20.66
   9  -3 -10   55.85   21.80
   9  -3 -10   60.94   15.66
   9   3  -9 1021.34   73.62
   9  -3  -9  889.97   54.05
   9  -3  -9  969.31   74.52
   9   3  -8   53.35   18.22
   9  -3  -8   46.85   11.65
   9  -3  -8   47.84   18.07
   9  -3  -7 1145.42   75.76
   9   3  -7 1094.54   69.94
  -9   3   7  951.94   39.96
   9  -3  -7  987.08   48.60
   9   3  -6  371.55   40.11
  -9   3   6  348.58   25.35
   9  -3  -6  324.55   25.47
   9  -3  -6  332.86   39.44
   9  -3  -5  272.25   33.96
   9   3  -5  240.91   30.86
  -9  -3   5  252.98   32.13
  -9   3   5  220.85   21.35
   9  -3  -5  205.68   17.64
  -9   3   5  214.20   35.08
   9   3  -4   50.67   14.54
   9  -3  -4   38.21   15.33
   9  -3  -4   23.15    5.54
  -9   3   4   30.38   13.70
  -9  -3   4   22.61   10.90
  -9   3   4   37.97   10.39
  -9   3   4   36.88   13.37
   9  -3  -3  829.85   54.26
  -9  -3   3  824.46   51.52
  -9   3   3  876.88   47.54
  -9   3   3  973.86   70.00
  -9   3   3  807.71   55.28
   9   3  -3  959.23   65.52
   9   3  -3  875.34   52.06
   9   3  -2   37.28   15.36
  -9   3   2   47.27   15.02
   9  -3  -2   56.70   14.93
   9   3  -2   47.93   13.31
  -9  -3   2   63.32   13.52
  -9   3   2   61.12   15.39
  -9   3   2   26.26    9.00
  -9   3   1 1435.95   66.72
   9   3  -1 1334.45   55.22
   9  -3  -1 1392.38   63.68
  -9   3   1 1536.60   85.54
  -9  -3   1 1340.92   56.97
   9   3  -1 1431.40   77.32
   9   3   0   50.19    8.67
  -9   3   0   71.54   14.72
   9   3   0   45.10   14.57
   9  -3   0   69.73   14.48
  -9  -3   0   68.17   13.01
  -9   3   0   52.30    7.65
   9  -3   0   84.76   20.53
  -9   3   0   95.54   21.68
   9  -3   1 1102.43   50.25
  -9   3  -1 1175.92   74.58
   9   3   1 1241.47   43.30
   9   3   1 1172.01   68.44
  -9   3  -1 1144.13   51.73
   9  -3   1 1226.05   72.59
  -9   3  -1 1097.55   41.31
  -9   3  -2  347.61   40.53
   9   3   2  329.19   19.63
   9  -3   2  286.94   24.12
   9   3   2  337.65   36.61
   9  -3   2  357.85   39.62
  -9   3  -3 1609.50   86.59
   9   3   3 1732.01   80.09
   9  -3   3 1614.41   83.01
   9  -3   3 1550.00   50.13
  -9  -3  -4   29.33   12.41
   9  -3   4   48.45   16.89
  -9   3  -4   42.12   17.52
   9   3   4   25.65   11.92
  -9   3  -5 1219.28   79.67
   9   3   5 1190.28   65.16
  -9  -3  -5 1252.94   69.70
   9  -3   5 1266.19   73.23
  -9  -3  -6   40.50   18.25
   9   3   6   41.61   13.76
  -9  -3  -6   32.91   13.46
  -9   3  -6   24.18   15.54
   9  -3   6   49.92   16.98
  -9   3  -7  239.82   37.52
   9   3   7  249.85   29.90
  -9  -3  -7  245.75   30.89
  -9  -3  -7  257.04   38.66
   9  -3   7  273.81   34.26
  -9  -3  -8  137.51   27.16
  -9   3  -8  194.93   33.69
   9   3   8  125.07   22.55
  -9   3  -8  137.72   29.39
  -9  -3  -8  133.41   23.33
   9  -3   8  189.15   28.75
  -9  -3  -9  235.21   39.44
  -9   3  -9  277.61   40.62
  -9  -3  -9  249.91   32.58
   9  -3   9  285.50   35.41
  -9   3  -9  263.52   41.70
  -9  -3 -10   17.98   12.16
  -9   3 -10   35.98   14.30
  -9  -3 -10   37.91   19.42
  -9   3 -10    5.66    7.14
   9  -3  10   14.18   12.16
  -9  -3 -10    3.94    5.60
  -9  -3 -11   75.12   24.54
  -9   3 -11   91.17   25.89
  -9   3 -11   70.91   26.95
  -9  -3 -11   98.97   28.42
   9  -3  11   97.77   21.56
  -9  -3 -11   44.20   14.42
  -9  -3 -12   12.10   12.95
  -9   3 -12    0.78    5.81
  -9   3 -12   14.84   11.92
  -9  -3 -12   -0.06    7.20
   9  -3  12    6.96    5.45
  -9  -3 -12    5.99    6.23
  -9  -3 -13  233.17   44.74
  -9   3 -13  236.57   41.16
  -9   3 -13  246.14   48.66
  -9  -3 -13  215.40   42.51
   9  -3  13  234.40   32.70
  -9   3 -14   96.41   31.92
  -9   3 -14  132.93   30.89
  -9  -3 -14  105.59   30.41
   9  -3  14  103.18   21.95
  -9  -3 -14  112.31   33.87
  -9  -3 -15  158.29   38.90
  -9   3 -15   51.73   28.51
  -9   3 -15  163.25   35.47
  -9  -3 -15  138.23   36.73
   9  -3  15  147.08   25.71
  -9  -3 -16   44.80   21.62
  -9   3 -16    2.53   13.25
  -9  -3 -16   46.46   21.80
  -9  -3 -17   11.95   11.35
  -9   3 -17   15.33   12.89
  -9   3 -17   -4.22    9.27
  -9  -3 -17   10.27   14.81
  -9  -3 -18    7.44   10.63
  -9   3 -18   18.67   15.93
  -9  -3 -18    0.36   10.75
  -9  -3 -19   55.07   25.89
  -9   3 -19   67.51   27.43
  -9  -3 -19   48.69   21.32
  -9   3 -20   14.06   13.64
  -9  -3 -20    3.64    7.26
  -9  -3 -20   11.50   18.07
  -9   3 -21    6.74    6.17
  -9  -3 -21   14.06   13.43
  -9   3 -22   16.74   18.55
   9   5 -18    5.48    6.59
   9  -5 -18   26.86   19.15
   9  -5 -17   42.91   22.46
   9   5 -17   32.94   20.44
   9  -5 -16   26.17   18.16
   9   5 -16    0.69    6.99
   9  -5 -16   36.61   24.63
   9  -5 -15   21.77   14.87
   9  -5 -15   54.11   26.62
   9   5 -15   70.06   26.74
   9  -5 -14  120.53   28.45
   9   5 -14  189.66   43.81
   9  -5 -14  139.23   38.21
   9  -5 -13   17.25   11.38
   9   5 -13   60.13   24.60
   9  -5 -13   36.82   19.84
   9  -5 -12   13.31   10.21
   9   5 -12  -17.98   15.45
   9  -5 -12    3.31   10.30
   9  -5 -11   26.13   13.10
   9  -5 -11   23.36   16.92
   9   5 -11    8.01    8.43
   9   5 -10    5.66   11.65
   9  -5 -10   -9.39    8.43
   9  -5 -10    1.45    4.55
   9  -5  -9   85.36   19.36
   9   5  -9   97.40   13.55
   9   5  -9   83.85   23.79
   9  -5  -9   78.04   24.81
   9  -5  -8   58.92   15.08
   9   5  -8   37.46    9.33
   9   5  -8   39.08   15.66
   9  -5  -8   58.47   21.89
   9   5  -7  209.80   35.35
   9  -5  -7  180.78   35.62
  -9   5   7  153.08   17.28
   9   5  -7  126.97   17.58
   9  -5  -7  159.28   23.64
  -9   5   6   48.48   11.71
   9  -5  -6   35.68   11.50
   9   5  -6   23.88    9.57
   9   5  -6   57.57   20.50
   9  -5  -6   41.76   17.88
  -9   5   6   44.80   19.45
  -9   5   5  270.50   47.21
   9   5  -5  223.38   33.99
   9  -5  -5  187.28   33.90
   9   5  -5  194.90   24.33
  -9   5   5  158.80   21.26
   9  -5  -5  200.05   24.30
   9   5  -4   -2.59    5.06
   9   5  -4   11.95    8.04
   9  -5  -4   14.57   11.92
  -9   5   4   10.57   10.90
   9  -5  -4    6.02    5.75
   9   5  -3  104.45   20.59
   9  -5  -3  104.99   25.05
  -9   5   3   91.65   14.60
  -9   5   3  130.28   31.71
  -9  -5   3  109.51   28.91
  -9   5   2   13.94    5.39
  -9  -5   2   18.04   16.74
  -9   5   2  -10.81    7.98
   9   5  -2   20.84   10.09
   9  -5  -2   22.61   14.69
   9   5  -2    9.51   12.10
   9   5  -1  192.55   33.45
  -9  -5   1  179.09   34.11
   9   5  -1  184.36   25.95
   9  -5  -1  163.10   27.61
  -9   5   1  135.85   18.16
  -9   5   1  148.26   33.36
   9   5   0  253.34   30.23
  -9  -5   0  188.67   36.46
   9  -5   0  185.87   29.90
  -9   5   0  205.80   23.67
  -9   5   0  158.16   35.08
   9   5   0  211.31   34.75
   9   5   1  495.81   52.06
  -9   5  -1  495.99   44.56
   9  -5   1  526.25   47.81
  -9   5  -1  531.85   40.26
  -9  -5  -1  569.31   65.46
   9   5   1  542.81   40.26
  -9   5  -1  612.46   65.82
  -9   5  -2   28.94   10.36
  -9  -5  -2   24.33   16.05
  -9   5  -2   22.82    9.70
   9   5   2   51.97   13.61
   9  -5   2   30.11   10.87
   9   5   2   42.15   15.75
  -9   5  -2   18.82   13.85
  -9   5  -3  151.90   32.58
  -9   5  -3  142.30   23.21
  -9  -5  -3  171.92   36.58
   9   5   3  162.65   18.97
   9   5   3  149.07   27.82
  -9   5  -3  143.29   23.58
  -9  -5  -4   38.33   21.32
  -9   5  -4   17.98    9.51
  -9   5  -4   28.60   12.41
   9   5   4   10.09    5.69
  -9   5  -4   25.98   16.17
   9   5   4   34.08   13.55
  -9  -5  -5   94.45   28.51
  -9   5  -5   74.28   14.42
   9   5   5   69.01    9.85
  -9   5  -5   94.63   27.43
   9   5   5   59.32   15.08
  -9  -5  -6   21.29   13.94
  -9   5  -6    9.06    4.79
   9   5   6   13.40    4.16
  -9   5  -6   10.96   12.31
   9   5   6   32.37   12.83
  -9   5  -7   10.63    8.07
  -9  -5  -7   17.70   17.40
  -9  -5  -8  112.25   31.25
  -9   5  -8   51.85   19.00
  -9   5  -8  103.88   27.58
   9   5   8  124.59   23.73
  -9   5  -9  135.16   32.91
  -9  -5  -9  147.30   36.79
  -9   5  -9  159.82   34.84
   9   5   9  107.94   21.56
  -9   5 -10   63.77   27.22
  -9  -5 -10   82.26   29.30
  -9   5 -10   86.72   25.38
   9   5  10   53.17   15.27
  -9   5 -11  235.46   48.08
  -9  -5 -11  221.06   46.73
  -9   5 -11  288.78   49.53
  -9  -5 -12    7.92    9.73
  -9   5 -12   23.94   21.56
  -9   5 -12    5.69   11.62
  -9  -5 -13  101.02   32.97
  -9   5 -13   54.68   21.92
  -9   5 -13   45.83   23.64
  -9   5 -14   41.88   23.43
  -9   5 -14    0.60   16.86
  -9  -5 -14   25.23   16.83
  -9  -5 -15   41.49   22.46
  -9   5 -15   51.61   24.63
  -9   5 -15   19.48   19.48
  -9  -5 -16   13.13   14.12
  -9   5 -16   13.49   15.36
  -9   5 -16   18.61   16.92
  -9  -5 -16   19.54   18.07
  -9  -5 -17   33.33   24.00
  -9   5 -17  -10.30   11.38
  -9   5 -17    6.26   14.24
  -9  -5 -17    7.05   13.79
  -9  -5 -18   12.41   15.90
  -9   5 -18   21.92   21.14
  -9   5 -18   23.79   20.99
  -9  -5 -18  -23.79   17.73
  -9  -5 -19  -15.48   14.84
   9   7 -14  -36.73   20.81
   9  -7 -14   15.39   11.41
   9   7 -13   44.50   26.17
   9  -7 -13   76.75   31.31
   9   7 -12  103.43   32.55
   9  -7 -12   95.93   34.32
   9   7 -11   97.98   30.44
   9  -7 -11  124.38   37.09
  -9   7  10    7.74    7.53
   9   7 -10   19.87   15.60
   9  -7 -10   28.03   20.50
   9   7  -9   58.14   25.11
  -9   7   9   59.83   27.13
   9  -7  -9   39.96   21.71
   9   7  -8   -0.03   10.87
  -9   7   8   21.14   14.57
   9  -7  -8    8.70    6.80
   9   7  -7   49.38   20.32
   9  -7  -7   38.18   20.87
  -9   7   7   25.53   21.77
  -9   7   6   59.68   27.25
   9   7  -6   47.96   18.70
   9  -7  -6   66.93   25.65
   9   7  -5   -0.42    5.90
   9   7  -5    2.11    6.71
   9  -7  -5    2.65    7.35
  -9   7   5    6.77    7.29
   9   7  -4   12.77   12.07
   9   7  -4   -6.77   13.10
  -9   7   4    1.39    9.70
   9  -7  -4    4.46   10.87
  -9   7   3   16.98   16.02
   9   7  -3   21.29   13.73
   9  -7  -3   16.26   13.19
   9   7  -3   32.43   14.30
   9   7  -2   31.95   18.64
   9   7  -2   28.42   13.64
   9  -7  -2   10.99   10.96
   9   7  -2    5.99    7.65
  -9  -7   1   18.19   17.55
   9   7  -1   18.37   12.71
   9   7  -1   60.40   19.30
   9  -7  -1   26.50   16.08
  -9   7   1   10.45    9.33
  -9  -7   0  123.87   37.40
   9   7   0  140.97   27.97
  -9   7   0   56.06   23.36
   9   7   0   61.09   16.17
  -9  -7  -1  109.93   34.32
  -9   7  -1   99.66   34.81
   9   7   1  124.80   26.01
   9   7   1   62.30   20.99
  -9   7  -2  176.74   42.06
   9   7   2  205.47   30.86
  -9  -7  -2  183.16   42.51
   9   7   2  153.29   33.93
  -9  -7  -3   48.75   24.75
   9   7   3   79.61   24.78
  -9   7  -3   56.06   26.01
  -9  -7  -4   39.62   20.05
   9   7   4   45.10   17.49
  -9   7  -4   57.00   23.36
  -9   7  -5   53.14   25.05
   9   7   5   27.88   10.33
  -9  -7  -6    9.73   12.89
  -9   7  -6   14.81   14.45
   9   7   6  -11.38   11.65
  -9   7  -7   -1.54   10.36
  -9  -7  -7    2.77    6.56
  -9   7  -8   -0.69    9.97
  -9   7  -8  -19.09   19.12
  -9  -7  -8   10.72   15.75
  -9  -7  -9    2.71   12.47
  -9   7  -9  -15.90   12.16
  -9   7  -9   -6.41    9.24
  -9   7 -10   10.57    8.91
  -9  -7 -10   -1.57    7.20
  -9   7 -10   -3.13    7.95
  -9  -7 -11   13.46   15.48
  -9   7 -11   13.04   12.25
  -9   7 -11    6.47    9.12
  -9   7 -12   23.61   16.56
  -9  -7 -12   15.39   20.69
  -9   7 -12   27.19   20.32
  -9  -7 -13    8.28   14.24
  -9   7 -13   13.82   12.92
  -9  -7 -14   51.16   29.75
  -9   7 -14   11.26   12.16
  -9   7 -15   -3.04    6.99
   9   9  -8   23.36   17.79
   9   9  -7    4.91   11.20
   9  -9  -7   25.38   20.93
   9  -9  -6   17.07   15.33
   9   9  -5   44.29   22.88
   9   9  -4   -8.31   10.87
   9   9  -3   25.68   18.34
   9   9  -2  -10.99   11.80
  -9   9   1   48.99   24.36
   9   9  -1   38.60   24.72
  -9   9   0   45.07   30.11
   9   9   0    5.15   10.24
  -9   9  -1  -19.24   16.47
  -9   9  -2   -2.89    8.16
  -9  -9  -2   13.91   17.85
  -9   9  -3    0.45   12.98
  -9  -9  -3   43.39   27.49
  -9  -9  -4   -6.80   12.56
  -9   9  -4   14.81   17.22
  -9  -9  -5   20.56   17.07
  -9   9  -5   30.44   22.13
  -9  -9  -6   23.06   23.49
  -9   9  -6   13.13   16.14
  -9   9  -7   25.26   21.08
  10   0 -24   34.63   21.98
  10   0 -23    2.86   10.36
  10   0 -22   68.98   26.86
  10   0 -21    3.94   10.03
  10   0 -20   18.01   13.52
  10   0 -19    9.36    9.33
  10   0 -18   13.37   11.20
  10   0 -18    5.39    6.44
  10   0 -17   14.99   12.19
  10   0 -17    8.49    8.16
  10   0 -16    5.75    5.48
  10   0 -16   15.75   10.30
  10   0 -15   -9.94    8.28
  10   0 -15    3.22    7.20
  10   0 -14   38.24   13.28
  10   0 -14   30.38   16.23
  10   0 -13   15.72   15.54
  10   0 -13    9.60   11.59
  10   0 -12  404.37   40.92
  10   0 -12  472.99   53.96
  10   0 -11    4.19    5.93
  10   0 -10  726.33   52.45
  10   0  -9   -4.64    4.61
  10   0  -8  838.82   53.47
  10   0  -7   -3.37    4.97
  10   0  -7   -6.02    5.99
 -10   0   7    4.22    2.59
 -10   0   6  380.94   28.21
  10   0  -6  372.21   34.57
  10   0  -6  345.84   30.98
 -10   0   5    6.41    4.25
  10   0  -5   -3.85    4.22
  10   0  -5   13.70    8.37
 -10   0   5    1.51    4.73
  10   0  -5    1.87    5.60
 -10   0   5   -2.02    2.59
 -10   0   4   30.35   10.69
  10   0  -4   15.05    5.51
 -10   0   4   10.00    7.32
 -10   0   4   22.64    7.08
  10   0  -4    9.45    3.55
  10   0  -3    5.75    4.37
 -10   0   3    7.80    5.48
  10   0  -3    8.10    6.44
  10   0  -3    1.63    5.96
 -10   0   3    5.42    7.05
 -10   0   2 1126.45   49.29
 -10   0   2 1168.82   49.95
  10   0  -2 1248.64   53.35
  10   0  -2 1103.87   56.52
 -10   0   2 1200.82   60.46
  10   0  -2 1143.25   48.18
  10   0  -1   -0.54    3.28
 -10   0   1    1.51    3.55
 -10   0   1   -0.51    2.95
  10   0  -1    2.32    5.60
 -10   0   1   -2.89    5.12
  10   0  -1    5.48    5.51
 -10   0   0 1908.63   71.51
  10   0   0 2044.25   71.93
  10   0   0 2020.64   75.82
 -10   0   0 1908.33   63.32
  10   0   0 1803.01   59.74
 -10   0  -1   -2.71    4.37
  10   0   1    5.12    5.75
  10   0   1    7.35    5.39
  10   0   1   11.65    7.32
 -10   0  -1   -0.66    4.19
 -10   0  -2  198.51   26.71
  10   0   2  215.52   27.07
  10   0   2  207.30   25.41
 -10   0  -2  204.71   21.92
  10   0   2  209.62   22.01
  10   0   3   -0.84    4.94
 -10   0  -3    5.90    5.42
  10   0   3    5.15    5.60
 -10   0  -3    6.02    8.10
  10   0   3   -2.05    5.54
 -10   0  -4 1301.09   61.00
 -10   0  -4 1378.74   77.44
  10   0   4 1361.10   73.11
 -10   0  -4 1337.52   65.73
 -10   0  -5    2.11    6.59
  10   0   5    2.44    2.17
 -10   0  -5    4.94    9.42
 -10   0  -5    4.52    6.11
 -10   0  -6  631.97   57.81
 -10   0  -6  678.46   50.70
  10   0   6  632.27   37.37
 -10   0  -6  656.93   48.69
 -10   0  -7    3.64    5.63
  10   0   7    1.69    2.47
 -10   0  -7   -3.31    4.55
 -10   0  -7   -0.96    5.96
 -10   0  -7   14.00   10.69
 -10   0  -8  251.26   26.23
 -10   0  -8  166.57   33.54
  10   0   8  203.90   22.01
 -10   0  -8  252.98   33.87
 -10   0  -9    2.74   10.84
 -10   0  -9    3.01    8.64
 -10   0  -9   -6.56    5.18
  10   0   9    0.87    5.03
 -10   0 -10   19.36    8.70
  10   0  10    8.16    4.55
 -10   0 -10   11.74    9.48
 -10   0 -11   -1.81    3.49
  10   0  11   -1.29    1.72
 -10   0 -12   11.47    5.72
 -10   0 -12   20.78   15.69
  10   0  12   12.19    5.81
  10   0  13   -2.26    2.44
 -10   0 -13   14.96    9.36
 -10   0 -13    2.62    5.75
 -10   0 -13   -0.36   11.47
 -10   0 -14   15.39    8.46
 -10   0 -14   21.53    9.45
 -10   0 -14   22.07   16.02
 -10   0 -15    0.69    3.46
 -10   0 -15    2.95    7.56
 -10   0 -15   18.10   14.51
 -10   0 -16  274.90   37.06
 -10   0 -16  270.32   38.45
 -10   0 -16  273.63   49.65
 -10   0 -17   22.73   14.06
 -10   0 -17   -4.94    9.91
 -10   0 -18   42.36   17.55
 -10   0 -18   24.75   17.85
 -10   0 -19    6.14   14.45
 -10   0 -19    6.11    6.47
 -10   0 -20   20.08   22.76
 -10   0 -21   20.69   19.96
  10   2 -23    9.70   10.81
  10   2 -22   27.52   15.54
  10  -2 -22   44.11   25.44
  10   2 -21   19.42   14.93
  10   2 -21   10.21   18.01
  10  -2 -21   21.05   15.15
  10   2 -20    6.20   10.72
  10   2 -20   29.75   22.10
  10  -2 -20   27.19   19.81
  10   2 -19   -2.95    5.63
  10   2 -19   60.25   27.76
  10  -2 -19   38.60   23.61
  10   2 -18   57.21   23.88
  10  -2 -18   49.38   22.76
  10   2 -18   85.93   29.00
  10   2 -17   15.39   17.46
  10   2 -17    9.33   10.75
  10  -2 -17   12.16   13.52
  10  -2 -16  399.61   58.41
  10   2 -16  332.11   53.65
  10  -2 -15   12.71   14.45
  10   2 -15   16.20   12.22
  10  -2 -14  206.31   39.35
  10  -2 -14  162.47   18.82
  10   2 -14  186.05   38.54
  10  -2 -13  -13.58   12.01
  10   2 -13   -4.37    9.42
 -10  -2  13    1.81    1.78
  10  -2 -13    4.55    3.01
  10  -2 -12   -4.85    7.20
  10   2 -12   -5.06    7.53
  10  -2 -12    8.46    4.88
  10  -2 -11   17.70   13.31
  10   2 -11    5.51   12.86
  10  -2 -11   18.79    7.38
  10  -2 -10   22.22   14.42
  10   2 -10   56.12   18.37
  10  -2 -10   52.81   10.33
  10  -2  -9   80.18   22.85
  10   2  -9   68.77   20.78
  10  -2  -9   77.65   12.83
  10   2  -9   69.10   10.39
  10  -2  -8   52.21   16.95
  10  -2  -8   55.55   11.14
  10   2  -8   47.48   16.74
  10  -2  -7  124.08   25.20
  10  -2  -7  129.53   16.95
 -10   2   7  117.22   16.86
  10   2  -7  112.22   21.86
 -10  -2   6  195.89   28.57
  10  -2  -6  200.56   21.02
 -10   2   6  174.06   20.66
 -10   2   6  186.59   29.69
  10   2  -6  220.55   31.77
 -10   2   6  224.95   30.86
  10  -2  -6  181.65   28.69
  10   2  -6  185.02   27.37
 -10  -2   5   35.77   12.04
  10   2  -5   43.78   15.21
  10   2  -5   50.04   15.57
  10  -2  -5   68.92   18.28
  10   2  -5   40.26   13.07
 -10   2   5   43.72   13.31
  10  -2  -5   37.73    9.64
 -10   2   5   66.21   17.76
 -10   2   5   36.40   11.14
  10   2  -4 1549.01   81.75
  10   2  -4 1381.54   32.10
  10  -2  -4 1501.38   73.29
  10   2  -4 1416.80   68.05
 -10  -2   4 1543.11   71.87
  10  -2  -4 1306.96   32.61
 -10   2   4 1511.82   60.88
  10   2  -4 1569.72   80.78
 -10   2   4 1646.77   82.35
 -10   2   4 1529.86   77.59
  10  -2  -4 1553.43   80.51
  10  -2  -3   69.16   18.25
 -10   2   3   54.41   15.45
  10   2  -3   56.82   15.78
 -10  -2   3   38.60   12.56
  10   2  -3   64.92   13.70
 -10  -2   3   68.32   14.54
 -10   2   3   54.47   13.22
  10   2  -3   62.72   16.26
  10   2  -3   58.26    8.94
  10  -2  -3   68.38   14.84
 -10  -2   2 1986.53   92.26
  10   2  -2 1939.56   59.56
  10   2  -2 1897.74   69.31
 -10  -2   2 1889.39   69.07
 -10   2   2 1922.45   87.23
 -10   2   2 1881.69   71.06
  10   2  -2 1789.31   84.85
  10  -2  -2 2011.10   76.51
  10   2  -2 1903.15   87.02
  10  -2  -1  218.14   23.61
  10   2  -1  227.42   23.27
 -10  -2   1  214.62   21.62
  10   2  -1  193.96   20.84
 -10   2   1  194.75   28.45
 -10  -2   1  207.63   29.63
 -10   2   1  185.71   23.55
  10   2  -1  209.26   28.54
  10  -2  -1  197.28   29.72
  10   2  -1  205.11   28.69
  10   2   0  607.64   41.01
  10   2   0  542.06   46.22
 -10   2   0  581.08   47.54
 -10  -2   0  563.29   31.31
 -10   2   0  605.29   42.91
  10  -2   0  607.34   50.67
  10   2   0  586.80   47.09
 -10  -2   0  543.96   46.16
  10  -2   0  565.97   35.41
 -10  -2   0  607.52   50.46
 -10  -2  -1   71.03   17.58
  10  -2   1   63.74   11.14
 -10  -2  -1   71.00   17.58
 -10   2  -1   76.06    8.64
  10   2   1   61.00   16.29
 -10  -2  -1   70.03    9.91
  10   2   1   64.13   14.96
 -10   2  -1   72.11   17.07
 -10   2  -1   84.85   19.57
  10   2   1   74.76   16.68
  10   2   2   78.07   18.61
 -10  -2  -2   54.26   16.17
 -10  -2  -2   82.38   18.07
  10  -2   2   68.62   10.09
 -10  -2  -2   68.92    8.22
  10   2   2   71.15   16.80
 -10   2  -2   59.59   15.63
  10  -2   2   65.43   15.75
  10   2   2   81.57   16.98
 -10  -2  -3   -3.73    5.00
  10  -2   3    0.99    1.48
 -10   2  -3    6.41    8.97
  10   2   3   14.24   10.72
  10   2   3    8.43    8.19
 -10  -2  -3   -1.20    3.58
  10   2   3   -5.81    5.90
 -10  -2  -4   63.50   17.07
  10   2   4   67.45   18.52
 -10   2  -4   56.85   15.63
  10  -2   4   43.45    6.08
  10   2   4   70.73   16.89
  10   2   4   67.02   15.99
 -10  -2  -4   73.80   17.37
 -10  -2  -5   -0.36    5.03
 -10   2  -5    2.20    4.55
  10   2   5    1.84    4.70
  10   2   5    3.94    6.26
 -10  -2  -5   13.40    7.98
  10   2   5    6.93    7.89
 -10   2  -6   19.66   11.38
 -10  -2  -6   25.68   14.36
  10   2   6   33.12   13.70
  10   2   6   17.92    8.13
 -10  -2  -6   28.09   11.23
 -10  -2  -7  220.91   34.23
  10   2   7  183.16   26.62
 -10  -2  -7  201.22   27.52
 -10   2  -7  176.23   32.82
 -10  -2  -8  146.75   28.27
 -10   2  -8  173.76   28.09
 -10   2  -8  107.10   27.61
 -10  -2  -8  127.93   22.67
 -10  -2  -9    0.63    5.48
 -10   2  -9   20.23   12.53
 -10   2  -9   13.73   12.44
 -10  -2  -9    2.74    6.47
 -10   2 -10 1005.44   85.54
 -10   2 -10 1080.39   74.37
 -10  -2 -10  960.91   63.17
 -10  -2 -10 1143.13   84.64
 -10  -2 -11   12.65   13.10
 -10   2 -11    4.76    5.36
 -10  -2 -12  481.54   54.59
 -10   2 -12  407.71   48.24
 -10   2 -12  373.30   54.77
 -10  -2 -12  450.80   56.55
 -10   2 -13   17.07   18.16
 -10   2 -13   34.63   16.02
 -10  -2 -13   38.96   19.39
 -10  -2 -13   47.00   20.75
 -10   2 -14   37.55   21.05
 -10   2 -14   32.94   14.36
 -10  -2 -14   28.27   18.28
 -10  -2 -14   25.62   15.54
 -10   2 -15   72.20   22.19
 -10  -2 -15   59.50   25.86
 -10   2 -15   57.30   26.44
 -10  -2 -15   98.67   26.32
 -10  -2 -16   97.95   29.03
 -10   2 -16  100.54   28.21
 -10  -2 -16   84.31   25.68
 -10  -2 -17    1.32    4.70
 -10   2 -17   -1.69    6.50
 -10   2 -18   21.08   18.22
 -10  -2 -18   -2.11    9.76
 -10  -2 -18   -0.57    7.62
 -10  -2 -19    7.59   10.87
 -10   2 -19   -0.18   11.08
 -10  -2 -19    3.40    8.16
 -10  -2 -20    4.85   12.74
 -10   2 -20   16.47    9.45
 -10   2 -21   29.48   18.82
 -10   2 -22   11.86   11.38
  10  -4 -20   11.08   14.87
  10   4 -20   20.53   14.81
  10  -4 -20   28.57   20.14
  10  -4 -19    5.48    8.94
  10   4 -19   14.51   13.91
  10  -4 -19   -6.26    6.02
  10   4 -18   -5.03   17.07
  10  -4 -18   20.93   14.51
  10  -4 -18   23.24   14.12
  10  -4 -17   22.31   13.67
  10  -4 -17   10.69   11.23
  10   4 -17    6.99    9.27
  10  -4 -16   -6.90    8.91
  10  -4 -16    3.52    4.67
  10  -4 -15   -3.91   12.86
  10   4 -15    5.72    9.48
  10  -4 -15    8.34    6.90
  10   4 -14   63.17   23.40
  10  -4 -14   35.62   18.52
  10  -4 -14   49.92   16.86
  10  -4 -13    5.78    7.92
  10   4 -13   42.57   20.56
  10  -4 -13    9.36   14.90
  10  -4 -12  170.84   37.52
  10   4 -12  191.50   37.91
  10  -4 -12  140.13   27.01
  10  -4 -11    8.40    8.10
  10  -4 -11   31.22   17.95
  10   4 -11    5.72   11.35
  10  -4 -10  548.65   62.72
  10   4 -10  541.58   58.62
  10  -4 -10  506.77   44.53
  10  -4  -9   51.52   22.31
  10   4  -9   25.14   14.93
  10  -4  -9   19.42    9.88
  10   4  -8  505.15   53.38
 -10   4   8  370.50   24.27
  10  -4  -8  420.09   35.26
  10  -4  -8  453.54   53.50
  10  -4  -7   18.37    8.22
  10   4  -7   13.91    4.22
  10  -4  -7   17.79   15.51
  10   4  -7    7.89    9.48
 -10   4   7    8.58    5.48
 -10   4   6  208.30   38.33
  10  -4  -6  141.66   17.40
  10   4  -6   96.47   12.65
  10  -4  -6  158.71   31.34
  10   4  -6  162.95   28.66
 -10   4   6  146.45   18.31
  10   4  -5  197.31   29.93
  10  -4  -5  171.77   30.95
  10   4  -5  134.53   15.45
 -10   4   5  198.51   22.94
 -10   4   5  176.86   35.02
  10  -4  -5  151.99   16.23
 -10   4   4   46.55   19.18
  10  -4  -4   43.90   15.36
  10   4  -4   47.33   16.41
 -10   4   4   48.81   13.13
  10  -4  -4   21.44    5.72
  10   4  -3   33.93   12.95
 -10  -4   3   24.48    9.79
  10   4  -3   28.00   10.99
  10  -4  -3   53.56   16.11
 -10   4   3   45.50   18.85
 -10  -4   3   32.31   10.96
 -10   4   3   33.96   10.54
 -10   4   2   28.21   15.08
  10   4  -2   14.00    9.76
 -10  -4   2   20.56   11.86
  10   4  -2   22.34    9.33
  10  -4  -2   22.43   10.42
 -10   4   2   11.53    3.61
  10   4  -1   80.72   22.34
 -10   4   1   78.77   19.42
  10   4  -1   53.53   11.56
  10  -4  -1   43.54   12.95
 -10  -4   1  101.32   26.68
 -10   4   1   66.42    9.09
 -10   4   1   66.66   23.12
 -10  -4   0  187.07   34.26
 -10   4   0  151.78   15.60
  10   4   0  120.77   16.50
 -10   4   0  150.64   32.49
  10  -4   0  117.70   20.38
  10   4   0  167.59   30.56
 -10   4   0  139.71   22.82
 -10   4  -1   23.55    7.38
 -10  -4  -1    8.01   11.71
 -10   4  -1    9.06   13.85
 -10   4  -1   16.26    7.05
  10   4   1   24.57    8.19
  10  -4   1   18.31    8.49
  10   4   1   18.70   12.68
  10  -4   2  449.98   35.83
  10   4   2  450.53   27.91
 -10  -4  -2  499.21   55.88
 -10   4  -2  471.96   34.20
 -10   4  -2  452.72   52.45
  10   4   2  492.17   49.50
 -10   4  -2  437.01   34.87
 -10   4  -3  149.61   18.82
 -10   4  -3  140.07   21.05
 -10  -4  -3  129.71   29.96
  10  -4   3  132.09   18.61
  10   4   3  146.24   14.03
  10   4   3  218.47   33.15
 -10   4  -3  175.18   32.73
 -10   4  -4  902.68   41.88
 -10   4  -4 1003.88   77.29
 -10  -4  -4 1101.49   85.06
  10   4   4  929.45   64.46
  10  -4   4 1043.98   73.77
  10  -4   5   27.46   16.83
 -10  -4  -5   13.13   16.08
 -10   4  -5   20.26   13.07
  10   4   5   27.31   14.48
 -10   4  -6  293.69   43.48
 -10  -4  -6  246.45   42.54
  10   4   6  211.61   30.89
  10  -4   6  220.40   34.66
  10  -4   7  103.18   23.30
 -10  -4  -7  111.56   27.91
 -10   4  -7  110.44   28.00
  10   4   7  119.53   23.06
  10  -4   8  121.97   25.71
 -10  -4  -8  126.34   30.86
 -10   4  -8  108.82   27.28
 -10   4  -8  123.21   28.87
  10   4   8   85.57   19.00
  10  -4   9   15.90   13.01
 -10   4  -9   26.83   14.03
 -10  -4  -9    7.05    8.85
 -10  -4  -9   26.26   12.01
 -10   4  -9   15.24   14.33
  10   4   9    3.85    5.48
 -10  -4 -10   30.05   14.39
 -10  -4 -10   13.52    7.62
 -10   4 -10   42.03   18.70
  10   4  10   18.40   10.30
 -10   4 -10   39.11   19.03
  10  -4  10   25.71   13.19
 -10  -4 -11   35.05   14.87
 -10   4 -11   49.68   21.59
 -10   4 -11   23.70   14.21
  10  -4  11   24.90   12.10
 -10  -4 -12   11.02   10.63
 -10   4 -12   20.47   16.86
  10  -4  12    4.37    9.67
 -10   4 -12   12.04   19.51
 -10  -4 -13   25.02   16.44
 -10   4 -13   16.35   12.83
 -10   4 -13    8.13   10.39
  10  -4  13   12.41    8.07
 -10   4 -14    2.11    9.30
 -10   4 -14   14.45   14.24
  10  -4  14   13.91    9.27
 -10  -4 -14   14.78   15.84
 -10  -4 -15   22.43   16.83
 -10   4 -15   25.92   19.12
 -10   4 -15   -0.03    9.76
 -10   4 -16   56.61   30.17
 -10   4 -16   61.97   27.07
 -10  -4 -16   82.53   30.38
 -10  -4 -16   56.58   27.52
 -10   4 -17    1.23    9.27
 -10   4 -17   -2.92    7.38
 -10  -4 -18   11.59   15.21
 -10   4 -18   11.50   12.37
 -10   4 -18   25.38   16.86
 -10  -4 -18   37.31   24.63
 -10  -4 -19   11.83   15.84
 -10   4 -19   -5.18    9.64
 -10   4 -19   -5.78   11.68
 -10  -4 -19    3.40    7.83
 -10   4 -20   63.65   28.03
  10   6 -16   72.05   29.48
  10  -6 -16   42.27   28.57
  10   6 -15    4.94   11.80
  10  -6 -15   18.94   17.58
  10   6 -14   22.49   16.35
  10  -6 -14   37.40   22.37
  10   6 -13    2.98   10.84
  10  -6 -13   14.54   15.96
  10   6 -12   19.27   11.14
  10  -6 -12   -2.44   10.36
  10  -6 -11   17.16   12.95
  10   6 -11   29.57   19.48
  10  -6 -10   14.51   13.58
  10   6 -10   11.89    9.64
  10   6  -9    0.84    6.83
  10  -6  -9    5.06    5.48
 -10   6   9   10.27   11.11
 -10   6   8  -30.08   18.28
  10   6  -8   23.94   18.46
  10  -6  -8   -9.27   11.77
  10  -6  -7    6.99    4.67
  10  -6  -7   17.25   14.42
  10   6  -7   -1.96    8.76
 -10   6   7  -12.92   13.85
  10  -6  -6   20.32    9.88
  10   6  -6    0.69    5.99
  10   6  -6   33.27   17.10
  10  -6  -6   23.61   16.83
 -10   6   6   34.72   20.59
 -10   6   5   -6.11   11.68
  10   6  -5   -0.30    6.80
  10  -6  -5    3.64    5.87
  10   6  -5   -8.43    5.93
  10   6  -4  154.25   29.57
  10  -6  -4  154.46   33.63
 -10   6   4  123.66   31.95
  10   6  -4  140.91   24.60
 -10   6   3   35.92   19.63
  10   6  -3   30.80   15.75
  10  -6  -3   27.25   16.41
  10   6  -3   27.40   16.50
  10   6  -3   32.58   13.55
 -10  -6   2  442.19   62.99
  10  -6  -2  373.75   48.60
  10   6  -2  374.86   42.97
 -10   6   2  380.88   58.62
  10   6  -2  368.93   52.00
  10   6  -1  165.15   36.01
 -10  -6   1  234.64   46.82
  10   6  -1  155.36   26.29
  10  -6  -1  153.29   30.59
 -10   6   1  156.48   39.11
  10   6   0   65.67   25.38
 -10  -6   0   31.49   16.86
  10   6   0  124.02   23.64
 -10   6   0   72.11   26.68
  10  -6   0   94.45   22.73
  10   6   1  139.80   23.43
 -10   6  -1  146.45   37.76
  10  -6   1   82.32   21.86
 -10  -6  -1  149.85   37.06
  10   6   1  132.93   31.92
 -10   6  -2   31.77   23.30
  10   6   2   17.31    9.91
 -10  -6  -2   53.90   24.69
  10   6   2   26.41   14.51
 -10   6  -3    9.73   11.86
 -10  -6  -3   31.64   16.44
  10   6   3   45.25   11.38
  10   6   3   61.60   20.59
 -10  -6  -4   23.09   14.84
  10   6   4   35.74   10.03
 -10   6  -4   12.80   12.04
  10   6   4   26.65   12.53
 -10  -6  -5  -12.16   11.02
 -10   6  -5   15.18   14.63
  10   6   5  -23.85   15.69
 -10  -6  -6    5.15   10.33
 -10   6  -6    2.89   10.27
  10   6   6   30.56   14.66
 -10   6  -7   41.34   20.47
 -10  -6  -7   45.40   24.87
  10   6   7   73.62   20.81
 -10  -6  -8  137.69   37.15
 -10   6  -8   59.04   24.21
 -10   6  -8   75.00   26.68
  10   6   8  123.15   25.89
 -10   6  -9   16.38   16.23
 -10  -6  -9   58.98   24.09
 -10   6  -9   49.29   22.49
  10   6   9   45.34   15.21
 -10  -6 -10   94.42   32.13
 -10   6 -10  160.00   37.43
 -10   6 -10  109.87   33.63
 -10   6 -11   63.05   29.12
 -10  -6 -11   35.32   24.24
 -10   6 -11   19.60   16.74
 -10   6 -12  134.32   39.29
 -10   6 -12  105.53   37.28
 -10  -6 -12  101.35   35.05
 -10  -6 -13   18.79   15.18
 -10   6 -13    1.66   10.51
 -10   6 -13    5.81   16.32
 -10  -6 -14    7.35    8.85
 -10   6 -14   41.79   23.94
 -10   6 -14   21.89   17.07
 -10  -6 -15   32.94   19.39
 -10   6 -15   24.72   20.72
 -10   6 -15   43.30   23.03
 -10  -6 -16    6.29   10.57
 -10   6 -16    5.45    6.14
 -10   6 -17   -0.45   11.11
  10   8 -11   16.14   17.79
  10  -8 -11   57.33   30.29
  10   8 -10   72.65   28.94
  10  -8 -10   49.44   24.15
  10   8  -9   10.96   16.53
  10  -8  -9   -4.52    9.67
 -10   8   8   10.18    8.55
  10   8  -8    7.20   11.14
  10   8  -7    1.39    6.26
  10  -8  -7   -6.02    7.32
 -10   8   7  -10.15   17.46
  10   8  -6   13.46   10.66
 -10   8   6   -2.23   13.61
  10  -8  -6   25.77   17.79
  10   8  -5   18.88   16.95
  10   8  -5    9.48    7.50
 -10   8   5    2.23   14.00
  10  -8  -5   10.12   11.56
 -10   8   4   10.36   16.62
  10   8  -4    5.78   11.41
  10   8  -4   15.45   10.66
  10  -8  -4    1.75    6.50
  10   8  -3   -0.12    5.57
  10   8  -3   -0.39    6.08
  10  -8  -3    1.20    5.93
 -10   8   3   17.82   24.72
 -10   8   2    0.63   13.49
  10   8  -2   -4.06   11.35
  10   8  -1   39.32   19.39
 -10   8   1   43.12   23.24
  10   8  -1   36.82   15.87
 -10   8   0   35.32   26.71
  10   8   0   32.52   17.98
 -10  -8   0   19.03   18.61
  10   8   1   37.52   18.28
 -10   8  -1   30.29   20.32
 -10  -8  -1   42.57   24.36
 -10   8  -2   27.28   17.82
 -10  -8  -2   26.47   15.72
  10   8   2   17.98   15.84
 -10  -8  -3   34.78   25.56
 -10   8  -3   20.93   16.20
  10   8   3   25.17   13.55
 -10  -8  -4   77.77   33.06
 -10   8  -4   60.28   28.84
  10   8   4   42.09   19.06
 -10  -8  -5   16.53   18.13
 -10   8  -5   13.07   15.48
 -10   8  -5   22.79   13.19
 -10  -8  -6   93.73   33.30
 -10   8  -6   65.07   26.44
 -10   8  -6   72.41   29.06
 -10   8  -7   19.48   15.90
 -10   8  -7   18.55   21.62
 -10  -8  -8   15.87   14.00
 -10   8  -8    8.61    9.06
 -10   8  -8   -4.12    8.28
 -10  -8  -9   -6.05    9.76
 -10   8  -9   13.85   17.49
 -10  -8 -10   12.22   18.79
 -10   8 -10   29.00   20.50
 -10   8 -11   -9.30   12.68
 -10  -8 -11   24.96   24.39
 -10   8 -12  -10.72   12.41
 -10   8 -13   -5.66    9.36
  11   1 -23   12.89   16.65
  11  -1 -23   21.86   14.60
  11   1 -22    0.27   10.69
  11  -1 -22    7.05   10.18
  11   1 -21   15.60   13.67
  11  -1 -21   41.58   25.65
  11   1 -20   29.36   18.01
  11  -1 -20    6.90   13.46
  11   1 -19    4.79    9.70
  11  -1 -19   16.41   11.50
  11   1 -19   41.64   18.10
  11   1 -18   24.99   14.03
  11  -1 -18    8.82   14.84
  11   1 -17   74.82   25.62
  11   1 -17   61.39   25.86
  11  -1 -17   94.45   29.81
  11   1 -16   10.48   15.63
  11  -1 -16    6.71    8.85
  11   1 -16    7.53    7.41
  11  -1 -16   10.99    6.99
  11   1 -15   70.00   24.36
  11  -1 -15   57.24   21.35
  11  -1 -15   57.45   15.42
  11   1 -15  109.48   30.26
  11  -1 -14   16.62   12.53
  11   1 -14   20.29   14.93
 -11  -1  14   17.28    8.40
  11  -1 -14   19.03    9.09
  11  -1 -13   70.82   26.41
  11   1 -13   75.00   24.03
 -11  -1  13   47.18   10.81
  11   1 -13   85.36   22.88
  11  -1 -13   74.13   16.32
  11  -1 -12  261.92   42.70
  11  -1 -12  282.06   31.28
  11   1 -12  318.68   41.73
  11   1 -12  296.04   44.92
  11  -1 -11  309.89   43.96
  11   1 -11  255.48   39.71
  11  -1 -11  306.60   32.07
  11   1 -11  297.90   39.05
  11   1 -10  139.59   26.50
  11  -1 -10  163.04   31.37
  11   1 -10  132.78   29.51
  11  -1 -10  128.00   20.59
  11   1  -9   87.41   14.69
  11   1  -9   89.61   21.89
 -11  -1   9   60.61    8.91
  11   1  -9   86.44   22.46
  11  -1  -9  109.99   25.53
  11  -1  -9  104.63   18.34
  11   1  -8    4.79    8.10
  11  -1  -8    4.82    7.71
  11  -1  -8    0.66    3.79
  11   1  -8    3.34    4.43
 -11  -1   8    5.78    3.19
 -11   1   7  144.07   21.89
  11   1  -7  144.56   26.38
  11   1  -7  136.70   24.99
 -11  -1   7  100.20    9.09
  11   1  -7  137.66   25.02
  11  -1  -7  129.77   19.12
  11   1  -6  190.65   27.85
 -11  -1   6  161.03   12.25
 -11  -1   6  235.30   30.50
  11  -1  -6  181.68   22.85
  11   1  -6  190.68   28.30
 -11   1   6  207.51   25.65
  11  -1  -6  202.49   27.04
 -11   1   6  174.72   23.97
  11   1  -5  915.27   58.59
 -11  -1   5  836.59   54.47
 -11   1   5  822.68   51.97
  11  -1  -5  834.39   49.11
  11   1  -5  885.49   59.04
 -11   1   5  843.79   50.85
  11  -1  -5  817.32   55.01
 -11  -1   5  817.38   30.32
  11   1  -4  619.41   46.76
 -11  -1   4  654.94   30.80
  11  -1  -4  590.60   31.74
 -11  -1   4  650.63   46.43
 -11   1   4  652.41   46.10
  11   1  -4  633.17   29.75
  11  -1  -4  670.11   43.96
 -11   1   4  616.37   43.18
  11   1  -4  673.34   51.01
  11  -1  -4  607.58   47.33
 -11  -1   3 1391.90   69.67
  11  -1  -3 1414.27   43.78
 -11  -1   3 1523.90   52.39
  11   1  -3 1585.56   50.70
 -11  -1   3 1418.94   66.06
 -11   1   3 1517.42   68.59
  11  -1  -3 1422.34   63.80
 -11   1   3 1474.28   66.18
  11   1  -3 1480.72   75.12
 -11  -1   3 1490.69   76.69
  11  -1  -3 1498.57   73.29
  11  -1  -3 1478.97   70.31
  11   1  -3 1477.17   70.12
 -11  -1   2 1088.15   60.85
  11  -1  -2  996.95   33.90
  11   1  -2 1111.28   45.62
 -11   1   2 1060.21   57.39
 -11  -1   2 1053.56   53.11
 -11  -1   2 1118.05   49.77
  11  -1  -2 1061.36   56.67
 -11   1   2 1016.37   55.52
  11   1  -2 1111.28   63.23
  11  -1  -2 1044.25   59.10
  11  -1  -2 1093.78   62.78
  11   1  -2 1024.77   57.24
  11   1  -1    7.53    4.22
  11  -1  -1    1.11    2.02
 -11  -1   1    5.90    5.48
 -11   1   1    8.67    4.25
  11   1  -1   11.32    6.56
 -11  -1   1    5.63    4.19
 -11  -1   1    7.05    5.21
 -11   1   1   12.10    7.11
  11  -1  -1    1.45    6.14
 -11   1   1    1.81    5.42
  11   1  -1    8.52    8.40
  11  -1  -1   11.05    7.20
 -11   1   0  770.62   32.82
 -11  -1   0  831.41   50.22
  11   1   0  820.12   46.10
 -11  -1   0  867.33   53.29
 -11  -1   0  737.98   39.47
  11  -1   0  845.77   54.65
  11  -1   0  794.83   50.70
 -11   1   0  755.23   48.48
  11   1   0  778.69   52.57
  11  -1   0  780.26   31.46
 -11   1   0  734.52   49.35
  11   1   0  730.54   47.66
 -11  -1  -1 1956.36   81.96
  11   1   1 1904.93   76.12
  11  -1   1 1871.30   82.83
 -11   1  -1 1815.54   76.87
  11   1   1 1711.45   77.83
 -11   1  -1 1874.76   54.65
 -11   1  -1 1731.53   79.94
  11   1   1 1695.91   74.13
 -11  -1  -1 1806.96   77.80
 -11  -1  -2 1060.54   65.01
  11   1   2 1087.25   60.94
 -11   1  -2  961.36   62.54
  11  -1   2 1095.38   64.67
  11   1   2  969.25   58.41
 -11  -1  -2 1069.28   63.02
 -11   1  -2  991.68   43.24
  11   1   2  925.32   55.25
 -11  -1  -2 1034.05   59.77
 -11  -1  -3  406.84   42.85
  11   1   3  410.45   40.08
 -11   1  -3  384.56   40.50
  11  -1   3  406.42   40.80
  11   1   3  409.91   38.03
 -11  -1  -3  368.33   37.03
 -11  -1  -3  392.54   37.12
  11   1   3  333.22   33.84
 -11   1  -3  360.14   28.27
  11   1   4  176.05   28.75
 -11  -1  -4  118.30   21.08
 -11   1  -4  121.88   24.81
 -11  -1  -4  121.10   25.65
  11   1   4  102.04   20.72
  11   1   4  112.94   21.53
 -11  -1  -4  120.74   20.38
 -11   1  -4  133.87   18.94
 -11   1  -5  384.20   44.62
  11   1   5  365.80   38.57
  11   1   5  396.81   37.00
 -11  -1  -5  416.62   41.40
  11   1   5  379.11   37.94
 -11  -1  -5  391.66   38.81
  11   1   5  481.27   48.45
 -11   1  -5  416.11   35.56
 -11  -1  -6   45.62   14.99
  11  -1   6   48.84    7.83
 -11  -1  -6   45.74    8.28
  11   1   6   51.61   14.33
 -11   1  -6   46.79   18.40
 -11  -1  -6   54.44   15.45
 -11   1  -6   49.68   14.12
  11  -1   7  237.83   16.23
  11   1   7  295.07   32.58
 -11  -1  -7  268.21   20.11
 -11  -1  -7  326.63   36.19
 -11   1  -7  322.80   44.80
 -11  -1  -7  284.59   36.97
 -11  -1  -8    9.24   10.57
 -11  -1  -8   11.02    5.33
  11   1   8    6.20    4.40
 -11   1  -8    8.01    7.71
 -11   1  -8   18.43   15.48
  11  -1   8    5.12    2.86
 -11   1  -9  445.95   59.04
  11   1   9  449.02   41.55
 -11  -1  -9  569.85   55.13
  11  -1   9  354.78   20.62
 -11  -1  -9  498.70   31.52
 -11   1  -9  545.34   46.46
  11   1  10    7.53    7.11
 -11  -1 -10    5.93    5.15
 -11   1 -10    1.17    8.97
 -11   1 -10   15.81    8.58
  11  -1  10    3.52    2.11
 -11  -1 -10   23.94   13.16
 -11  -1 -11  121.55   28.87
  11   1  11   70.76   18.37
 -11  -1 -11  101.08   16.44
 -11   1 -11  109.06   22.58
 -11  -1 -12    6.59   12.44
 -11   1 -12  -15.57   15.18
 -11   1 -12    0.93    3.94
 -11  -1 -12    2.62    4.19
 -11  -1 -13   57.99   20.02
 -11   1 -13   29.21   16.38
 -11  -1 -13   48.27   12.53
 -11   1 -13   51.31   17.25
 -11  -1 -14   29.75   11.08
 -11  -1 -14   51.07   24.12
 -11   1 -14   83.73   22.01
 -11  -1 -15   40.11   17.43
 -11  -1 -15   80.66   18.97
 -11   1 -15   74.73   21.17
 -11  -1 -16   70.00   25.74
 -11  -1 -16   61.30   17.25
 -11   1 -16   40.26   16.83
 -11  -1 -16   74.82   21.86
 -11  -1 -17  115.89   35.44
 -11   1 -17   86.99   25.29
 -11  -1 -17  144.34   31.22
 -11  -1 -18   18.43   16.14
 -11   1 -18   19.75   12.41
 -11   1 -19   -3.10    7.59
 -11  -1 -19  -33.84   19.36
 -11  -1 -20   32.37   23.30
 -11   1 -20    5.12    8.70
 -11   1 -21   39.47   25.38
  11  -3 -22    1.35    5.21
  11   3 -21   20.90   21.26
  11  -3 -21   17.76   16.41
  11  -3 -21   16.71   15.08
  11   3 -20   33.69   17.67
  11   3 -20   14.75   15.05
  11  -3 -20   37.22   20.26
  11  -3 -20   17.95   17.19
  11   3 -19   18.46   15.11
  11  -3 -19   19.06   14.81
  11   3 -19   52.72   29.39
  11  -3 -19   34.20   18.10
  11   3 -18   53.56   21.92
  11  -3 -18   22.67   18.76
  11  -3 -18   45.37   20.93
  11   3 -17    6.68   10.60
  11  -3 -17   30.32   20.87
  11  -3 -17   26.07   14.39
  11  -3 -16   18.40   14.51
  11   3 -16    8.28    8.25
  11  -3 -16   12.98   11.53
  11  -3 -15   18.91   10.84
  11  -3 -15   22.37   12.71
  11   3 -15    5.78   12.41
  11  -3 -14   38.00   18.94
  11   3 -14   36.28   17.04
  11  -3 -14   34.29   15.87
  11  -3 -13   24.30   17.37
  11   3 -13   20.66   15.69
  11  -3 -13   23.52   11.92
  11  -3 -12   24.93   17.22
  11  -3 -12   42.39   15.15
  11   3 -11   79.13   24.87
  11  -3 -11   80.12   17.82
  11  -3 -11   80.42   25.74
  11  -3 -10   34.78   18.55
  11   3 -10   16.92   11.53
  11  -3 -10   21.35    9.30
  11  -3  -9  187.22   23.70
  11  -3  -9  235.76   38.24
  11   3  -9  204.95   33.39
  11  -3  -8   69.61   13.22
  11  -3  -8   87.17   26.20
  11   3  -8   77.80   19.57
 -11   3   8   86.78   13.64
  11  -3  -7  121.01   15.90
  11  -3  -7  134.29   26.17
  11   3  -7  116.37   24.96
 -11   3   7  116.58   16.38
 -11   3   7  115.80   27.01
  11   3  -6   89.03   23.15
  11  -3  -6   68.32   19.03
  11   3  -6   42.97   15.45
 -11   3   6   46.31   16.59
 -11   3   6   62.90   17.16
  11  -3  -6   55.61    9.42
  11  -3  -5  128.81   11.38
  11   3  -5  179.54   27.07
 -11  -3   5  167.35   27.19
  11  -3  -5  131.34   24.72
  11   3  -5  184.39   31.58
 -11   3   5  165.81   21.17
  11   3  -5  102.67    9.48
 -11   3   5  162.20   30.08
  11   3  -4   67.14   19.90
  11  -3  -4   35.32   12.92
  11   3  -4   32.67   11.86
  11   3  -4   39.23    7.62
 -11  -3   4   50.16   13.94
 -11   3   4   42.39   14.30
 -11   3   4   57.69   13.34
 -11  -3   3  312.54   41.82
  11   3  -3  237.44   22.28
  11  -3  -3  270.23   31.77
 -11  -3   3  265.93   29.93
  11   3  -3  269.66   29.66
 -11   3   3  229.04   35.53
 -11   3   3  271.98   28.36
  11   3  -3  307.15   39.41
 -11  -3   2    2.20    8.76
  11  -3  -2    6.71    5.39
  11   3  -2    2.14    3.73
  11   3  -2    2.35    4.37
 -11  -3   2    0.48    5.42
 -11   3   2    1.87    6.02
 -11   3   2    0.15    3.43
  11   3  -1   -0.27    3.49
  11   3  -1   13.46   13.34
  11   3  -1   -7.74    9.03
  11  -3  -1    8.64    6.26
 -11   3   1    0.63    4.85
 -11  -3   1    5.81    5.84
 -11   3   1    7.53    7.47
 -11  -3   1   -7.74    8.31
  11   3   0  659.06   37.61
 -11   3   0  724.52   61.12
  11  -3   0  643.89   42.24
 -11  -3   0  671.38   37.52
 -11   3   0  658.16   51.97
  11   3   0  679.72   56.03
  11  -3   0  601.56   54.56
  11   3   0  694.23   50.49
 -11   3  -1  165.42   14.51
  11   3   1  266.53   32.88
  11  -3   1  228.11   23.64
  11   3   1  225.13   19.54
 -11   3  -1  226.63   35.14
 -11  -3  -1  206.13   18.64
  11   3   1  244.55   33.12
  11  -3   1  294.14   38.24
 -11  -3  -2   10.09   10.36
  11   3   2   78.95   19.51
  11  -3   2   63.32   11.80
  11  -3   2  101.68   23.70
 -11   3  -2   63.83   18.97
  11   3   2   65.67   18.19
  11   3   3  823.34   65.07
  11  -3   3  670.57   33.30
 -11   3  -3  719.10   61.09
  11   3   3  829.24   59.32
 -11  -3  -3  794.53   60.16
  11  -3   3  802.78   62.00
 -11  -3  -4  243.62   38.00
 -11   3  -4  227.75   36.97
  11   3   4  227.45   31.52
 -11  -3  -4  225.01   32.52
  11  -3   4  212.36   32.19
  11  -3   4  187.25   15.51
 -11   3  -5  218.99   36.07
  11   3   5  231.54   31.28
 -11  -3  -5  282.49   36.31
  11  -3   5  318.86   38.75
 -11  -3  -5  286.19   41.34
 -11  -3  -6   83.73   23.06
  11   3   6   77.53   19.72
  11  -3   6   74.64   20.29
 -11   3  -6   69.37   22.67
 -11  -3  -6   85.78   21.29
 -11   3  -7  162.59   34.02
 -11  -3  -7  198.81   35.32
  11   3   7  157.23   25.77
  11  -3   7  175.96   29.36
 -11  -3  -7  174.21   28.18
 -11   3  -8   -6.23    7.62
 -11  -3  -8    5.84    7.89
  11   3   8    1.93    7.11
  11  -3   8   14.39   12.41
 -11  -3  -9  223.44   40.05
 -11   3  -9  269.48   41.16
  11   3   9  208.18   30.35
  11  -3   9  244.64   35.44
 -11   3  -9  205.38   40.65
 -11   3 -10   73.26   21.05
 -11  -3 -10   61.66   22.31
 -11   3 -10   90.24   28.75
  11  -3  10   62.42   19.96
 -11  -3 -11   -5.57    8.97
 -11   3 -11    3.64    6.53
 -11   3 -11   14.57   12.89
  11  -3  11    3.01    5.78
 -11  -3 -12   13.97   16.38
 -11   3 -12   -3.13    7.29
 -11   3 -12    0.18    7.47
 -11  -3 -13  164.82   39.35
 -11   3 -13  229.31   41.49
 -11   3 -13  151.57   39.17
 -11  -3 -14   89.24   31.22
 -11   3 -14   18.07   18.49
 -11   3 -14   96.08   27.88
 -11   3 -15   35.44   23.76
 -11   3 -15   25.32   17.70
  11  -3  15   20.38   11.65
 -11  -3 -15   63.47   27.58
 -11   3 -16   21.95   18.13
 -11   3 -16   45.10   21.29
 -11  -3 -16   71.78   27.22
 -11  -3 -17   85.21   31.34
 -11   3 -17   14.18   16.65
 -11   3 -17   84.97   25.74
 -11   3 -18    9.70   13.61
 -11  -3 -18    5.93    9.21
 -11  -3 -19   -3.97    8.40
 -11   3 -19    2.23   13.10
 -11   3 -20    9.70   11.32
 -11   3 -21   21.65   17.13
  11  -5 -18    5.96   15.42
  11   5 -17    7.86   12.98
  11  -5 -17   48.24   26.13
  11   5 -16   38.27   22.70
  11  -5 -16   -2.59    6.41
  11   5 -15   35.41   18.22
  11  -5 -15   26.26   18.97
  11   5 -14   20.05   17.79
  11  -5 -14   14.81   16.65
  11   5 -13   13.79   14.78
  11  -5 -13   20.59   17.88
  11  -5 -13    6.29    9.21
  11  -5 -12   -2.77    2.65
  11   5 -12   23.91   19.57
  11  -5 -12   25.05   15.99
  11  -5 -11   11.29    6.77
  11  -5 -11   -3.58    6.90
  11   5 -11    3.31    9.91
  11  -5 -10   40.83   13.97
  11   5 -10    5.12    6.26
  11  -5 -10   38.36   17.37
  11  -5  -9    5.18    4.79
  11   5  -9   27.13   16.20
  11  -5  -9   25.38   15.21
 -11   5   9    9.91   11.65
  11  -5  -8   33.15    9.36
  11   5  -8   62.03    9.64
 -11   5   8   27.94   14.60
  11   5  -8   36.76   15.08
  11  -5  -8   62.51   22.67
  11   5  -7  107.97   14.66
 -11   5   7  182.82   40.86
  11   5  -7  148.62   30.89
  11  -5  -7  102.37   28.60
  11  -5  -7  122.61   18.10
  11  -5  -6  206.13   21.77
  11   5  -6  273.00   40.26
  11   5  -6  146.66   19.72
  11  -5  -6  272.85   42.27
 -11   5   6  307.45   50.28
 -11   5   6  227.24   25.62
  11   5  -5  146.66   19.66
  11  -5  -5  109.84   14.81
  11   5  -5  187.76   31.52
  11  -5  -5  126.52   29.99
 -11   5   5  170.63   24.42
 -11   5   5  187.55   40.20
  11   5  -4  135.91   32.10
  11   5  -4  131.46   25.35
  11  -5  -4  186.17   33.75
 -11   5   4  165.00   37.79
 -11   5   4  114.75   21.17
 -11   5   3   85.00   26.41
  11   5  -3   75.66   19.12
  11  -5  -3   82.68   23.76
 -11  -5   3   72.32   27.46
  11   5  -3   60.67   21.38
  11   5  -2   50.43   19.18
  11   5  -2   40.11   12.47
  11  -5  -2   47.69   16.23
 -11   5   2   27.82    6.47
 -11  -5   2   44.35   18.16
 -11   5   2   45.31   20.29
  11   5  -1  115.14   27.73
 -11  -5   1   83.98   25.98
  11   5  -1  104.78   19.06
  11  -5  -1   90.42   20.08
 -11   5   1  104.84   29.57
 -11   5   1  109.54   13.70
 -11   5   0   12.71    5.75
 -11  -5   0    0.93   15.30
  11   5   0    2.26    3.40
 -11   5   0   29.75   17.16
  11  -5   0   10.30    9.70
  11   5   0   31.28   14.87
 -11   5  -1  144.86   24.03
 -11   5  -1  210.04   41.52
  11   5   1  179.63   33.81
  11   5   1  166.02   21.71
 -11  -5  -1  205.65   39.80
  11  -5   1  159.10   25.59
 -11   5  -1  190.20   21.50
 -11   5  -2   62.36   20.93
 -11   5  -2   60.37   13.55
 -11   5  -2   36.76   11.56
  11   5   2   51.88   11.14
 -11  -5  -2   55.82   23.24
  11  -5   2   49.17   14.30
  11   5   2   98.91   26.23
 -11  -5  -3   69.88   23.82
 -11   5  -3   65.58   15.42
  11   5   3   63.53   11.29
 -11   5  -3   53.69   11.44
  11  -5   3   58.77   15.39
 -11   5  -3   42.21   19.06
  11   5   3  121.64   27.46
 -11   5  -4   33.57    7.53
 -11   5  -4   56.33   15.54
  11   5   4   53.35    8.79
 -11   5  -4   82.26   26.13
 -11  -5  -4   49.77   22.37
  11   5   4   66.72   18.64
 -11  -5  -5   64.89   23.91
 -11   5  -5   64.04   16.89
 -11   5  -5   69.46   22.58
  11   5   5   69.85   19.30
 -11  -5  -6    0.21    9.06
 -11   5  -6    6.02   10.27
  11   5   6   10.60   10.93
 -11   5  -7   88.55   26.83
 -11  -5  -7   72.32   29.84
  11   5   7   62.09   18.76
 -11  -5  -8  391.60   59.23
 -11   5  -8  332.80   55.31
 -11   5  -8  429.57   58.62
  11   5   8  321.84   39.47
 -11  -5  -9  174.94   40.89
 -11   5  -9  211.40   44.53
 -11   5  -9  217.12   44.02
  11   5   9  180.99   30.11
 -11   5 -10   28.94   20.14
 -11  -5 -10   90.84   30.29
 -11   5 -10   32.52   21.20
  11   5  10   69.25   19.24
 -11  -5 -11  155.24   38.30
 -11   5 -11   77.32   28.60
 -11   5 -11  124.89   31.64
 -11  -5 -12   24.24   20.05
 -11   5 -12   16.50    9.00
 -11   5 -12    7.17   11.29
 -11  -5 -13   44.35   21.20
 -11   5 -13   17.16   12.77
 -11   5 -13   61.78   27.79
 -11   5 -14   15.84   13.10
 -11   5 -14   -4.79    9.12
 -11  -5 -15   26.20   21.92
 -11   5 -15   46.61   22.25
 -11   5 -15   20.05   19.18
 -11  -5 -16   -6.99    5.90
 -11   5 -16   -0.48    6.90
 -11   5 -16   12.25   12.65
 -11  -5 -17   60.64   28.12
 -11   5 -17   21.56   19.12
 -11   5 -17   32.37   21.53
 -11   5 -18    6.50   19.00
 -11   5 -19  -20.81   16.95
  11   7 -13    1.26    6.56
  11  -7 -13   40.71   25.08
 -11   7  13   45.07   25.32
  11   7 -12   23.67   23.12
  11  -7 -12   -2.20   12.13
 -11   7  12   34.81   25.08
  11   7 -11   88.34   29.30
  11  -7 -11   84.49   32.31
 -11   7  11   74.67   32.16
 -11   7  10   38.15   21.26
  11   7 -10   45.83   19.24
  11  -7 -10   47.93   25.47
  11   7  -9   37.55   19.24
  11  -7  -9   17.61   17.04
 -11   7   9   21.14   23.94
 -11   7   8   24.66   20.56
  11   7  -8   13.22   10.39
  11  -7  -8    8.73   13.37
  11   7  -7  171.53   37.52
  11  -7  -7  105.77   34.29
 -11   7   7  101.14   35.95
  11   7  -6   67.05   23.97
  11  -7  -6   63.20   26.92
 -11   7   6   39.32   22.55
  11   7  -5   99.54   31.40
 -11   7   5   98.19   34.93
  11   7  -5   43.24   18.79
  11  -7  -5   57.30   23.30
 -11   7   4    4.03    9.64
  11   7  -4    8.25   10.72
  11  -7  -4    9.51   10.39
  11   7  -4   27.58   19.03
  11   7  -3   68.83   19.12
  11   7  -3  102.67   24.66
  11  -7  -3   76.96   26.68
  11   7  -3  155.42   37.85
 -11   7   3  139.14   41.70
  11   7  -2   16.77   11.20
  11   7  -2   13.64    8.04
  11  -7  -2    4.91   12.62
 -11   7   2  -14.42   14.51
 -11  -7   1    8.67    8.85
  11   7  -1   14.15    8.55
  11   7  -1   49.11   23.24
 -11   7   1   -9.73   12.98
  11  -7  -1   36.76   17.88
 -11  -7   0  113.69   37.88
 -11   7   0   85.39   31.55
  11   7   0  117.28   24.30
  11  -7   0   83.46   24.78
  11   7   0  111.28   29.42
 -11  -7  -1   68.89   30.56
 -11   7  -1   77.80   32.01
  11   7   1   88.13   28.72
 -11   7  -2  118.51   38.36
 -11  -7  -2  118.78   36.52
  11   7   2  120.11   32.79
 -11  -7  -3   98.97   34.38
 -11   7  -3   84.70   31.37
  11   7   3  159.43   34.99
 -11  -7  -4  136.12   41.55
 -11   7  -4   91.47   29.87
  11   7   4  139.26   31.64
 -11   7  -5  212.54   47.81
  11   7   5  158.44   33.75
 -11  -7  -5  215.07   50.19
 -11  -7  -6   90.51   34.78
 -11   7  -6   69.46   30.08
  11   7   6   32.40   15.54
 -11   7  -7  159.73   42.06
 -11   7  -7  299.65   57.51
 -11  -7  -7  251.84   54.35
 -11  -7  -8   16.38   18.01
 -11   7  -8   18.61   15.87
 -11   7  -8   16.17   17.43
 -11  -7  -9   50.55   23.00
 -11   7  -9   30.05   21.59
 -11   7  -9   34.66   18.52
 -11   7 -10   10.57    6.11
 -11   7 -10   16.20   11.29
 -11   7 -11  -18.58   14.87
 -11  -7 -11   11.23    9.94
 -11   7 -11    5.63   13.46
 -11   7 -12    9.06    5.66
 -11  -7 -12   15.08   18.01
 -11  -7 -13   21.53   19.48
 -11   7 -13   -7.17    6.29
 -11   7 -14   12.41   17.04
 -11   7 -15    9.06   12.07
  11  -9  -7   15.57   19.24
  11  -9  -6   11.86   12.56
  11  -9  -5   30.77   19.21
  11   9  -4   13.01   13.46
  11   9  -3   54.14   25.50
  11   9  -2   14.78   17.58
  11   9  -1   19.42   18.58
  11   9   0   13.04   12.31
 -11  -9  -1   42.09   25.62
 -11  -9  -2   -2.08    7.05
 -11  -9  -3   31.64   21.83
  12   0 -23    3.73   11.83
  12   0 -22   48.96   25.11
  12   0 -21    2.26   14.99
  12   0 -20   92.89   31.01
  12   0 -19  -20.99   14.66
  12   0 -18   20.44   12.31
  12   0 -18   13.94    6.90
  12   0 -17   -3.34    4.88
  12   0 -17   -5.69    8.97
  12   0 -16   11.95   13.01
  12   0 -16   11.35   10.27
  12   0 -15   -7.77   10.45
  12   0 -15    6.59    7.44
  12   0 -14  243.40   43.27
  12   0 -14  177.19   30.14
  12   0 -13    7.65   12.65
  12   0 -13    9.45    4.40
  12   0 -12  482.05   46.94
  12   0 -12  550.04   60.91
  12   0 -11   12.86   10.15
  12   0 -10  621.13   51.31
 -12   0   9   -5.33    5.96
  12   0  -9    3.16    9.15
 -12   0   8 1302.47   58.35
  12   0  -8 1403.07   74.67
  12   0  -8 1393.55   68.71
  12   0  -7    6.08    8.64
 -12   0   7    8.70    6.44
  12   0  -7    8.49    6.02
  12   0  -6  282.03   30.95
 -12   0   6  274.90   25.65
  12   0  -6  287.79   32.19
  12   0  -6  295.43   31.07
 -12   0   5    2.32    6.44
  12   0  -5   -1.60    3.52
 -12   0   5    9.91   10.42
 -12   0   5    3.97    4.82
  12   0  -5  -15.02   12.71
 -12   0   4  891.03   58.32
 -12   0   4  903.07   45.28
  12   0  -4  824.91   53.50
 -12   0   4  884.95   58.62
  12   0  -4  959.32   49.53
  12   0  -4  889.73   49.29
  12   0  -3    3.34    4.55
 -12   0   3   -0.81    3.55
  12   0  -3   -1.35    3.76
  12   0  -3    3.94    7.89
 -12   0   3    7.26    8.31
 -12   0   2  866.67   47.21
 -12   0   2  847.97   47.39
  12   0  -2  962.84   51.82
  12   0  -2  856.67   54.74
 -12   0   2  902.41   58.08
  12   0  -2  827.14   44.59
 -12   0   1    2.71    7.26
 -12   0   1    3.25    4.82
  12   0  -1    0.60    4.25
  12   0  -1    9.94    6.41
  12   0  -1    5.42    4.37
 -12   0   1    5.72    6.90
 -12   0   0  506.65   41.07
  12   0   0  524.54   40.29
  12   0   0  539.32   44.02
  12   0   0  482.14   33.93
 -12   0   0  526.91   36.79
 -12   0  -1   -2.35    4.73
  12   0   1   -3.67    3.91
  12   0   1    6.29    6.50
  12   0   1    4.58    7.26
 -12   0  -2 1876.27   86.72
  12   0   2 1906.92   84.13
 -12   0  -2 1838.66   71.36
  12   0   2 1642.44   79.13
  12   0   2 1789.34   69.07
  12   0   3   10.54    9.33
 -12   0  -3    4.58    7.89
  12   0   3   -0.30    8.43
  12   0   3    2.98    3.97
 -12   0  -3   -1.26    3.13
 -12   0  -4  263.61   35.89
 -12   0  -4  191.32   25.44
  12   0   4  236.06   32.67
 -12   0  -4  195.65   27.94
 -12   0  -5    5.54    7.71
 -12   0  -5    6.32   11.20
 -12   0  -5    5.12    6.68
 -12   0  -6 1600.16   97.61
  12   0   6 1450.61   61.33
 -12   0  -6 1457.23   75.45
 -12   0  -7   -0.42    8.16
  12   0   7   -9.33    6.56
 -12   0  -7    6.20    6.35
 -12   0  -7   -1.81    5.45
  12   0   8  511.41   36.82
 -12   0  -8  519.39   38.84
 -12   0  -8  584.24   53.41
  12   0   9    0.99    3.73
 -12   0  -9    3.79   10.09
 -12   0  -9   -9.45    7.53
 -12   0  -9    4.88   11.77
 -12   0 -10    9.94    5.75
 -12   0 -10   13.28   12.04
 -12   0 -10   -1.17    4.46
  12   0  10    2.98    1.75
  12   0  11    3.97    4.16
 -12   0 -11    8.79    6.20
 -12   0 -12   67.72   22.85
  12   0  12   40.95   10.99
 -12   0 -12   64.04   16.17
 -12   0 -13    7.02   10.00
 -12   0 -13   -4.06    4.49
 -12   0 -14   72.56   18.34
 -12   0 -14   52.69   21.56
 -12   0 -15    2.41    7.26
 -12   0 -15   -2.05   12.50
 -12   0 -16   16.32   14.30
 -12   0 -16    3.55    6.83
 -12   0 -17   -2.14    4.94
 -12   0 -17   -6.35   14.09
 -12   0 -18   51.07   24.30
 -12   0 -19    6.41   10.66
 -12   0 -20   47.75   26.23
  12   2 -23  -15.36   13.73
  12   2 -22   -0.06    4.91
  12   2 -21   16.71   15.42
  12  -2 -21    7.08    8.01
  12   2 -21   -3.43   10.18
  12   2 -20   21.68   14.93
  12   2 -20    9.48    6.59
  12  -2 -20   29.06   17.98
  12   2 -19   -5.27   11.23
  12  -2 -19   -4.25    9.67
  12   2 -19   -4.06    5.84
  12   2 -18   55.88   24.42
  12   2 -18   50.82   24.51
  12  -2 -18   52.96   25.65
  12  -2 -17    0.69    7.83
  12   2 -17    3.55   15.57
  12  -2 -16  148.65   36.91
  12   2 -16  180.63   41.85
  12  -2 -15   11.17   11.80
  12   2 -15   32.13   17.95
  12  -2 -14  212.57   43.45
  12   2 -14  187.67   39.65
  12  -2 -14  196.34   22.82
  12  -2 -13   -6.26   10.12
  12   2 -13    0.60   12.68
  12  -2 -13   15.57    8.04
  12  -2 -12   21.98   13.25
  12   2 -12   35.68   17.25
  12  -2 -12   43.60   10.87
  12   2 -11    1.96    8.01
  12  -2 -11   23.06   12.01
  12   2 -11   22.25   12.77
  12  -2 -11   20.08    8.34
  12   2 -10    9.09    9.39
  12  -2 -10    7.29    8.85
  12   2 -10   29.33   15.45
  12  -2 -10   13.52    6.38
  12   2 -10   15.21    6.41
  12  -2  -9   12.80    5.75
  12   2  -9   10.66   10.93
  12  -2  -9   18.10    8.19
  12   2  -8    4.52    9.82
  12  -2  -8   15.02   11.86
  12   2  -8    1.29    6.86
  12  -2  -8    3.10    6.14
 -12   2   8    4.00    4.16
  12  -2  -7   35.14   14.33
  12   2  -7   16.44   10.93
  12   2  -7   20.17   12.86
 -12   2   7   29.21   12.04
  12  -2  -7   33.75    9.91
 -12   2   7   40.32   11.95
  12   2  -6  213.90   33.06
  12  -2  -6  187.88   29.60
  12   2  -6  173.88   28.60
  12  -2  -6  171.08   22.01
 -12   2   6  176.11   23.55
 -12   2   6  177.86   29.69
  12  -2  -5   14.33   11.59
  12  -2  -5   11.41    9.33
 -12   2   5   13.07    8.25
  12   2  -5   24.18   11.29
 -12  -2   5   18.73   10.72
  12  -2  -5   12.71    6.68
  12   2  -5    7.92    7.95
 -12   2   5   20.90    8.91
  12  -2  -4  218.99   30.26
  12   2  -4  215.31   29.09
 -12  -2   4  219.62   27.82
  12   2  -4  218.56   16.08
 -12   2   4  227.48   32.70
 -12   2   4  227.78   26.26
  12   2  -4  220.88   32.10
  12  -2  -4  219.65   33.39
  12  -2  -4  138.47   10.24
  12   2  -3   28.97    8.01
  12   2  -3   29.06   12.44
  12  -2  -3   20.90   11.32
  12  -2  -3   18.25   10.21
 -12  -2   3   10.30    6.96
  12   2  -3   24.18   11.86
  12   2  -3   15.08    9.24
 -12  -2   3   28.63   10.00
 -12   2   3   27.88   12.53
 -12   2   3   13.64    8.82
  12  -2  -2 1367.09   66.96
  12   2  -2 1378.32   54.83
 -12  -2   2 1358.36   62.09
 -12   2   2 1402.35   77.32
 -12  -2   2 1438.12   81.96
 -12   2   2 1306.39   65.16
  12   2  -2 1290.79   76.81
  12   2  -2 1282.66   75.42
  12  -2  -2 1254.66   76.60
  12  -2  -1   37.22   11.41
 -12  -2   1   24.27    8.07
 -12   2   1   33.27   13.07
 -12  -2   1   57.36   12.31
 -12   2   1   39.20   13.46
  12   2  -1   38.21   10.93
  12  -2  -1   51.73   15.69
  12   2  -1   23.33   10.48
  12   2  -1   48.63   16.74
  12  -2   0  852.10   46.94
  12   2   0  858.00   51.46
  12   2   0  745.66   56.46
 -12   2   0  840.02   60.67
 -12  -2   0  817.38   41.04
  12  -2   0  821.72   62.72
 -12   2   0  810.24   54.26
  12   2   0  836.29   59.83
 -12  -2   0  845.53   61.75
 -12  -2   0  901.11   64.13
  12   2   1   18.46   10.45
 -12  -2  -1   11.14    6.23
  12  -2   1   38.12   12.04
 -12  -2  -1   26.04    7.86
 -12   2  -1   20.47    5.00
 -12   2  -1   22.52    6.83
  12   2   1   28.54   11.11
 -12   2  -1   14.72    8.04
  12  -2   1   40.65   16.83
  12   2   1    9.79    8.34
 -12  -2  -1   30.26   14.21
  12  -2   2  558.14   33.33
  12   2   2  620.22   50.10
 -12   2  -2  548.38   50.82
 -12  -2  -2  556.15   26.89
 -12   2  -2  586.08   49.17
  12   2   2  551.81   48.14
 -12  -2  -2  609.32   52.78
 -12   2  -2  597.13   30.35
 -12  -2  -2  604.54   53.72
 -12   2  -3   43.60    9.88
 -12  -2  -3   55.91   16.71
  12  -2   3   43.21    8.52
 -12   2  -3   40.32   16.08
 -12  -2  -3   31.80    5.66
  12   2   3   35.74   13.46
  12   2   3   58.20   16.38
 -12  -2  -3   50.55   17.58
 -12   2  -4   56.61   17.98
  12  -2   4   66.39    8.85
  12   2   4   93.49   22.28
 -12  -2  -4   99.33   22.46
  12   2   4   90.33   19.87
 -12  -2  -4   77.86   19.51
 -12   2  -5    4.16    7.62
  12  -2   5    3.79    1.87
  12   2   5    6.96    6.05
 -12  -2  -5   16.14   13.70
 -12  -2  -5   11.41   10.09
 -12  -2  -6   42.70   14.93
 -12   2  -6   36.10   15.45
  12   2   6   45.22   14.03
 -12  -2  -7    8.52    8.85
  12   2   7    6.86    8.34
 -12   2  -7    0.36    6.29
 -12  -2  -8   12.86   13.34
 -12   2  -8   -0.93   11.02
 -12  -2  -9   55.70   20.62
 -12   2  -9   37.67   13.67
 -12   2  -9   12.28   13.04
 -12   2 -10  330.15   42.30
 -12   2 -10  295.37   48.81
 -12  -2 -10  353.06   49.47
 -12  -2 -11  121.58   32.04
 -12   2 -11   73.17   19.42
 -12   2 -11   87.02   30.50
 -12  -2 -12   96.71   27.58
 -12   2 -12   79.94   30.32
 -12   2 -12  146.75   30.59
 -12  -2 -13    4.16   12.83
 -12   2 -13   -6.93    7.89
 -12   2 -13   -0.15    6.35
 -12  -2 -14  155.06   38.18
 -12   2 -14  131.55   38.51
 -12   2 -14  192.88   36.10
 -12   2 -15   48.81   25.83
 -12   2 -15    8.46    8.46
 -12  -2 -15   21.59   19.42
 -12   2 -16   17.67   15.05
 -12   2 -16   22.70   17.43
 -12  -2 -16    9.67   12.74
 -12   2 -17   20.26   15.57
 -12  -2 -17   -1.39   11.26
 -12  -2 -18   -5.36    5.69
 -12   2 -18    7.35   12.16
 -12  -2 -19    5.93   16.11
 -12   2 -19    4.34    7.56
 -12  -2 -20   -0.03   10.09
 -12   2 -20    6.90    8.76
 -12   2 -21    3.43    6.90
  12  -4 -19   12.65   19.69
  12   4 -18    4.91    9.82
  12  -4 -18   19.57   12.56
  12  -4 -17   -2.50   11.23
  12  -4 -17   -1.48    4.22
  12  -4 -16   -7.35    6.59
  12   4 -16   20.23   17.49
  12  -4 -16   19.54   13.37
  12   4 -15   46.07   22.49
  12  -4 -15   42.76   22.25
  12  -4 -15   24.78   12.07
  12  -4 -14   11.38    9.64
  12  -4 -14    5.36   11.62
  12   4 -14   16.74   15.27
  12  -4 -13   18.79   10.93
  12   4 -13   10.66   12.28
  12  -4 -13   31.01   18.28
  12  -4 -12   39.11   12.74
  12  -4 -12   72.47   25.68
  12   4 -12   31.92   15.75
  12  -4 -11   10.93    9.18
  12  -4 -11   21.38   13.67
  12   4 -11   32.67   18.16
  12  -4 -10  451.16   58.95
  12   4 -10  473.35   55.97
  12  -4 -10  430.65   38.84
 -12   4   9   19.75    6.59
  12  -4  -9   32.64   11.08
  12  -4  -9   42.67   21.17
  12   4  -9   30.50   14.45
 -12   4   9   25.32   19.15
  12  -4  -8  643.65   65.16
  12   4  -8  731.69   64.58
 -12   4   8  594.00   37.19
 -12   4   8  717.90   74.73
  12  -4  -8  548.41   36.43
  12   4  -7   82.44   22.19
  12  -4  -7   51.97   10.54
  12  -4  -7   75.15   22.37
  12   4  -7   33.60   15.66
 -12   4   7   74.91   24.66
 -12   4   7   71.93   14.09
  12   4  -6  313.47   38.75
  12   4  -6  151.09   13.76
 -12   4   6  272.46   27.85
  12   4  -6  299.59   45.53
  12  -4  -6  186.29   16.05
 -12   4   6  318.65   49.68
  12  -4  -6  325.84   43.30
  12   4  -5   34.48    8.13
  12  -4  -5   77.14   21.38
  12   4  -5   61.97   16.41
  12   4  -5   51.91    8.94
 -12   4   5   60.55   22.22
 -12   4   5   91.53   17.16
  12   4  -5   71.87   20.84
 -12   4   4   20.66   15.63
  12  -4  -4    7.68   10.66
  12   4  -4  -12.25   10.42
 -12   4   4   10.84    9.94
  12   4  -4   -3.04    9.12
  12   4  -3   19.27   14.03
 -12  -4   3   22.64   13.76
  12   4  -3   -7.74   10.75
  12  -4  -3   10.81    7.80
 -12  -4   3   34.20   13.82
 -12   4   3   26.01   10.63
 -12   4   3   45.95   19.69
 -12  -4   2   11.20   12.19
  12   4  -2   -4.73   10.03
  12  -4  -2    7.29    4.91
 -12  -4   2    7.83    7.02
 -12   4   2   34.35   15.42
 -12   4   2   20.69   10.69
  12   4  -2   12.95   11.92
 -12  -4   1   36.04   16.32
  12   4  -1   57.75   20.05
  12   4  -1   35.11    9.24
  12  -4  -1   48.14   13.97
 -12   4   1   33.30   18.01
 -12  -4   0   37.19   15.02
 -12   4   0   29.51    4.76
  12   4   0   21.71    6.56
  12  -4   0   32.73   11.68
  12   4   0   40.68   14.69
 -12   4  -1   26.47   14.72
 -12   4  -1   11.56    4.88
 -12  -4  -1    5.54   11.14
  12   4   1   10.12    4.79
  12  -4   1   19.03    9.51
  12   4   1   15.60   12.25
 -12   4  -2  509.39   32.73
  12  -4   2  550.10   40.14
 -12   4  -2  549.80   59.50
  12   4   2  520.26   29.75
  12   4   2  615.83   56.76
  12  -4   2  551.36   57.33
 -12  -4  -2  714.65   69.82
  12  -4   3   21.26   17.98
 -12  -4  -3   37.85   21.83
 -12   4  -3   25.95    8.55
  12  -4   3   34.81    9.97
 -12   4  -3   69.94   23.79
  12   4   3   54.62   18.46
  12  -4   4  489.61   31.25
 -12   4  -4  605.59   62.96
  12   4   4  564.94   53.59
 -12  -4  -4  634.16   66.45
  12  -4   4  543.63   57.36
  12  -4   5   16.74   15.54
 -12  -4  -5   23.18   15.42
 -12   4  -5    9.57   12.41
  12   4   5    7.62    8.91
 -12   4  -6  492.41   60.16
  12   4   6  459.20   47.93
  12  -4   6  538.60   55.94
 -12  -4  -6  579.00   66.12
 -12  -4  -7  105.08   30.98
 -12   4  -7   99.12   29.93
  12  -4   7  128.00   27.85
  12   4   7  110.71   25.08
 -12  -4  -8   57.90   23.97
 -12   4  -8   -5.96    6.59
  12  -4   8   22.04   13.73
  12   4   8   37.19   14.90
 -12  -4  -9   18.67   14.24
 -12   4  -9   14.66   12.50
 -12   4  -9    9.18   13.19
  12   4   9    9.57    8.40
  12  -4   9   21.35   15.54
 -12  -4 -10   20.32   15.11
 -12   4 -10   15.39   15.30
 -12   4 -10   21.41   10.57
  12   4  10   27.64   12.65
  12  -4  10   18.64   11.98
 -12  -4 -11   18.52   10.21
  12  -4  11   27.10   13.67
 -12   4 -11   13.28    8.67
 -12   4 -11   22.55   21.65
 -12  -4 -12   11.26   14.36
 -12   4 -12   -1.63   13.22
 -12   4 -12    5.78    7.23
  12  -4  12    2.92    5.66
 -12  -4 -13    6.02    8.46
 -12   4 -13   40.71   18.91
 -12   4 -13   33.66   22.91
  12  -4  13    4.94    9.57
 -12  -4 -14   17.88   17.07
 -12   4 -14   27.73   17.88
 -12   4 -14    7.44   10.75
  12  -4  14   -1.48    3.31
 -12  -4 -15   17.43   18.76
 -12   4 -15   30.35   21.74
 -12   4 -15    0.96   15.63
 -12   4 -16    3.10    8.70
 -12   4 -16    8.19   12.41
 -12  -4 -16   -4.76   10.06
 -12  -4 -17    8.46   13.01
 -12   4 -17   -1.05   10.45
 -12   4 -17   -3.67    7.32
 -12   4 -18   23.91   15.69
 -12   4 -18   29.18   20.11
 -12  -4 -18   60.52   29.03
 -12   4 -19   19.96   19.81
 -12   4 -19   22.82   16.65
  12   6 -15    8.13   17.55
  12  -6 -15  -15.99   14.63
  12   6 -14   66.36   26.80
  12  -6 -14   69.79   29.75
  12   6 -13    6.56    9.33
  12  -6 -13    6.32   15.08
 -12   6  12   47.96   28.06
  12   6 -12   11.32   13.13
  12  -6 -12   40.80   22.28
  12   6 -11  131.55   35.26
  12  -6 -11   76.42   29.48
 -12   6  11   67.48   29.81
  12   6 -10    9.82   12.34
  12  -6 -10   11.26   18.55
 -12   6  10    5.54   15.30
 -12   6   9   -1.60    9.57
  12   6  -9   29.57   18.31
  12  -6  -9   16.17   18.40
  12   6  -8   68.23   24.93
 -12   6   8   54.95   22.52
  12  -6  -8   65.28   26.01
 -12   6   7  -11.35    9.09
  12  -6  -7   -3.25    9.94
  12   6  -6  -14.12   12.65
  12  -6  -6   10.63    7.08
 -12   6   6    8.55   10.24
  12   6  -5  108.73   31.19
 -12   6   5   90.78   32.34
  12   6  -5   56.39   19.51
  12  -6  -5   91.65   27.25
  12   6  -5   39.50   12.31
 -12   6   4  175.69   42.27
  12   6  -4  174.63   38.69
  12   6  -4  206.34   33.99
  12   6  -4  120.50   21.80
  12  -6  -4  169.31   35.50
  12   6  -3   26.77   12.13
  12  -6  -3   43.63   20.66
  12   6  -3   10.93   10.96
 -12   6   3   48.14   26.20
  12   6  -2  293.87   47.93
  12  -6  -2  346.26   46.94
 -12  -6   2  367.03   58.47
  12   6  -2  296.85   37.34
 -12   6   2  307.33   56.24
 -12  -6   1  113.18   31.37
  12   6  -1   57.93   15.48
 -12   6   1   94.63   32.58
  12  -6  -1   79.34   22.28
  12   6  -1  104.81   31.92
 -12  -6   0  161.48   36.52
 -12   6   0  164.46   42.12
  12   6   0  111.25   20.32
  12  -6   0  180.42   31.61
  12   6   0  134.02   31.83
 -12   6  -1  114.45   34.38
 -12  -6  -1  131.61   37.43
  12   6   1   78.47   16.74
  12  -6   1   85.24   21.77
  12   6   1  109.39   30.32
 -12   6  -2  222.75   45.71
  12  -6   2  197.16   31.37
 -12  -6  -2  185.96   42.12
  12   6   2  169.43   22.73
  12   6   2  253.58   43.48
 -12  -6  -3  -11.65    9.24
 -12   6  -3   28.60   19.30
  12   6   3   51.64   22.67
 -12  -6  -4   -4.85    7.77
 -12   6  -4   -7.47    9.70
  12   6   4   14.03   14.48
 -12  -6  -5    0.24    9.51
 -12   6  -5   18.13   18.73
  12   6   5   11.47   10.99
 -12  -6  -6   27.28   19.84
 -12   6  -6   29.84   19.81
  12   6   6   22.82   15.08
 -12  -6  -7   60.19   25.83
 -12   6  -7   15.02   13.46
  12   6   7   21.86   13.94
 -12  -6  -8    6.23   11.44
 -12   6  -8    4.31    7.89
  12   6   8    8.43   10.48
 -12  -6  -9    4.88   12.53
 -12   6  -9    9.67   11.26
  12   6   9   11.56    9.57
 -12   6 -10   20.69   17.85
 -12  -6 -10   35.77   19.81
 -12  -6 -11    8.10   13.10
 -12   6 -11   11.17   21.59
 -12   6 -11   23.73   16.98
 -12  -6 -12  119.17   37.76
 -12   6 -12  116.61   36.49
 -12   6 -12   61.69   26.83
 -12  -6 -13   17.88   11.80
 -12   6 -13   23.64   29.78
 -12   6 -13   14.60   17.37
 -12  -6 -14   14.99   17.16
 -12   6 -14   31.16   23.52
 -12   6 -14   37.46   23.73
 -12  -6 -15   22.25   23.15
 -12   6 -15   21.20   16.02
 -12   6 -16   31.98   22.94
 -12   6 -17  -20.17   17.22
  12   8 -11   41.52   21.95
  12   8 -10   36.52   21.38
  12  -8 -10   34.42   27.04
  12   8  -9   23.49   17.98
  12  -8  -9   10.12   14.48
  12   8  -8  107.70   36.16
  12   8  -8  127.21   35.08
  12  -8  -8   78.74   30.89
 -12   8   7   -0.48   11.26
  12   8  -7   25.98   19.03
  12   8  -7   35.41   18.73
  12  -8  -7   41.10   21.38
  12   8  -6   31.31   18.85
 -12   8   6   44.56   25.68
  12   8  -6   66.09   23.21
  12  -8  -6   37.55   24.57
 -12   8   5   20.62   16.83
  12   8  -5   16.08   13.52
  12  -8  -5    6.71   10.90
  12   8  -5   14.63   16.08
  12   8  -4   17.34   16.92
  12  -8  -4   20.26   15.48
 -12   8   4   31.95   24.66
  12   8  -3    0.24   10.15
 -12   8   3   20.08   16.92
  12  -8  -3    1.08   12.07
 -12   8   2    4.97   13.88
  12  -8  -2    3.31    5.96
  12   8  -2    4.28    5.12
 -12   8   1   14.06   17.76
  12   8  -1    2.50    9.39
 -12  -8   0    9.64   14.81
 -12   8   0   50.79   23.49
  12   8   0   16.17   16.02
 -12   8  -1   16.23   17.43
 -12  -8  -1   -3.49   11.20
  12   8   1   12.01   11.59
 -12  -8  -2   21.41   18.61
 -12   8  -2   19.03   14.90
  12   8   2   41.61   22.73
 -12  -8  -3   13.73   16.89
 -12   8  -3    0.66    9.15
  12   8   3   -5.27    6.53
 -12   8  -4   94.69   34.96
 -12  -8  -4   88.91   34.99
  12   8   4  111.22   30.14
 -12  -8  -5    9.39   17.82
 -12   8  -5  -11.32   10.66
 -12  -8  -6  240.36   56.88
 -12   8  -6  162.20   43.72
 -12   8  -6  164.88   45.62
 -12   8  -7   42.88   24.21
 -12  -8  -7   -0.09   15.75
 -12  -8  -8   35.95   20.35
 -12   8  -8   17.52   17.07
 -12  -8  -9   15.02   17.13
 -12   8  -9    6.14    8.79
 -12   8 -10   65.01   28.36
  13   1 -23   22.70   13.94
  13  -1 -22   15.30   14.12
  13   1 -22    1.93    9.21
  13   1 -21   32.01   19.18
  13  -1 -21   20.59   17.25
  13   1 -20   19.78   14.72
  13  -1 -20   23.91   19.24
  13   1 -19    9.42   12.86
  13  -1 -19   -9.79   10.63
  13   1 -19   -3.64   10.87
  13   1 -18   14.21    9.67
  13   1 -18   28.75   20.38
  13  -1 -18   28.27   17.52
  13   1 -17   49.65   19.93
  13   1 -17   96.08   29.15
  13  -1 -17   87.11   28.54
  13   1 -16   12.50    9.60
  13   1 -16   19.36   16.89
  13  -1 -16    7.74    9.76
  13  -1 -16    7.17    6.47
  13   1 -15  124.47   28.97
  13  -1 -15   88.19   29.48
  13  -1 -15  100.35   21.29
  13  -1 -14    7.56    8.88
  13   1 -14   13.91   12.19
  13  -1 -14   -6.17    6.20
  13   1 -13   81.66   21.32
  13  -1 -13   96.02   27.88
 -13  -1  13   75.36   13.64
 -13  -1  13   24.84    7.35
  13  -1 -13   76.57   17.46
  13  -1 -12  279.84   46.43
  13  -1 -12  274.03   32.76
 -13  -1  12  149.64   17.37
  13   1 -12  260.18   38.33
  13   1 -11   68.11   19.27
  13  -1 -11   35.56   16.86
 -13  -1  11   26.07    6.74
  13  -1 -11   41.19   12.25
  13   1 -10   81.63   15.63
  13  -1 -10   96.02   25.68
 -13  -1  10   60.67   10.12
 -13   1  10   70.25   18.31
  13  -1 -10  117.40   20.78
  13   1 -10   58.53   19.36
  13   1  -9   93.37   21.89
  13  -1  -9   86.75   23.09
  13   1  -9  106.74   18.46
 -13  -1   9   72.99    9.36
 -13   1   9  101.68   20.84
  13  -1  -9  104.69   19.63
  13  -1  -8   10.57   10.45
 -13  -1   8    0.81    1.87
 -13   1   8   -8.70   10.72
  13  -1  -8   10.54    7.74
  13   1  -8   15.63    8.70
  13   1  -8    8.88    8.64
  13  -1  -7   55.49   15.60
 -13   1   7   44.89   13.61
 -13  -1   7   43.45    7.20
 -13   1   7   49.74   13.94
  13   1  -7   41.67   15.11
  13  -1  -7   59.56   14.09
  13   1  -6  190.68   29.48
  13  -1  -6  197.25   22.82
 -13  -1   6  209.86   17.25
 -13   1   6  207.00   27.94
  13  -1  -6  202.21   26.04
  13   1  -6  227.18   32.85
 -13   1   6  202.73   28.09
  13  -1  -6  217.09   31.16
  13   1  -5  361.46   38.57
  13  -1  -5  344.27   28.03
 -13  -1   5  382.12   25.35
 -13  -1   5  361.46   38.84
 -13   1   5  389.86   38.27
  13  -1  -5  434.93   39.11
  13   1  -5  407.65   42.88
 -13   1   5  327.08   35.20
  13  -1  -5  363.12   40.38
 -13  -1   4  474.01   30.65
 -13  -1   4  431.95   39.96
 -13   1   4  395.19   37.40
  13   1  -4  452.54   29.33
  13  -1  -4  449.32   39.44
  13   1  -4  448.72   44.35
 -13   1   4  394.31   38.72
 -13  -1   4  392.54   42.67
  13  -1  -4  409.94   41.91
  13  -1  -4  412.08   28.00
  13   1  -4  465.01   42.39
 -13  -1   3  192.82   27.25
 -13  -1   3  224.68   23.18
  13   1  -3  181.38   25.80
 -13   1   3  181.80   25.41
 -13  -1   3  188.27   25.62
  13   1  -3  207.94   21.02
  13  -1  -3  181.11   25.29
 -13   1   3  189.15   26.65
 -13  -1   3  204.86   30.35
  13  -1  -3  197.73   27.34
  13  -1  -3  188.88   28.36
  13   1  -3  168.01   26.01
  13  -1  -3  176.98   16.74
 -13  -1   2  343.73   36.25
  13   1  -2  297.15   33.03
 -13  -1   2  336.50   30.41
  13   1  -2  343.04   28.54
 -13   1   2  318.11   33.63
 -13  -1   2  339.42   32.13
  13  -1  -2  334.91   34.48
  13  -1  -2  331.35   36.25
  13  -1  -2  303.53   21.02
 -13   1   2  290.16   31.83
  13   1  -2  317.17   35.53
 -13  -1   1 1964.28   86.23
 -13   1   1 1903.82   56.43
 -13  -1   1 1934.38   78.65
  13   1  -1 1784.22   79.64
  13   1  -1 2050.72   75.09
 -13   1   1 1898.67   83.43
 -13  -1   1 1853.84   72.41
  13  -1  -1 2019.83   89.49
  13  -1  -1 1868.20   82.65
 -13   1   1 1804.76   81.63
  13   1  -1 1911.37   88.55
  13  -1  -1 1715.48   50.25
 -13  -1   0  569.67   45.34
  13   1   0  588.28   42.70
 -13   1   0  556.99   46.85
 -13  -1   0  509.48   36.34
  13  -1   0  601.98   50.19
  13  -1   0  525.56   45.31
 -13   1   0  552.42   46.58
  13   1   0  529.77   46.16
 -13   1   0  566.69   31.83
  13  -1   0  540.70   29.48
  13   1   0  499.88   41.58
 -13  -1   0  560.43   46.31
 -13  -1  -1  398.50   39.86
  13   1   1  421.05   38.57
 -13   1  -1  389.37   40.53
  13   1   1  346.26   35.44
  13  -1   1  352.49   39.11
 -13   1  -1  375.22   27.49
 -13  -1  -1  437.88   40.92
 -13   1  -1  407.86   40.59
  13   1   1  405.57   40.77
  13   1   2  588.88   48.30
 -13   1  -2  504.42   47.84
  13  -1   2  590.32   51.25
  13   1   2  582.26   49.23
 -13  -1  -2  488.83   46.16
 -13  -1  -2  555.46   49.71
  13   1   2  518.66   43.81
 -13   1  -2  565.91   35.86
 -13  -1  -2  558.98   46.91
 -13  -1  -3  701.10   53.78
 -13  -1  -3  727.92   60.73
  13   1   3  723.17   55.76
 -13   1  -3  593.97   54.62
 -13   1  -3  645.82   41.10
  13  -1   3  671.83   55.40
  13   1   3  643.59   51.85
 -13  -1  -3  703.51   55.01
  13   1   3  617.45   48.90
 -13  -1  -4   99.99   20.84
 -13  -1  -4   72.11   21.59
  13   1   4   73.98   18.10
 -13   1  -4   66.87   14.24
  13   1   4   66.48   17.22
  13   1   4   83.61   20.59
 -13   1  -4   73.11   21.59
  13   1   5  165.09   25.17
 -13  -1  -5  201.19   35.95
  13   1   5  205.26   30.65
 -13   1  -5  185.81   33.93
 -13   1  -5  214.35   26.50
 -13  -1  -5  203.99   30.83
 -13   1  -6   26.17   11.29
 -13  -1  -6   12.56    8.73
  13  -1   6   10.27    4.37
  13   1   6    8.43    7.53
  13   1   6    2.08    4.64
 -13   1  -6    7.38    9.15
 -13  -1  -7  169.55   30.05
  13  -1   7  153.47   15.21
 -13   1  -7  144.83   24.78
 -13  -1  -7  159.85   16.77
  13   1   7  145.61   24.09
 -13   1  -7  128.00   31.37
 -13   1  -8   30.29   14.00
 -13  -1  -8   25.89   14.81
  13  -1   8   15.69    4.85
 -13  -1  -8   27.67    7.11
  13   1   8   22.25   10.39
 -13   1  -8   37.12   19.63
  13  -1   9  390.04   22.79
  13   1   9  483.41   44.95
 -13   1  -9  451.25   61.81
 -13  -1  -9  485.30   31.25
 -13   1  -9  520.83   51.97
 -13   1  -9  526.97   47.27
 -13  -1  -9  501.02   55.25
 -13  -1 -10   57.48   21.80
  13  -1  10   26.68    6.14
  13   1  10   31.71   11.53
 -13  -1 -10   44.86   10.06
 -13   1 -10   23.27   17.34
 -13   1 -10   64.64   17.04
 -13   1 -10   47.72   17.46
 -13  -1 -11   77.95   23.64
  13  -1  11   46.04    8.34
 -13   1 -11   46.52   25.23
 -13  -1 -11   51.04   12.28
 -13   1 -11   63.38   17.07
 -13   1 -11   79.25   21.89
 -13   1 -12   -2.38   10.48
 -13  -1 -12    5.60    4.12
 -13   1 -12   15.63   10.69
 -13   1 -12    0.15    8.82
 -13  -1 -12    9.48   13.22
 -13  -1 -13   58.89   23.52
 -13   1 -13    0.51    9.94
 -13  -1 -13   31.83   10.81
 -13   1 -13   52.12   17.43
 -13   1 -13   45.92   23.55
 -13  -1 -14   42.21   20.05
 -13  -1 -14   16.05    7.98
 -13   1 -14    1.63    8.40
 -13   1 -14   21.53   18.34
 -13  -1 -15  128.60   32.91
 -13   1 -15   84.94   28.33
 -13  -1 -15   62.54   15.81
 -13   1 -15   63.59   20.81
 -13   1 -16   88.58   23.67
 -13  -1 -16   71.66   28.87
 -13   1 -16  101.92   33.09
 -13  -1 -17   55.82   26.68
 -13   1 -17   59.59   21.35
 -13   1 -17   49.83   23.55
 -13  -1 -18   38.42   24.75
 -13   1 -18   10.96   10.33
 -13   1 -18   36.55   21.68
 -13  -1 -19   33.66   19.84
 -13   1 -19   10.03   15.81
 -13  -1 -20   14.06   17.70
 -13   1 -20    4.34   12.59
  13   3 -22    0.54    4.40
  13   3 -22   35.89   21.65
  13   3 -21   10.72   13.85
  13   3 -21    9.09   15.87
  13   3 -20   29.30   17.70
  13  -3 -20   30.47   20.66
  13  -3 -20   24.93   16.95
  13   3 -19   18.85   18.31
  13  -3 -19   23.18   15.51
  13  -3 -19   30.23   19.27
  13   3 -18   30.26   25.62
  13  -3 -18  -12.25   16.02
  13  -3 -18   11.44   12.92
  13  -3 -17   16.41   14.33
  13   3 -17   -2.14   10.27
  13  -3 -17   18.10   12.41
  13  -3 -16    1.84    5.54
  13   3 -16  -16.68   16.62
  13  -3 -16   12.77   10.90
  13  -3 -15   14.87   13.85
  13   3 -15   32.22   20.17
  13  -3 -14  -22.25   14.36
  13   3 -14   10.66   13.67
  13  -3 -13    6.41    8.82
  13   3 -13   18.31    8.22
  13  -3 -12  -10.21   10.93
  13   3 -12  -10.63   10.27
  13  -3 -12   17.49    9.94
  13   3 -11   55.91   22.19
  13  -3 -11   57.75   23.06
  13   3 -11   67.66   22.79
  13   3 -11   36.49    8.52
  13  -3 -11   35.98   13.40
  13   3 -10   20.62   14.42
  13  -3 -10   24.12    9.97
  13  -3 -10   35.44   20.50
 -13   3  10   17.67   12.13
  13   3 -10   24.93   15.08
  13   3  -9  231.39   40.74
  13  -3  -9  184.90   35.77
  13   3  -9  218.96   37.09
 -13   3   9  184.60   36.01
  13  -3  -9  149.25   20.62
  13  -3  -8    5.15    4.55
  13   3  -8    5.27    7.77
  13  -3  -8    5.72    5.84
  13   3  -8   12.44   10.30
 -13   3   8    8.70   12.01
 -13   3   8    6.74    4.43
  13   3  -7   14.93    8.94
  13  -3  -7    1.69    2.23
 -13   3   7    2.53    6.47
  13   3  -7   23.03   12.59
 -13   3   7    5.03    5.33
  13   3  -6  195.53   34.96
  13   3  -6  236.03   33.45
  13  -3  -6  202.06   33.48
 -13   3   6  205.20   35.95
 -13   3   6  226.75   27.49
  13  -3  -6  150.97   12.50
  13   3  -5   46.28   19.39
 -13   3   5   39.47   16.53
  13  -3  -5   50.52   15.60
  13   3  -5   34.17    5.51
  13   3  -5   42.03   15.02
 -13   3   5   42.27   12.01
  13   3  -4  288.39   22.46
  13   3  -4  261.89   32.91
 -13  -3   4  327.26   36.46
 -13   3   4  380.79   48.51
 -13   3   4  289.74   32.10
  13   3  -4  337.56   44.08
  13  -3  -4  306.81   36.88
  13  -3  -3   11.29    7.11
 -13  -3   3    3.52    9.60
  13  -3  -3    4.31    7.23
  13   3  -3    9.42    9.30
 -13  -3   3   17.64    9.64
 -13   3   3   22.52   13.34
  13   3  -3   33.24    9.79
 -13   3   3    9.27    8.52
  13   3  -3   12.34   12.44
  13  -3  -2   33.57   14.06
 -13  -3   2   76.75   23.82
  13  -3  -2   31.58   11.35
 -13   3   2   41.97   17.70
  13   3  -2   52.42   14.90
 -13  -3   2   45.25   11.89
  13   3  -2   72.20   15.99
 -13   3   2   45.95   15.15
  13   3  -2   83.73   21.74
  13   3  -1  155.48   24.12
 -13   3   1  110.50   25.02
 -13  -3   1  139.62   28.57
  13   3  -1  146.90   21.35
  13  -3  -1  144.04   22.25
 -13  -3   1  104.09   17.01
 -13   3   1  127.45   22.52
  13  -3  -1  129.14   26.59
  13   3  -1  138.71   27.58
 -13  -3   0   37.67   17.16
  13  -3   0   18.52    9.21
  13  -3   0   28.97   10.63
  13   3   0   35.89   12.37
 -13  -3   0   30.44    9.39
  13   3   0   34.96   14.54
 -13   3   0   33.33   14.99
 -13   3  -1  121.07   10.93
  13  -3   1  194.39   22.82
 -13  -3  -1  277.22   40.41
  13   3   1  216.07   30.50
 -13  -3  -1  171.38   17.98
  13  -3   1  191.16   33.09
 -13   3  -1  163.67   11.41
 -13   3  -1  215.16   35.65
  13   3   1  202.82   32.49
  13  -3   2  136.37   18.01
 -13  -3  -2  176.23   32.10
  13  -3   2  157.44   30.26
 -13  -3  -2  130.95   13.49
  13   3   2  163.86   28.24
 -13   3  -2  148.26   29.60
 -13   3  -2  153.50   14.81
  13   3   2  150.07   26.38
  13  -3   3  627.51   34.26
 -13   3  -3  596.80   59.44
  13   3   3  646.15   56.76
 -13  -3  -3  727.62   66.48
  13  -3   3  665.27   61.21
  13  -3   4  171.26   15.33
 -13  -3  -4  223.86   36.70
 -13   3  -4  185.50   33.39
  13   3   4  220.73   32.73
  13  -3   4  206.37   33.90
 -13  -3  -5   41.28   19.42
 -13   3  -5   48.02   17.34
  13   3   5   40.86   14.27
  13  -3   5   50.43   16.95
 -13  -3  -6  -11.86    7.77
 -13   3  -6   -3.07    7.17
  13   3   6    3.28    6.65
  13  -3   6    5.69    7.59
 -13  -3  -7   27.97   13.34
 -13   3  -7   26.68   13.91
  13   3   7   17.58   13.76
  13  -3   7   33.33   15.81
 -13  -3  -8  171.29   34.99
 -13   3  -8  155.03   34.17
  13   3   8  146.27   26.98
  13  -3   8  132.06   27.76
 -13  -3  -9   93.07   27.73
 -13   3  -9  114.99   29.18
  13   3   9   70.88   20.44
  13  -3   9   71.87   21.02
 -13   3  -9   89.70   29.57
 -13  -3 -10  169.40   37.28
 -13   3 -10   90.30   24.39
 -13   3 -10   95.09   30.71
 -13  -3 -11    1.78   10.72
 -13   3 -11   16.80    9.91
 -13  -3 -12   49.53   21.17
 -13   3 -12   23.33   12.59
 -13   3 -12   51.16   24.99
 -13  -3 -13   99.51   30.98
 -13   3 -13   82.23   24.54
 -13   3 -13   77.92   30.32
 -13  -3 -14   31.40   17.92
 -13   3 -14   30.89   24.66
 -13   3 -14   35.62   18.70
 -13  -3 -15    0.39   10.03
 -13   3 -15  -14.00   14.12
 -13   3 -15    4.37   10.06
 -13  -3 -16   21.08   17.04
 -13   3 -16   13.10   12.22
 -13   3 -16    7.56   11.32
 -13  -3 -17   11.59   14.63
 -13   3 -17   31.55   24.24
 -13   3 -17   21.29   15.48
 -13  -3 -18   11.80   18.79
 -13   3 -18    2.35   14.72
 -13   3 -18   23.55   15.42
 -13  -3 -19    9.94   10.45
 -13   3 -19   13.91   12.22
 -13   3 -20    3.16   13.85
 -13   3 -21   22.04   14.78
  13   5 -17    0.75    7.41
  13  -5 -17   42.03   23.03
  13   5 -16   17.55   16.14
  13  -5 -16   52.93   24.45
  13   5 -15   20.41   19.03
  13  -5 -15   13.22   13.04
  13   5 -14   17.34   13.73
  13  -5 -14    5.42   14.21
  13   5 -13   16.53   12.53
  13  -5 -13   31.95   20.99
  13   5 -12   18.64   13.34
 -13   5  12   17.76   16.92
  13  -5 -12   -0.36    8.04
  13   5 -11   43.84   20.81
  13  -5 -11   24.30   14.18
 -13   5  11   66.18   27.85
  13   5 -10   26.23   16.26
  13  -5 -10   14.78   11.14
 -13   5  10   23.67   19.33
  13   5  -9   34.32   16.38
  13  -5  -9   50.85   20.44
 -13   5   9   33.78   21.86
  13   5  -8   15.93    8.88
  13   5  -8   45.80   18.31
 -13   5   8    8.61    9.24
  13  -5  -8   26.50   15.96
  13   5  -7    4.82   12.25
  13   5  -7   -1.72    8.88
  13  -5  -7   -0.72    9.70
 -13   5   7    3.37    9.42
  13   5  -6   79.61   28.57
  13   5  -6   46.04    8.94
  13   5  -6   50.88   17.07
  13  -5  -6   83.43   24.87
 -13   5   6   94.75   31.40
  13   5  -5   35.62   20.62
 -13   5   5   52.24   24.78
  13   5  -5   55.91   17.73
  13   5  -5   38.27    9.42
  13  -5  -5   69.97   21.74
 -13   5   5   46.73   14.66
 -13   5   4  110.98   30.86
  13   5  -4  111.34   32.01
  13   5  -4   87.02   19.72
  13  -5  -4   91.56   23.85
  13   5  -3    7.29    6.65
 -13  -5   3   27.76   14.54
  13   5  -3   12.95    4.19
  13  -5  -3   55.22   19.24
 -13   5   3   37.49   18.28
 -13  -5   2  109.66   32.19
  13   5  -2   94.54   19.18
  13  -5  -2  122.36   25.14
 -13   5   2  128.66   33.42
  13   5  -2  149.37   32.67
  13  -5  -1  226.57   33.12
 -13  -5   1  301.09   51.85
  13   5  -1  218.26   27.31
 -13   5   1  212.03   43.00
  13   5  -1  228.53   39.93
 -13   5   0   17.01    4.49
 -13  -5   0   41.97   20.78
  13   5   0   20.50    9.36
  13  -5   0   40.89   15.21
 -13   5   0   66.72   25.86
  13   5   0   50.98   19.87
 -13   5  -1   54.29   23.27
 -13   5  -1   43.75    8.82
 -13  -5  -1   65.76   24.93
  13   5   1   47.60   11.74
  13  -5   1   39.99   12.98
  13   5   1   70.76   23.58
 -13   5  -2   18.40    7.77
 -13  -5  -2   -8.67   13.04
  13   5   2    6.68    3.94
  13  -5   2    4.85    4.03
  13   5   2   29.60   13.91
 -13   5  -2   30.50   21.71
  13  -5   3  138.53   21.65
 -13  -5  -3  196.07   41.67
  13   5   3  107.22   13.07
 -13   5  -3  192.01   38.03
  13   5   3  178.31   33.45
 -13  -5  -4   44.92   22.40
 -13   5  -4   65.40   23.52
  13   5   4   45.19   15.72
 -13  -5  -5   64.58   26.17
 -13   5  -5   50.98   22.73
  13   5   5   48.24   17.16
 -13  -5  -6   45.98   21.50
 -13   5  -6   55.22   24.54
  13   5   6   86.08   22.67
 -13  -5  -7   35.20   22.79
 -13   5  -7   20.53   19.51
  13   5   7   14.66    9.70
 -13  -5  -8   75.85   28.33
  13   5   8   99.03   24.63
 -13   5  -8   83.22   28.33
  13  -5   9  225.10   40.11
 -13   5  -9  147.20   37.94
 -13  -5  -9  273.97   51.73
 -13   5  -9  271.29   48.90
  13   5   9  187.79   32.10
 -13   5 -10   47.81   23.76
  13  -5  10  100.75   27.25
 -13  -5 -10  110.02   34.60
 -13   5 -10  106.14   32.49
  13   5  10  104.99   25.02
  13  -5  11   49.95   19.66
 -13  -5 -11   54.95   24.33
 -13   5 -11   80.78   28.54
  13   5  11   36.61   16.20
 -13   5 -11   56.49   22.19
  13  -5  12   17.31   14.06
 -13  -5 -12   30.89   20.66
 -13   5 -12   23.94   17.76
 -13   5 -12   32.07   14.42
 -13  -5 -13   67.81   28.94
  13  -5  13   56.21   21.86
 -13   5 -13   74.91   27.07
 -13   5 -13   55.13   27.40
 -13  -5 -14    2.47   10.54
 -13   5 -14   26.20   20.26
 -13   5 -14    4.67    7.86
 -13  -5 -15    3.46    5.42
 -13   5 -15    5.33   10.63
 -13   5 -15   17.34   18.28
 -13  -5 -16   32.04   23.88
 -13   5 -16    0.60    8.55
 -13   5 -16   17.79   15.48
 -13   5 -17   21.29   17.61
 -13   5 -17   20.38   18.01
 -13   5 -18   20.29   16.32
  13   7 -13   19.78   16.08
  13  -7 -13   50.31   26.32
  13   7 -12    7.68   10.33
  13  -7 -12   12.95   13.52
 -13   7  12   21.92   18.07
  13   7 -11   76.93   28.54
 -13   7  11   81.21   33.99
  13  -7 -11   67.38   31.49
 -13   7  10   25.26   22.76
  13   7 -10   16.20   16.08
  13  -7 -10   28.51   19.99
  13   7  -9   85.42   34.08
  13   7  -9   69.10   24.36
  13  -7  -9   67.93   27.43
 -13   7   9  109.12   38.66
  13   7  -8   71.18   29.81
  13   7  -8   23.46   15.18
  13  -7  -8   21.11   18.40
 -13   7   8   23.67   22.22
  13   7  -7   19.06   19.72
  13   7  -7   16.77   11.29
 -13   7   7   33.33   18.73
  13  -7  -7   28.12   18.19
  13   7  -6   46.73   25.53
 -13   7   6    1.54    8.34
  13   7  -6   23.67   14.90
  13  -7  -6   13.22   14.36
  13   7  -5  127.12   38.18
 -13   7   5   75.21   28.66
  13   7  -5   65.94   19.84
  13  -7  -5   82.26   27.46
  13   7  -4   51.25   24.72
  13   7  -4   20.23   13.13
  13  -7  -4   19.36   14.96
 -13   7   4   45.28   28.42
  13   7  -3  116.13   37.97
  13   7  -3   81.45   22.22
  13  -7  -3   84.49   27.01
 -13   7   3   81.33   33.12
 -13  -7   2   23.94   18.67
  13   7  -2   25.26   11.29
 -13   7   2   25.77   15.96
  13  -7  -2   36.94   16.32
  13   7  -2   45.83   21.14
 -13  -7   1   34.08   18.31
 -13   7   1   44.86   23.61
  13  -7  -1    6.77    4.94
 -13   7   0   52.00   24.42
 -13  -7   0   59.41   27.40
  13  -7   0   36.64   15.15
  13   7   0   47.60   22.22
 -13  -7  -1   40.71   21.05
 -13   7  -1   49.08   22.79
  13   7   1   80.93   30.65
 -13  -7  -2   23.97   13.25
 -13   7  -2   47.51   25.71
  13   7   2   74.37   27.28
 -13  -7  -3  105.44   33.69
 -13   7  -3  159.79   41.49
  13   7   3  181.83   38.66
 -13  -7  -4    6.02   15.54
 -13   7  -4   -1.75   15.96
  13   7   4    9.51    8.07
 -13  -7  -5  148.68   43.06
 -13   7  -5  163.01   42.73
  13   7   5  131.61   31.01
 -13   7  -6   67.29   27.67
  13   7   6   35.89   18.13
 -13  -7  -6  106.89   36.10
 -13  -7  -7  109.84   39.20
 -13   7  -7   70.64   28.15
 -13  -7  -8   54.35   28.57
 -13   7  -8   20.32   19.00
 -13   7  -8    2.56   11.86
 -13   7  -9  117.76   37.94
 -13   7  -9   98.88   36.37
 -13  -7  -9  121.16   40.35
 -13  -7 -10   23.85   19.99
 -13   7 -10   18.82   15.33
 -13   7 -10   -0.18   12.65
 -13   7 -11   -3.43    7.83
 -13  -7 -11   16.23   19.00
 -13   7 -12  -14.03   11.59
 -13  -7 -12   22.94   22.94
 -13   7 -13   96.68   33.60
 -13   7 -14    3.46    9.94
  13  -9  -7   -1.39    6.93
  13  -9  -6   -8.43   11.47
  13  -9  -5   10.48   10.99
  13   9  -2   20.81   14.60
  13   9  -1   45.95   24.45
  13   9   0   19.33   17.43
  14   0 -22   18.16   18.37
  14   0 -21   -2.59    6.56
  14   0 -20   35.68   23.97
  14   0 -19   -7.32    8.10
  14   0 -18   10.09   14.39
  14   0 -17   10.12   15.81
  14   0 -17   25.29   14.36
  14   0 -16   82.38   28.45
  14   0 -16   28.36   14.00
  14   0 -15    3.79    5.75
  14   0 -15   -8.64    7.47
  14   0 -14   23.12   17.98
  14   0 -14   -3.46    6.68
  14   0 -13   21.80   14.51
 -14   0  13    8.58    6.23
  14   0 -13   15.87   11.50
  14   0 -12  198.60   31.13
 -14   0  12  201.25   26.86
 -14   0  11   -3.10    3.94
  14   0 -11   -3.28    4.31
 -14   0  10  348.31   33.09
  14   0 -10  494.46   48.30
 -14   0   9   -0.96    4.34
  14   0  -9   16.02    9.42
  14   0  -8 1138.35   70.15
 -14   0   8 1165.69   57.87
  14   0  -8 1192.21   72.59
  14   0  -8 1182.76   68.53
  14   0  -7    2.32    5.75
  14   0  -7   -0.69    4.31
  14   0  -7   11.11    8.46
 -14   0   7    0.00    2.98
  14   0  -6  912.92   57.42
 -14   0   6  939.53   49.08
  14   0  -6  947.15   63.23
 -14   0   6  940.95   65.31
  14   0  -6  954.23   61.45
  14   0  -5   -1.08    4.91
 -14   0   5    7.53    7.35
  14   0  -5    2.20    9.94
 -14   0   5   -6.11    8.73
 -14   0   4 3339.64   95.93
 -14   0   4 3253.32  117.58
  14   0  -4 3295.93   99.90
  14   0  -4 3246.34  116.37
 -14   0   4 3115.21  117.85
  14   0  -4 3333.41  100.57
  14   0  -3    7.05    5.27
 -14   0   3    1.81    5.42
  14   0  -3    8.31    8.40
  14   0  -3    0.51    2.89
 -14   0   3    0.39    5.99
  14   0  -2    8.46    3.85
 -14   0   2   29.24   13.13
 -14   0   2   13.76    7.62
  14   0  -2   31.31   11.50
  14   0  -2    9.12    7.50
 -14   0   2   15.60   10.30
 -14   0   1    3.04    6.47
 -14   0   1    6.20    5.30
  14   0  -1    6.86    7.53
  14   0  -1    3.37    4.88
  14   0  -1   -3.61    4.03
 -14   0   1   -8.04    6.35
  14   0   0    4.34    5.18
 -14   0   0    3.73    5.27
  14   0   0    0.87    5.21
  14   0   0    6.44    6.56
 -14   0   0    6.71    5.69
  14   0   1    4.37    2.29
 -14   0  -1    7.02    7.08
  14   0   1   14.90    9.27
  14   0   1    2.38    6.41
 -14   0  -1    5.90    5.03
 -14   0  -2 1205.55   74.28
  14   0   2 1254.00   72.56
  14   0   2 1115.46   69.79
  14   0   2 1138.14   59.07
 -14   0  -2 1075.63   59.35
 -14   0  -3   -3.67    4.19
  14   0   3   -5.30    7.26
 -14   0  -3   14.54   13.37
  14   0   3    3.61    4.91
  14   0   3    0.45    2.53
 -14   0  -4 1321.38   86.68
 -14   0  -4 1364.95   71.54
 -14   0  -5   -3.40    3.73
 -14   0  -5   18.52   17.64
 -14   0  -6 3831.15  156.21
  14   0   6 3888.06  108.45
 -14   0  -6 3905.34  131.16
 -14   0  -7   19.51   15.27
 -14   0  -7   31.95   18.22
  14   0   7    2.38    5.03
 -14   0  -8  700.59   71.63
  14   0   8  697.94   45.92
 -14   0  -8  782.63   50.04
 -14   0  -8  766.31   62.87
 -14   0  -9    1.45    7.80
 -14   0  -9    0.66    8.16
  14   0   9   -3.55    4.70
 -14   0  -9   -0.57    3.49
 -14   0 -10  139.35   29.69
 -14   0 -10   78.31   27.64
  14   0  10  105.44   17.73
 -14   0 -10  117.88   20.32
 -14   0 -11   -0.63    7.59
  14   0  11   -1.02    4.88
 -14   0 -11   -2.29    4.34
 -14   0 -12   22.43   13.64
 -14   0 -12   19.15    9.36
 -14   0 -13    9.97    5.69
 -14   0 -13   11.38    7.38
 -14   0 -14   58.26   16.86
 -14   0 -14   46.19   19.96
 -14   0 -15   10.15   11.20
 -14   0 -15   14.87    8.01
 -14   0 -16   55.40   18.19
 -14   0 -16   77.44   27.22
 -14   0 -17    5.27    7.38
 -14   0 -18   63.95   30.02
 -14   0 -19    9.88   15.54
 -14   0 -20   93.97   33.21
  14   2 -22   14.81   13.82
  14   2 -21    9.54   14.93
  14  -2 -21    9.42   14.75
  14   2 -20    5.00    5.27
  14   2 -20   14.27   15.30
  14   2 -19    1.42    9.64
  14   2 -19   -5.03    8.61
  14  -2 -19   -0.99    6.41
  14   2 -18   23.91   16.38
  14  -2 -18   13.46    7.95
  14   2 -18   14.81   20.38
  14   2 -18   17.88   14.69
  14   2 -17  -14.39    7.74
  14  -2 -17   -1.42    6.71
  14   2 -17    1.72    9.27
  14  -2 -16  232.20   48.99
  14   2 -16  187.64   42.09
  14   2 -16  234.61   45.47
  14   2 -15   23.00   13.46
  14  -2 -15    2.89    7.77
  14   2 -15   16.77   18.16
  14   2 -14   18.46   16.38
  14  -2 -14   19.90   14.84
  14   2 -14   -1.08    6.05
  14  -2 -14   21.68    9.06
  14   2 -13   12.53   14.21
  14  -2 -13   22.25   14.99
  14   2 -13   -2.62   13.79
  14  -2 -13   18.82    9.21
  14   2 -12  111.80   27.88
  14   2 -12  116.64   31.28
  14  -2 -12   84.22   24.96
  14  -2 -12  116.98   19.72
  14   2 -11    2.92   13.31
 -14   2  11    8.43    8.22
  14  -2 -11   13.52    7.35
  14   2 -11   19.69   11.53
  14  -2 -11    2.89    4.64
  14   2 -11    3.82    4.52
  14   2 -10    0.51    7.53
  14  -2 -10    5.54    7.29
  14   2 -10    3.46    5.66
  14  -2 -10   19.90    9.18
  14   2 -10    8.46    4.91
 -14   2  10   -4.40    8.40
  14  -2  -9   46.25   19.39
  14   2  -9   23.18   14.75
 -14   2   9   37.97   16.11
  14   2  -9   18.22   12.37
  14  -2  -9   33.84   10.72
  14  -2  -8   18.25   13.31
 -14   2   8   27.07   10.54
  14   2  -8   30.74   16.80
  14  -2  -8   36.28   12.62
 -14   2   8    8.37    6.44
  14   2  -8   21.68   17.16
  14  -2  -7    5.48    9.76
  14   2  -7    9.15   10.60
 -14   2   7   10.99    9.30
  14  -2  -7    7.38    6.68
 -14   2   7   10.45    5.87
  14   2  -7   19.75   13.67
  14  -2  -6   45.53   15.99
  14  -2  -6   33.96   15.90
  14  -2  -6   29.93    7.83
  14   2  -6   26.77   11.92
  14  -2  -6   42.57   11.98
 -14   2   6   58.71   15.48
  14   2  -6   43.87   16.32
 -14   2   6   31.83   15.08
  14  -2  -5   26.23    6.08
  14  -2  -5   29.36   10.54
  14  -2  -5   33.60   15.99
  14   2  -5   26.56    5.63
 -14   2   5   45.25   17.98
  14  -2  -5   44.56   13.49
 -14   2   5   21.56    7.86
  14   2  -5   37.31   14.33
  14  -2  -4  155.30   29.54
  14  -2  -4  150.13   27.25
  14   2  -4  152.62   15.93
 -14   2   4  135.37   25.92
 -14  -2   4  141.18   23.36
 -14   2   4  145.61   23.88
  14  -2  -4  134.53   22.01
  14   2  -4  192.28   32.22
 -14   2   3   58.26   17.52
  14  -2  -3   55.55   15.96
 -14  -2   3   55.82   18.67
  14   2  -3   39.08    9.09
 -14  -2   3   61.51   15.02
 -14   2   3   37.43   13.61
  14   2  -3   32.28   15.15
  14  -2  -3   56.49   19.27
 -14  -2   2  345.75   42.12
  14  -2  -2  338.55   36.04
  14   2  -2  357.40   30.62
 -14   2   2  324.88   38.66
 -14  -2   2  353.97   33.54
 -14   2   2  297.45   34.02
  14   2  -2  364.32   43.42
  14  -2  -2  342.61   41.73
  14  -2  -1   58.20   15.27
 -14  -2   1   65.22   18.25
 -14  -2   1   64.74   13.88
 -14   2   1   63.38   17.58
 -14   2   1   54.68   15.93
  14   2  -1   43.27   14.84
  14   2  -1   69.94   14.63
  14  -2   0  696.76   46.46
  14   2   0  712.15   49.71
 -14   2   0  657.38   56.30
 -14  -2   0  656.26   39.99
 -14  -2   0  718.77   60.49
  14   2   0  699.05   57.93
 -14   2   0  533.36   22.22
 -14   2  -1   39.47    7.62
  14  -2   1   44.02   12.89
 -14  -2  -1   43.39   16.86
 -14  -2  -1   44.02   10.30
 -14   2  -1   44.50   16.71
  14   2   1   52.21   15.30
  14  -2   1   17.52   11.50
  14   2   1   31.89   12.53
  14  -2   2  316.75   27.97
  14   2   2  348.46   39.02
 -14   2  -2  336.05   42.57
 -14  -2  -2  357.13   24.63
  14   2   2  341.14   40.53
 -14  -2  -2  371.01   44.53
 -14   2  -2  341.95   24.81
  14  -2   3  131.70   16.35
 -14  -2  -3  138.17   27.01
 -14   2  -3  123.15   26.38
 -14  -2  -3  119.29   12.95
  14   2   3  165.78   29.24
 -14   2  -3  139.62   17.70
  14   2   3  115.71   22.55
 -14   2  -4   18.73    8.13
 -14  -2  -4   23.21   14.96
 -14   2  -4   24.15   14.69
  14  -2   4   13.70    6.38
 -14  -2  -4   14.33    4.00
  14   2   4   35.35   13.70
 -14   2  -5   97.04   24.84
  14  -2   5   61.45    9.06
 -14  -2  -5  104.87   23.97
 -14   2  -5   97.55   18.82
  14   2   5   92.98   21.20
 -14  -2  -6    3.91    7.71
  14   2   6   11.50   11.05
 -14   2  -6   14.87    9.51
 -14   2  -6    5.57    8.58
 -14  -2  -7   34.99   15.75
 -14   2  -7   49.59   14.12
  14   2   7   31.55   16.56
 -14   2  -7   39.77   19.57
 -14  -2  -8   21.35   14.39
 -14   2  -8   20.81   19.21
 -14  -2  -9   39.29   18.79
 -14   2  -9   12.22   10.51
 -14   2  -9   27.28   15.33
 -14  -2 -10  176.56   36.82
 -14   2 -10  193.87   33.45
 -14   2 -10  183.28   40.80
 -14  -2 -11    8.52   13.76
 -14   2 -11    6.02   10.45
 -14   2 -11    6.53   13.40
 -14  -2 -12   50.16   20.38
 -14   2 -12   27.61   18.01
 -14   2 -12   40.56   17.88
 -14   2 -13    8.67    6.32
 -14  -2 -13   11.83   14.51
 -14  -2 -14  175.81   41.01
 -14   2 -14  183.22   43.33
 -14   2 -14  225.43   39.62
 -14  -2 -15   49.26   22.61
 -14   2 -15    4.19   18.61
 -14   2 -15   42.91   17.95
 -14  -2 -16   82.74   29.39
 -14   2 -16   43.87   27.67
 -14   2 -16   99.21   28.48
 -14  -2 -17    8.28   11.29
 -14   2 -17    3.85    5.42
 -14  -2 -18   18.61   18.43
 -14   2 -18   -0.03    9.76
 -14  -2 -19   14.48   13.37
 -14   2 -19   -0.30    4.73
 -14   2 -20   -3.37   12.22
  14   4 -21    7.11   10.09
  14   4 -20   50.19   28.63
  14   4 -19  -19.45   12.83
  14   4 -18    4.19   12.25
  14  -4 -18   18.64   16.08
  14   4 -17   36.34   20.23
  14  -4 -17    9.82    9.42
  14   4 -16   10.00   12.56
  14  -4 -16  -15.57   13.67
  14   4 -15   27.97   18.85
  14  -4 -15   -7.23   12.77
  14   4 -14   55.67   24.66
  14  -4 -14   84.01   30.05
  14   4 -13  -14.66   15.36
  14   4 -13   17.28   15.24
  14  -4 -13    1.32    9.18
  14  -4 -13    1.02    2.59
  14  -4 -12   21.50    9.94
  14   4 -12   26.17   16.08
 -14   4  12   11.14    7.38
  14  -4 -12   11.47   10.54
  14   4 -12   10.03    7.62
 -14   4  11  -25.83   17.25
  14   4 -11   -4.22   10.72
  14  -4 -11    3.16    4.91
  14  -4 -11   11.47   12.44
  14   4 -11   20.59   18.85
  14  -4 -10   23.79    8.55
 -14   4  10   13.34   14.63
  14  -4 -10   23.12   13.64
  14   4 -10    7.20    8.34
  14   4  -9   -2.20    6.02
  14  -4  -9    5.42    5.72
  14  -4  -9   11.05   12.92
  14   4  -9    6.65   10.24
 -14   4   9   -2.80   12.98
  14   4  -8  182.85   37.40
 -14   4   8   70.49   23.55
  14  -4  -8  165.84   33.24
  14   4  -8  121.34   27.61
 -14   4   8  154.79   21.95
  14  -4  -8   91.11   12.74
  14  -4  -7   14.54    4.25
  14  -4  -7   19.24   11.05
  14   4  -7   33.21   16.89
  14   4  -7   22.85   17.10
 -14   4   7   32.70   16.53
 -14   4   7   25.98    9.91
  14  -4  -6  298.62   41.97
  14   4  -6  301.91   39.41
 -14   4   6  289.41   46.85
 -14   4   6  269.06   30.56
  14   4  -6  316.84   48.21
  14   4  -5   98.19   29.00
 -14   4   5   78.74   25.74
  14  -4  -5   84.25   22.49
  14   4  -5  111.28   22.76
  14   4  -5   77.11   11.68
 -14   4   5  117.43   20.56
  14  -4  -4    8.67    7.80
  14   4  -4   -0.51    5.33
  14   4  -4   18.88    8.43
 -14   4   4    9.85    4.58
 -14   4   4   -0.06    8.31
  14   4  -4  -10.18   10.72
 -14  -4   3  111.16   28.91
  14   4  -3   76.36   23.15
  14   4  -3   51.04   15.02
  14  -4  -3   97.22   22.70
  14   4  -3   60.07   14.87
 -14  -4   3   72.47   17.58
 -14   4   3   78.01   25.35
 -14  -4   2    6.02    7.92
  14   4  -2   18.49    9.97
 -14   4   2   11.86   14.18
  14  -4  -2    8.16    4.00
  14   4  -2   -1.66    2.44
 -14  -4   2   10.33    7.44
  14   4  -2    9.97    8.07
 -14   4   1   59.07   19.57
 -14  -4   1   80.93   27.22
  14   4  -1   50.13   13.97
  14   4  -1   41.88   14.12
  14  -4  -1   42.88   14.33
 -14  -4   1   46.88   12.74
  14   4  -1   51.43   19.09
 -14   4   0   20.81    9.42
  14  -4   0   24.21   17.43
 -14  -4   0    9.00    7.38
  14   4   0   37.22   12.10
  14   4   0   13.34    8.76
  14  -4   0   22.91    9.94
  14   4   0   12.41    8.61
 -14   4  -1    2.77    2.02
 -14  -4  -1    4.58    6.53
  14  -4   1    1.11    2.92
  14  -4   1    4.49    8.55
 -14   4  -1   -3.07   10.09
  14   4   1   -2.65    7.68
 -14  -4  -2   67.87   25.68
 -14   4  -2   52.84    9.76
  14  -4   2   63.14   13.76
 -14   4  -2   72.11   22.64
  14  -4   2   81.84   23.09
  14   4   2   59.07   19.15
  14  -4   3   74.70   22.94
 -14  -4  -3   37.09   17.46
  14  -4   3   75.18   14.00
 -14   4  -3   77.47   24.63
  14   4   3   78.19   22.22
  14  -4   4  258.94   42.15
  14  -4   4  195.95   19.84
 -14  -4  -4  275.74   46.22
 -14   4  -4  222.81   40.32
  14   4   4  203.99   34.87
 -14  -4  -5   10.06   11.86
 -14   4  -5   30.62   16.05
  14   4   5   19.81   12.53
  14  -4   5   12.13   11.68
 -14  -4  -6  278.27   46.94
 -14   4  -6  183.25   39.29
  14   4   6  235.61   35.89
  14  -4   6  242.17   40.14
 -14  -4  -7   97.71   29.27
 -14   4  -7   78.62   27.49
  14   4   7   66.30   21.05
  14  -4   7   75.60   24.42
 -14   4  -8  184.12   40.02
 -14  -4  -8  259.18   47.36
  14   4   8  253.79   37.31
  14  -4   8  258.61   41.73
 -14   4  -9   55.34   23.76
 -14  -4  -9   21.41   12.53
  14   4   9   38.03   15.87
  14  -4   9   54.20   19.66
 -14  -4 -10  132.81   35.80
  14  -4  10   95.00   26.44
 -14   4 -10  118.72   31.25
  14   4  10   71.72   19.81
 -14   4 -10   86.99   30.05
 -14  -4 -11   13.94   13.13
 -14   4 -11   27.85   18.67
 -14   4 -11   36.97   24.36
  14  -4  11   12.74   14.69
 -14  -4 -12   10.09    7.44
 -14   4 -12   22.97   15.57
 -14   4 -12   25.98   19.48
  14  -4  12   16.65   13.16
 -14  -4 -13   43.63   21.14
 -14   4 -13   64.89   25.11
 -14   4 -13   29.27   22.85
  14  -4  13   38.15   16.83
 -14  -4 -14   27.70   21.80
 -14   4 -14    9.82   13.37
 -14   4 -14   28.72   23.67
  14  -4  14    2.77    7.92
 -14  -4 -15   16.08   13.70
 -14   4 -15    8.85   10.30
 -14   4 -15   -7.68   10.87
 -14   4 -16    7.26   13.40
 -14   4 -16   -4.46   13.43
 -14  -4 -16   21.26   18.19
 -14  -4 -17   27.22   17.43
 -14   4 -17   10.48   12.22
 -14   4 -17   -7.44    9.76
 -14   4 -18    8.73   11.89
 -14   4 -18   16.65   16.44
 -14   4 -19   61.60   29.99
 -14   4 -19   39.99   23.15
 -14   6  15   38.78   23.94
  14   6 -15    0.78   11.95
  14  -6 -15   34.54   22.67
  14   6 -14   90.75   31.95
  14  -6 -14   61.54   30.23
 -14   6  14   32.40   20.38
 -14   6  13   11.80   16.05
  14   6 -13   11.32   10.60
  14  -6 -13   24.84   14.03
  14   6 -12  103.58   30.95
  14  -6 -12   95.48   32.40
 -14   6  12   59.07   31.01
  14   6 -11   -8.76   15.15
  14   6 -11   15.24   14.12
  14  -6 -11   38.09   21.80
 -14   6  11   11.32   16.80
  14   6 -10  -10.57   13.70
 -14   6  10   19.60   19.42
  14   6 -10    2.14    6.17
  14  -6 -10    2.68    8.31
  14   6  -9   16.02   13.10
  14  -6  -9   12.41    9.15
  14   6  -9   11.71   13.76
  14   6  -8    5.24   14.12
  14   6  -8   -3.82   11.80
  14  -6  -8    8.10    8.73
  14   6  -7   37.31   18.73
  14   6  -7   47.30   20.08
 -14   6   7   30.05   19.93
  14  -6  -7   75.39   26.44
 -14   6   6   83.61   31.04
  14   6  -6   87.95   25.98
  14  -6  -6   43.48   21.32
  14   6  -6   78.40   29.51
  14   6  -5   33.99   20.08
 -14   6   5   26.77   22.76
  14   6  -5   65.25   21.62
  14  -6  -5   37.76   16.71
  14   6  -4  192.85   43.00
  14   6  -4  210.04   32.49
  14  -6  -4  196.28   37.94
 -14   6   4  229.64   48.75
  14   6  -3   29.36   12.53
  14  -6  -3   43.27   18.31
 -14   6   3   36.55   24.93
  14   6  -3   52.15   25.11
  14   6  -2  277.19   35.23
 -14   6   2  321.51   57.66
 -14  -6   2  409.46   63.71
  14  -6  -2  250.81   40.89
  14   6  -2  321.24   52.90
 -14   6   1   56.64   29.39
  14   6  -1   -1.90    7.53
  14  -6  -1   26.35   13.31
 -14  -6   1   20.44   17.98
  14   6  -1   26.01   16.80
 -14   6   0  265.44   51.07
 -14  -6   0  315.55   57.21
  14   6   0  203.51   26.92
  14   6   0  323.83   51.19
  14  -6   0  228.44   34.84
 -14   6  -1   52.12   28.39
 -14  -6  -1   49.65   22.70
  14  -6   1   34.32   14.66
  14   6   1   81.30   27.91
 -14  -6  -2  279.39   53.08
  14  -6   2  176.74   28.18
  14   6   2  234.34   42.03
 -14   6  -2  292.51   52.51
 -14  -6  -3   18.88   18.22
 -14   6  -3   10.63   16.32
  14   6   3    4.82    9.27
 -14  -6  -4   18.28   14.45
 -14   6  -4   27.52   17.22
  14   6   4   13.37   12.62
 -14  -6  -5   -8.58   11.89
 -14   6  -5   -3.37    9.60
  14   6   5   -7.23    7.38
 -14  -6  -6   34.14   20.47
 -14   6  -6    7.59   12.80
  14   6   6   36.01   17.13
 -14  -6  -7   13.61   16.59
  14   6   7   -4.06    9.27
 -14   6  -8   38.78   21.14
  14   6   8   32.04   15.84
 -14  -6  -9    6.53   15.60
 -14   6  -9   38.30   26.80
 -14   6  -9   22.22   18.07
  14   6   9   13.13   10.81
 -14   6 -10  100.38   34.29
 -14  -6 -10  127.12   37.52
 -14   6 -10   80.45   30.17
 -14  -6 -11    2.56    8.82
 -14   6 -11   13.64   15.18
 -14   6 -11   10.99    8.85
 -14  -6 -12   53.96   28.15
 -14   6 -12   13.91   10.63
 -14   6 -12   22.97   19.45
 -14  -6 -13   25.74   21.92
 -14   6 -13   14.12   15.66
 -14   6 -13    7.41   10.15
 -14  -6 -14   96.68   38.72
 -14   6 -14  130.80   40.14
 -14   6 -14  130.28   43.18
 -14   6 -15    9.00   15.99
  14   8 -11    0.54    5.09
  14   8 -10   32.28   21.68
  14  -8 -10   -2.86    8.97
  14   8  -9   20.81   16.11
  14  -8  -9   22.43   16.38
  14   8  -8   52.63   23.94
  14  -8  -8   40.02   21.65
  14   8  -7   -5.78   10.27
  14   8  -7   50.16   23.12
  14  -8  -7   22.37   21.08
  14   8  -6  128.96   39.74
  14  -8  -6   91.38   29.90
  14   8  -5   69.34   28.91
  14  -8  -5   50.98   23.82
 -14   8   5   32.55   22.91
 -14   8   4   47.51   25.38
  14  -8  -4   27.67   16.56
  14   8  -4   55.82   27.40
 -14   8   3   13.91   12.65
  14  -8  -3   13.91    9.51
  14   8  -3   -0.72    8.34
 -14   8   2   46.25   25.29
  14  -8  -2   17.55   10.06
  14   8  -2   19.30   14.99
 -14   8   1   10.48   11.95
  14   8  -1   30.29   21.02
 -14   8   0   -2.86    7.77
 -14  -8   0   21.59   22.49
  14   8   0   -3.16    8.01
 -14   8  -1    0.57    6.14
 -14  -8  -1   16.77   14.69
  14   8   1   -1.45    5.45
 -14  -8  -2   19.42   10.81
  14   8   2    9.33    9.64
 -14  -8  -3   18.46   17.52
 -14   8  -3    2.92   10.81
  14   8   3   10.87   10.60
 -14  -8  -4   80.87   36.76
 -14   8  -4   52.03   23.88
  14   8   4   34.51   18.07
 -14  -8  -5   22.82   26.53
 -14   8  -5   19.45   16.17
 -14  -8  -6  101.83   38.78
 -14   8  -6   45.71   25.77
 -14  -8  -7   17.07   22.07
 -14   8  -7   28.69   24.03
  15   1 -22   -1.39    6.83
  15   1 -21    5.81    9.51
  15  -1 -21    4.76    8.04
  15   1 -20    7.83   12.62
  15  -1 -20   16.77   17.13
  15   1 -19    6.32   12.92
  15  -1 -19   14.60   15.11
  15   1 -19   20.78   15.69
  15   1 -18   88.85   31.58
  15  -1 -18   23.30   19.36
  15   1 -18   42.51   19.12
  15   1 -17   42.60   23.21
  15  -1 -17   17.70   16.23
  15   1 -17   47.18   19.99
  15  -1 -16  106.74   31.71
  15   1 -16   67.63   25.53
  15  -1 -16   66.96   18.58
  15   1 -16   77.53   23.58
  15  -1 -15   78.86   26.95
  15  -1 -15   94.39   21.80
  15   1 -15   74.58   22.07
  15  -1 -14   14.12   16.80
  15  -1 -14   25.95   10.48
  15   1 -14   22.70   13.01
  15  -1 -13   86.99   26.95
 -15   1  13  144.22   28.00
 -15  -1  13   82.23   12.53
  15   1 -13  114.39   27.49
  15  -1 -13  110.41   22.43
  15  -1 -12   66.33   25.74
 -15   1  12   30.77   11.83
 -15  -1  12   21.92    6.47
  15  -1 -12   14.57    9.00
  15   1 -12   50.58   21.62
  15   1 -11  176.98   32.91
  15  -1 -11  131.28   32.13
 -15  -1  11  107.70   11.62
  15  -1 -11  166.66   26.59
 -15   1  11  116.31   24.21
  15  -1 -10   34.20   18.85
 -15  -1  10    2.23    2.11
 -15   1  10   10.60    9.21
  15  -1 -10    8.40    8.25
  15   1 -10   18.85   12.68
  15   1 -10   26.86   11.47
 -15  -1   9  178.52   15.11
 -15   1   9  235.09   33.09
  15  -1  -9  287.06   34.96
  15   1  -9  298.87   40.80
  15  -1  -9  334.09   47.36
  15   1  -9  279.63   32.37
 -15  -1   8    4.49    3.31
  15  -1  -8   -1.81    4.34
  15  -1  -8   -1.87    3.70
 -15   1   8    3.10    4.31
  15  -1  -8   20.38   11.32
  15   1  -8   11.26    8.19
  15   1  -8    0.72    6.93
  15  -1  -7   71.96   18.07
 -15   1   7   63.23   18.52
  15  -1  -7   73.35   15.08
 -15   1   7   71.12   17.58
  15  -1  -7   76.75   18.40
 -15  -1   7   57.75    9.60
  15   1  -7  100.72   23.88
  15  -1  -6  726.21   45.07
 -15  -1   6  706.10   36.70
 -15   1   6  754.18   54.65
  15  -1  -6  762.16   55.31
  15   1  -6  807.96   64.28
 -15   1   6  709.11   55.85
  15  -1  -6  730.66   60.31
 -15  -1   5  474.86   32.37
 -15   1   5  438.84   41.07
  15  -1  -5  442.97   42.51
  15   1  -5  392.14   44.83
 -15   1   5  429.99   43.63
  15   1  -5  475.28   32.46
  15  -1  -5  437.88   46.73
  15  -1  -5  412.56   32.07
  15   1  -5  399.13   42.33
  15   1  -4  835.87   59.80
 -15  -1   4  751.65   43.99
  15  -1  -4  759.66   40.38
 -15   1   4  775.08   54.83
 -15  -1   4  788.78   57.09
  15   1  -4  808.14   44.95
  15  -1  -4  727.83   54.29
  15   1  -4  785.64   62.54
 -15   1   4  747.26   57.93
  15  -1  -4  808.62   62.72
 -15  -1   3  367.85   41.40
 -15  -1   3  321.24   30.80
 -15   1   3  261.14   32.19
 -15  -1   3  320.73   35.80
  15   1  -3  335.18   30.44
  15  -1  -3  316.60   36.22
  15   1  -3  365.17   42.33
 -15   1   3  322.20   38.42
  15  -1  -3  333.04   37.94
  15  -1  -3  345.66   41.43
  15  -1  -3  308.86   24.12
  15   1  -3  305.79   35.47
  15  -1  -2    3.58    3.88
  15   1  -2   -2.92    6.11
 -15  -1   2   12.25    6.71
  15  -1  -2    1.78    7.92
 -15  -1   2    9.33    8.40
 -15   1   2   -1.84    4.61
 -15  -1   2   13.01    7.92
  15   1  -2   10.63    7.80
  15  -1  -2   10.00   10.90
  15   1  -2    3.58    6.02
 -15  -1   1  241.48   32.55
 -15   1   1  199.93   20.41
 -15  -1   1  225.31   29.63
  15  -1  -1  193.12   19.03
 -15   1   1  249.70   33.54
  15   1  -1  219.08   26.62
 -15  -1   1  217.42   26.89
  15  -1  -1  231.54   32.61
  15  -1  -1  220.28   31.49
  15   1  -1  230.31   33.21
  15   1  -1  175.96   26.50
  15   1   0  143.71   24.03
 -15  -1   0  167.56   27.19
  15   1   0  176.68   25.62
 -15  -1   0  158.92   21.86
 -15   1   0  172.11   27.34
  15  -1   0  170.54   28.78
 -15  -1   0  148.17   25.65
  15  -1   0  146.54   26.44
  15   1   0  142.12   26.50
  15  -1   0  161.96   18.22
 -15   1   0  172.20   20.02
 -15  -1  -1  804.49   61.39
 -15   1  -1  726.84   59.71
  15   1   1  820.06   57.87
 -15  -1  -1  801.42   59.04
  15   1   1  722.99   58.98
  15   1   1  683.45   53.05
 -15   1  -1  795.43   44.11
  15   1   2   31.74   11.89
 -15   1  -2   30.23   15.36
 -15   1  -2   26.26    8.97
  15   1   2   38.30   13.04
 -15  -1  -2   27.37   11.32
 -15  -1  -2   55.70   18.01
  15   1   2   19.12    9.57
 -15  -1  -3  324.28   43.78
 -15   1  -3  318.59   42.85
  15   1   3  275.95   37.49
 -15   1  -3  335.72   31.34
 -15  -1  -3  352.31   40.92
 -15   1  -4   61.60   14.96
 -15  -1  -4   44.08   15.30
 -15  -1  -4   63.77   20.99
  15   1   4   58.77   17.19
 -15   1  -4   66.63   21.02
 -15  -1  -5  275.50   43.99
  15   1   5  246.66   36.07
 -15   1  -5  198.30   36.28
 -15   1  -5  250.03   30.86
 -15  -1  -5  252.74   34.93
 -15   1  -6   12.44    9.73
 -15  -1  -6    2.32    6.38
 -15  -1  -6    2.32    8.28
  15   1   6    8.79   10.36
  15   1   6    9.03    9.60
  15  -1   6    4.12    3.67
 -15   1  -6   -1.39    6.20
 -15  -1  -7   40.68   19.21
 -15   1  -7   41.73   13.73
 -15  -1  -7   20.17    7.05
  15  -1   7   33.90    8.52
  15   1   7   27.40   11.29
 -15   1  -7   39.68   19.87
 -15   1  -8   27.76   10.09
 -15  -1  -8   56.64   20.23
  15  -1   8   34.99    8.01
 -15  -1  -8   35.56    8.64
  15   1   8   24.90   10.48
 -15   1  -8   16.89   15.72
 -15   1  -9  147.75   27.55
 -15  -1  -9  196.07   36.40
  15  -1   9  145.22   15.63
 -15  -1  -9  153.56   18.28
 -15   1  -9  143.20   37.40
 -15   1  -9  190.26   29.39
 -15   1 -10   86.50   23.40
 -15  -1 -10   84.85   26.29
 -15  -1 -10   72.26   12.80
 -15   1 -10   68.92   26.07
 -15   1 -10   94.39   21.26
  15  -1  10   56.36    9.57
 -15   1 -11   35.68   15.39
 -15  -1 -11   47.69   18.28
 -15   1 -11   18.73   18.91
 -15  -1 -11   62.75   13.16
 -15   1 -11   55.97   17.82
 -15   1 -12  122.67   31.52
 -15   1 -12   83.49   30.98
 -15  -1 -12   92.98   16.23
 -15   1 -12  102.34   22.37
 -15  -1 -12  126.85   33.75
 -15   1 -13   32.34   18.58
 -15  -1 -13   39.62   18.52
 -15   1 -13   34.75   21.32
 -15  -1 -13   37.94   10.57
 -15   1 -13   25.83   13.22
 -15  -1 -14    6.44    9.03
 -15   1 -14   31.34   21.59
 -15   1 -14   -8.46    4.97
 -15   1 -14   30.29   19.72
 -15   1 -15  205.11   42.91
 -15  -1 -15  214.98   45.34
 -15   1 -15  162.50   31.86
 -15   1 -16   55.49   25.89
 -15  -1 -16   26.92   19.24
 -15   1 -16   55.52   18.28
 -15   1 -17   12.77   17.28
 -15  -1 -17   -8.82   13.01
 -15   1 -17   29.39   14.33
 -15   1 -18   31.95   18.16
 -15  -1 -18   34.57   24.06
 -15   1 -19   22.88   17.16
 -15  -1 -19    8.97    9.48
 -15   1 -20   16.53   16.44
  15   3 -21   51.76   26.59
  15   3 -21   21.65   16.17
  15   3 -20  -14.69   13.37
  15   3 -20    0.06    9.06
  15   3 -19   36.46   26.80
  15  -3 -19   38.81   21.65
  15   3 -19   67.81   27.79
  15   3 -18   15.63   15.60
  15   3 -18   10.03   14.12
  15  -3 -18    9.45   15.75
  15   3 -17    0.27   10.75
  15  -3 -17   12.37   12.77
  15   3 -17   15.99   13.85
  15   3 -16   -7.98    8.25
  15  -3 -16    5.87   11.29
  15   3 -16   15.05   13.46
  15   3 -15   36.64   21.35
  15  -3 -15   23.91   15.93
  15   3 -15   38.12   22.70
  15   3 -14  -11.17    8.49
  15  -3 -14    7.38   11.05
  15   3 -14   15.99   10.60
  15   3 -13   32.85   16.74
  15  -3 -13    9.06    7.20
  15   3 -13   58.53   23.46
 -15   3  13   28.60   15.84
  15  -3 -12   15.15   11.47
  15   3 -12   46.10   20.35
  15   3 -12   41.82   21.41
 -15   3  12   13.88   11.83
  15   3 -11  167.20   37.12
  15  -3 -11  191.68   38.69
  15   3 -11  130.86   32.31
  15   3 -11  142.60   18.82
  15  -3 -11  173.52   25.62
 -15   3  11  184.30   36.94
  15   3 -10   22.91   19.96
  15  -3 -10   31.19   15.05
  15   3 -10   44.86   18.22
 -15   3  10   31.64   16.59
  15  -3 -10   19.84    9.42
  15   3  -9  422.92   52.69
  15   3  -9  388.74   54.05
 -15   3   9  374.29   36.04
 -15   3   9  415.99   55.49
  15  -3  -9  458.84   56.76
  15  -3  -9  320.67   28.21
  15   3  -8   33.27   15.57
  15  -3  -8   22.28    7.05
  15  -3  -8   29.06   13.88
  15   3  -8   33.12   16.44
 -15   3   8   34.96   16.32
 -15   3   8   14.36    9.48
  15  -3  -7  113.30   12.53
 -15   3   7  195.41   36.34
  15  -3  -7  166.08   32.67
  15   3  -7  178.10   30.92
 -15   3   7  158.50   24.69
  15   3  -7  227.09   39.65
  15  -3  -7  147.84   13.67
  15  -3  -6   46.94   16.74
  15   3  -6   43.06   16.26
 -15   3   6   48.02   12.74
 -15   3   6   39.08   17.43
  15   3  -6   45.37   19.60
  15   3  -5  261.32   17.67
  15   3  -5  361.91   41.25
 -15   3   5  398.92   52.06
 -15   3   5  376.52   38.57
  15   3  -5  333.82   47.00
  15  -3  -5  421.41   47.24
  15  -3  -4  146.57   32.22
  15   3  -4  154.34   17.22
  15  -3  -4  128.48   25.29
  15   3  -4  117.91   24.54
 -15   3   4  145.64   30.47
 -15   3   4  132.75   23.24
  15   3  -4  139.23   29.09
  15  -3  -3   93.49   24.33
 -15  -3   3  110.80   27.73
 -15   3   3   83.70   20.62
  15  -3  -3  108.00   22.58
 -15  -3   3  115.08   21.80
  15   3  -3  121.94   28.03
  15   3  -3  111.07   16.71
 -15  -3   2  313.95   46.46
  15  -3  -2  275.65   34.42
  15   3  -2  305.07   31.01
 -15   3   2  352.61   45.56
 -15  -3   2  297.54   31.52
  15   3  -2  332.32   44.50
  15  -3  -2  343.37   46.22
  15  -3  -1  144.65   29.42
 -15  -3   1  151.75   31.34
  15  -3  -1  147.60   23.43
 -15  -3   1  137.69   20.29
  15   3  -1  157.95   23.79
  15   3  -1  192.10   35.05
 -15   3   1  145.52   29.09
 -15  -3   0    6.56   11.71
  15  -3   0   12.56    7.32
 -15  -3   0    8.16    5.30
  15   3   0   13.82    9.57
 -15   3   0   10.45   11.83
  15   3   0   18.70   10.45
  15  -3   0    0.09    6.62
  15  -3   1  493.61   38.48
  15   3   1  595.02   52.33
 -15  -3  -1  521.13   33.00
  15   3   1  573.37   56.58
  15  -3   1  550.55   59.23
 -15   3  -1  593.94   60.28
 -15  -3  -1  657.05   64.46
 -15  -3  -2  155.70   32.85
 -15  -3  -2   79.19   11.35
  15  -3   2   95.90   16.26
 -15   3  -2  110.89   12.74
 -15   3  -2  127.69   30.20
  15   3   2   64.01   20.47
  15  -3   2  106.20   27.46
  15  -3   3  268.09   23.91
 -15   3  -3  298.35   44.35
  15   3   3  262.52   38.21
 -15   3  -3  302.63   24.39
  15  -3   3  337.98   45.95
 -15  -3  -3  351.50   48.39
 -15  -3  -4   14.21   13.19
 -15   3  -4    4.55    7.62
  15  -3   4    3.49    2.95
  15   3   4   12.74   11.05
  15  -3   4   -2.05    7.89
 -15   3  -4   -0.51    5.00
  15  -3   5  171.20   13.46
 -15  -3  -5  272.70   44.32
 -15   3  -5  253.34   43.36
  15   3   5  252.20   36.85
  15  -3   5  287.54   42.36
 -15   3  -6   15.63   16.02
 -15  -3  -6   -2.86    8.73
  15   3   6   15.36   11.47
  15  -3   6    6.29    8.67
 -15   3  -7  235.27   44.20
 -15  -3  -7  222.36   41.10
  15   3   7  228.05   34.93
  15  -3   7  241.60   38.90
 -15  -3  -8   23.00   14.57
  15   3   8   27.19   16.14
  15  -3   8   -4.37    9.09
 -15   3  -8    2.74   12.68
 -15  -3  -9   14.33   17.98
  15   3   9    3.64    8.31
 -15   3  -9   18.01   14.72
 -15   3 -10  337.98   59.23
 -15   3 -10  402.89   53.78
 -15  -3 -10  394.49   56.15
 -15  -3 -11  174.27   40.23
 -15   3 -11  133.69   31.46
 -15   3 -11  100.99   32.58
 -15  -3 -12   -0.30    8.79
 -15   3 -12   -4.40    9.09
 -15   3 -12  -23.61   18.25
 -15  -3 -13   46.25   23.46
 -15   3 -13   63.92   22.94
 -15   3 -13   29.63   15.99
 -15  -3 -14   12.62   14.00
 -15   3 -14   10.90   11.95
 -15   3 -14    3.70    7.65
 -15  -3 -15   33.33   20.32
 -15   3 -15   45.77   28.09
 -15   3 -15    1.42    9.64
 -15  -3 -16    4.19    8.16
 -15   3 -16   16.38   14.15
 -15   3 -16    7.65    7.02
 -15  -3 -17    5.39   11.41
 -15   3 -17    0.45   13.28
 -15   3 -17   -4.03    5.21
 -15  -3 -18    9.85   16.71
 -15   3 -18    5.93   11.68
 -15   3 -18   14.27   10.57
 -15   3 -19   -4.94   12.95
 -15   3 -20   24.57   24.12
  15   5 -17   61.54   29.21
 -15   5  17   72.17   29.09
  15   5 -16   30.41   20.56
 -15   5  16   31.43   23.55
  15   5 -16    7.53   10.06
  15  -5 -16   18.94   17.85
  15   5 -15   33.48   20.41
  15   5 -15   26.95   17.25
  15  -5 -15   -0.18   11.35
 -15   5  15   31.13   17.31
  15   5 -14   12.59   17.37
  15   5 -14   27.31   18.07
  15  -5 -14   49.29   26.23
 -15   5  14  -10.87    7.35
  15   5 -13   35.62   30.17
 -15   5  13   16.50   10.39
  15   5 -13   36.31   19.27
  15  -5 -13   62.75   26.17
  15   5 -12   33.03   19.93
  15   5 -12   38.03   21.80
  15  -5 -12   31.61   20.41
 -15   5  12    5.27   12.50
  15   5 -11   45.74   24.09
  15   5 -11   56.24   20.17
  15  -5 -11   51.52   25.47
 -15   5  11   43.36   22.73
  15   5 -10  155.55   41.01
 -15   5  10  105.92   34.48
  15   5 -10   86.38   26.65
  15  -5 -10  104.57   30.68
  15   5  -9   60.58   21.83
  15  -5  -9   52.51   24.24
  15   5  -9   59.59   25.71
 -15   5   9   17.73   17.37
  15   5  -8   87.14   30.11
  15   5  -8   79.40   24.84
  15  -5  -8   99.21   28.00
 -15   5   8  125.16   36.64
  15   5  -7  103.76   29.06
 -15   5   7   69.04   27.94
  15   5  -7  125.35   27.67
  15  -5  -7   99.69   27.46
  15   5  -6   16.83   11.71
 -15   5   6   14.09   13.85
  15   5  -6    7.77    6.93
  15  -5  -6    5.12    9.48
  15   5  -5   28.27    8.01
  15   5  -5   37.28   14.33
  15  -5  -5   51.07   21.08
 -15   5   5   10.84    9.70
  15   5  -5   69.25   24.30
  15   5  -4   30.20   14.69
  15  -5  -4   23.88   14.93
 -15   5   4   52.81   25.95
  15   5  -4   39.02   19.42
 -15  -5   3   20.35   17.19
  15   5  -3   28.09   12.47
  15  -5  -3   21.56   13.07
 -15   5   3   30.59   20.62
  15   5  -3   45.47   22.70
 -15  -5   2   -2.56    7.32
  15   5  -2  -17.04   12.95
  15   5  -2    0.99    6.56
  15  -5  -2   12.56   11.17
  15   5  -2   12.28   17.13
 -15  -5   1  347.70   56.15
  15  -5  -1  254.91   35.29
 -15   5   1  275.86   51.01
  15   5  -1  254.18   30.35
  15   5  -1  257.50   44.65
 -15   5   0   24.15   16.68
 -15  -5   0  -12.13   13.34
  15   5   0    6.99    5.99
  15  -5   0   25.56   10.30
  15   5   0   23.18   17.13
 -15  -5  -1  146.93   35.74
  15   5   1  144.43   20.17
  15  -5   1  126.13   23.67
  15   5   1  138.62   33.54
 -15   5  -1  141.27   35.26
 -15  -5  -2   67.84   27.67
  15  -5   2   66.72   16.68
 -15   5  -2   73.32   24.03
  15   5   2   82.89   24.72
  15  -5   3    3.91    4.25
 -15   5  -3   -1.32    7.56
  15   5   3    1.66   12.37
  15  -5   4  262.64   26.74
 -15   5  -4  312.54   51.46
  15   5   4  303.83   45.40
 -15  -5  -4  370.13   58.11
  15  -5   5   24.96   13.88
 -15  -5  -5   35.02   23.55
 -15   5  -5   10.75   12.83
  15   5   5   50.16   20.17
  15  -5   6   32.79   18.88
 -15  -5  -6   39.47   19.42
 -15   5  -6   19.63   17.46
  15   5   6   56.24   20.32
  15  -5   7    8.70    9.51
 -15  -5  -7    2.80   10.03
 -15   5  -7   -2.26   14.93
  15   5   7   16.59   14.75
  15  -5   8   83.70   27.10
 -15  -5  -8   85.66   30.47
 -15   5  -8   88.85   30.35
  15   5   8   65.07   21.20
  15  -5   9   16.68   12.80
 -15   5  -9   11.32   13.31
 -15  -5  -9   11.83   13.58
  15   5   9   13.16   11.44
  15  -5  10   12.62   13.25
 -15  -5 -10    3.55   14.36
 -15   5 -10    3.88    7.20
  15   5  10   15.87   11.71
 -15   5 -10   18.07   20.05
  15  -5  11   62.45   24.03
 -15  -5 -11   51.76   27.16
 -15   5 -11   51.49   27.13
 -15   5 -11   36.82   20.69
  15   5  11   49.44   18.67
  15  -5  12   59.07   21.89
 -15  -5 -12   36.88   22.01
 -15   5 -12   15.11   11.86
 -15   5 -12   47.72   24.21
  15  -5  13   14.69   14.84
 -15  -5 -13    9.27    5.72
 -15   5 -13  -11.11   13.82
 -15   5 -13    5.45   10.18
 -15  -5 -14   12.22   19.81
 -15   5 -14   26.83   18.22
 -15   5 -14   -0.93   10.42
 -15   5 -15    5.45    8.43
 -15   5 -15   16.05   12.44
 -15   5 -16   14.60   13.82
 -15   5 -16   45.50   26.92
 -15   5 -17   18.22   19.27
  15   7 -13   19.00   13.58
  15   7 -12   25.44   15.99
  15  -7 -12   17.22   15.78
  15   7 -11   10.27   15.08
  15  -7 -11   14.42   13.64
 -15   7  11   -1.72   12.62
  15   7 -10   60.16   28.66
  15   7 -10   18.13   14.66
  15  -7 -10   42.45   22.64
 -15   7  10   46.25   24.30
  15   7  -9   31.92   18.28
 -15   7   9   21.53   20.62
  15  -7  -9   37.94   24.96
  15   7  -9   65.70   29.90
  15   7  -8   34.66   22.07
 -15   7   8    6.96    8.64
  15   7  -8    2.08    9.36
  15  -7  -8   12.16   13.73
  15   7  -7   95.93   33.00
 -15   7   7   74.82   34.75
  15   7  -7   99.36   28.97
  15  -7  -7   84.04   28.63
  15   7  -6   22.82   23.00
  15   7  -6   21.11   18.73
  15  -7  -6   12.65   15.75
 -15   7   6   -2.17   11.14
  15   7  -5   96.08   32.10
  15   7  -5   90.66   24.90
  15  -7  -5   93.31   30.26
 -15   7   5  120.11   38.24
  15   7  -4   44.89   19.69
  15  -7  -4   53.81   20.53
 -15   7   4   56.67   28.09
  15   7  -4   83.70   30.53
 -15   7   3   24.69   23.15
  15  -7  -3   -0.69    4.22
  15   7  -3   24.87   17.88
 -15  -7   2   18.07   14.60
 -15   7   2   17.37   11.23
  15  -7  -2   18.49   14.57
  15   7  -2   49.47   23.21
 -15   7   1   42.88   24.99
 -15  -7   1   56.06   27.25
  15  -7  -1   19.00   12.68
  15   7  -1   11.29   13.10
 -15   7   0   38.30   20.41
 -15  -7   0   43.99   24.39
  15  -7   0   18.85   12.53
  15   7   0   17.40   17.07
 -15  -7  -1   13.22   11.26
  15   7   1   23.76   16.86
 -15   7  -1   31.40   21.05
 -15  -7  -2   13.73   18.49
 -15   7  -2    2.29    8.82
  15   7   2    0.45    4.64
 -15  -7  -3   20.14   18.91
 -15   7  -3   27.16   16.32
  15   7   3   32.61   15.93
 -15  -7  -4   26.62   19.18
 -15   7  -4    8.67   18.16
  15   7   4   26.47   16.68
 -15  -7  -5  262.22   56.70
 -15   7  -5  166.20   42.76
  15   7   5  202.21   41.04
 -15  -7  -6   30.62   23.46
 -15   7  -6   19.81   15.69
  15   7   6   44.08   19.69
 -15  -7  -7   77.26   36.40
 -15   7  -7  110.65   37.76
 -15  -7  -8   35.05   28.54
 -15   7  -8    3.55   15.87
 -15   7  -8   17.22   21.32
 -15  -7  -9    7.95    8.46
 -15   7  -9    2.05    6.02
 -15   7  -9    9.24   18.25
 -15   7 -10   22.19   16.32
 -15  -7 -10   -0.75    8.67
 -15   7 -11   29.69   18.43
  15   9   0   29.96   22.01
  16   0 -21   -2.92   11.77
  16   0 -20   18.04   14.54
  16   0 -19   -8.94   11.23
  16   0 -18   32.43   19.78
  16   0 -17    8.58   12.19
  16   0 -17   24.51   14.12
  16   0 -16    9.64   10.96
  16   0 -16  -10.00    6.02
  16   0 -15  -13.31   14.30
  16   0 -15    7.17    5.78
  16   0 -14   60.19   25.38
 -16   0  14   30.23   11.65
  16   0 -14   42.60   15.78
 -16   0  13    3.52    4.79
  16   0 -13    8.58    8.58
 -16   0  12    2.47    3.58
  16   0 -12   -7.02   10.93
 -16   0  11   -2.26    6.38
  16   0 -11   19.51   13.19
  16   0 -10  154.70   26.86
 -16   0  10  109.24   18.58
  16   0 -10  137.99   27.28
  16   0  -9    5.18    7.56
  16   0  -9   -3.13    8.94
 -16   0   9    1.54    2.86
  16   0  -8   60.19   16.80
 -16   0   8   91.17   16.56
  16   0  -8   74.91   17.43
  16   0  -8   66.30   17.22
  16   0  -7    9.70    9.39
 -16   0   7    2.65    3.52
  16   0  -7   -0.36    7.77
  16   0  -7   -6.20    5.48
 -16   0   6  437.76   35.89
  16   0  -6  416.32   45.04
  16   0  -6  477.02   46.97
  16   0  -6  436.53   41.37
  16   0  -5   -3.01    3.34
 -16   0   5    8.43    6.20
  16   0  -5    4.91   10.36
 -16   0   4 2137.74   84.73
  16   0  -4 2134.33  100.14
  16   0  -4 2212.74   88.85
  16   0  -4 2034.61   83.07
 -16   0   3    7.95    8.79
  16   0  -3    1.45    5.81
  16   0  -3    4.97    6.11
  16   0  -3    2.02    5.69
 -16   0   2   15.18   10.57
  16   0  -2   11.98    5.00
 -16   0   2   18.85   10.96
  16   0  -2   16.44    9.79
  16   0  -2   20.78    8.82
  16   0  -1   10.15    9.15
  16   0  -1    4.97    4.82
 -16   0   1    6.26    6.93
  16   0  -1   13.64   11.98
 -16   0   1    6.08    3.55
  16   0   0  198.96   29.15
  16   0   0  174.06   28.33
  16   0   0  154.25   22.55
 -16   0   0  180.84   29.36
 -16   0   0  193.27   26.07
  16   0   1    4.31    5.93
 -16   0  -1   -0.24    6.26
  16   0   1   -6.59    8.67
  16   0   1   10.36   13.58
 -16   0  -1    9.60    8.22
  16   0   2   -1.45    3.04
 -16   0  -2   10.30   11.02
  16   0   2    2.41    8.97
 -16   0  -2   -5.54    5.03
 -16   0  -3   -0.78    6.68
 -16   0  -3   11.23   11.26
  16   0   3   13.19   10.90
  16   0   3    0.48    3.16
 -16   0  -4  545.70   57.99
 -16   0  -4  544.29   47.60
 -16   0  -5   30.11   19.27
 -16   0  -5    1.14    6.32
 -16   0  -6 1423.75   99.81
  16   0   6 1430.98   70.88
 -16   0  -6 1580.41   87.44
 -16   0  -7   -0.12    9.67
  16   0   7    4.22    5.39
 -16   0  -8  454.68   65.76
  16   0   8  434.24   38.42
 -16   0  -8  460.64   51.85
 -16   0  -9   -2.53    9.12
 -16   0  -9    3.49    9.73
  16   0   9   12.10    6.35
 -16   0  -9   -2.56    6.05
 -16   0 -10  628.32   75.88
  16   0  10  612.94   44.74
 -16   0 -10  663.94   49.53
 -16   0 -10  722.32   67.54
 -16   0 -11   -6.83    6.47
 -16   0 -11   -4.40   17.01
 -16   0 -11    6.65    7.29
 -16   0 -12    6.23    8.94
 -16   0 -12    9.60    8.25
 -16   0 -13   -4.46    6.74
 -16   0 -13   10.72    9.30
 -16   0 -14   77.41   27.25
 -16   0 -14   92.01   21.17
 -16   0 -15    0.75    7.26
 -16   0 -15   13.40    8.79
 -16   0 -16   13.13   11.89
 -16   0 -17   12.86   16.86
 -16   0 -18   54.20   26.92
 -16   0 -19   16.86   18.58
  16   2 -21  -33.24   20.26
  16   2 -20    9.94   12.41
  16  -2 -20   13.01   18.94
  16   2 -20   -1.42   10.24
  16  -2 -19    3.04    8.46
  16   2 -19   14.69   16.02
  16   2 -19  -23.21   14.96
  16  -2 -18   62.99   27.85
  16   2 -18    9.48    7.05
  16   2 -17    2.95    7.47
  16  -2 -17    9.57   14.48
  16   2 -16  133.29   33.78
  16  -2 -16   95.54   31.52
 -16   2  16  131.07   33.06
  16   2 -15    8.34    7.83
  16  -2 -15   10.00   13.37
 -16   2  15   -7.74   13.91
  16  -2 -14  258.94   48.45
  16  -2 -14  312.60   34.54
 -16   2  14  288.96   46.01
  16   2 -14  213.69   43.36
  16  -2 -13    2.14    6.56
 -16   2  13   -3.52    6.53
  16  -2 -13   24.42   11.05
  16   2 -13   31.89   13.49
  16  -2 -12  230.70   44.53
 -16   2  12  139.86   31.01
  16  -2 -12  156.09   24.39
  16   2 -12  192.88   38.15
  16  -2 -11   57.21   23.21
  16  -2 -11   49.80   15.18
 -16   2  11   32.22   15.84
  16   2 -11   29.72   12.07
  16   2 -11   67.63   24.99
  16  -2 -10  173.70   36.31
 -16   2  10  124.89   28.84
  16  -2 -10  150.82   24.75
  16   2 -10  167.65   24.15
  16   2 -10  161.96   33.48
  16  -2  -9    1.78    7.05
 -16   2   9    6.35    8.88
  16  -2  -9    0.09    6.83
  16   2  -9   -7.62    8.76
 -16   2   8   11.95    7.20
  16  -2  -8   14.15   13.55
  16  -2  -8    5.72    3.64
  16  -2  -8    0.66    5.57
 -16   2   8   -1.87    7.59
  16   2  -8   11.26   10.12
  16  -2  -7   70.64   22.43
  16  -2  -7   62.30   19.90
  16  -2  -7   62.36   12.16
 -16   2   7   86.84   23.61
  16  -2  -7   71.51   17.13
  16   2  -7   92.26   23.64
 -16   2   7   73.86   17.79
  16  -2  -6    0.30    7.95
  16  -2  -6    4.09    3.46
  16  -2  -6    7.26    9.57
 -16   2   6    3.28    5.63
  16  -2  -6   -2.74    6.50
  16   2  -6    5.36    5.36
 -16   2   6   -3.58    3.16
  16  -2  -5   63.14   17.01
  16   2  -5   51.67    9.42
  16  -2  -5   42.63    7.23
  16  -2  -5   79.43   23.67
 -16   2   5   78.31   21.50
  16  -2  -5   36.40   12.62
  16   2  -5   45.50   18.31
  16  -2  -4  252.05   36.40
  16  -2  -4  249.73   38.81
  16   2  -4  260.30   23.76
 -16   2   4  240.09   34.99
  16   2  -4  272.70   40.35
  16  -2  -4  214.74   30.11
  16  -2  -3   28.27   13.28
 -16  -2   3  -10.69   14.09
 -16  -2   3   10.00   10.15
  16   2  -3   13.49    7.77
  16   2  -3    3.49    6.53
 -16   2   3    2.14    6.96
  16  -2  -3   21.05   14.63
 -16  -2   2  516.50   53.99
  16  -2  -2  446.22   44.14
  16   2  -2  485.18   38.45
 -16   2   2  495.24   50.10
 -16  -2   2  487.17   41.43
  16   2  -2  495.81   53.59
  16  -2  -2  479.52   52.99
  16   2  -1   36.82   12.77
  16  -2  -1   34.11   13.88
 -16  -2   1   12.16    9.79
 -16  -2   1   29.93   10.96
 -16   2   1   24.87   12.80
  16   2  -1   21.86   15.48
  16  -2  -1   34.87   16.74
 -16   2   0 1603.17   93.01
  16   2   0 1695.19   80.72
 -16  -2   0 1561.77   66.39
  16  -2   0 1618.11   76.72
  16   2   0 1552.23   91.86
 -16   2   0 1256.37   39.56
  16  -2   0 1546.09   94.75
 -16  -2   0 1650.48   96.23
 -16   2  -1   52.18    9.57
 -16  -2  -1   92.23   24.60
 -16   2  -1   61.51   21.35
 -16  -2  -1   64.98   13.22
  16   2   1   76.15   21.98
  16   2   1   85.39   20.62
 -16   2  -2  259.60   39.53
 -16  -2  -2  293.02   24.90
  16   2   2  282.31   38.96
 -16   2  -2  353.24   27.01
 -16  -2  -2  302.99   42.06
 -16   2  -3  105.38   16.05
 -16  -2  -3  109.93   24.93
 -16   2  -3  134.47   30.11
 -16  -2  -3  126.61   14.93
  16   2   3  109.66   24.66
 -16   2  -4   67.51   14.87
  16  -2   4   82.62   14.27
 -16   2  -4   65.82   20.66
 -16  -2  -4   57.48   19.27
 -16  -2  -4   65.58    9.88
  16   2   4   71.93   19.72
 -16   2  -5   26.59   15.87
 -16  -2  -5   -0.75    7.05
  16  -2   5    2.08    3.19
 -16  -2  -5    2.95    2.44
 -16   2  -5    4.76    5.15
  16   2   5    9.24   12.53
 -16   2  -6   25.26   11.26
 -16  -2  -6   15.18   12.04
  16  -2   6   10.99    4.25
  16   2   6   -7.74   10.12
 -16   2  -6   15.39    9.36
 -16   2  -7   -0.42    5.48
 -16  -2  -7   14.03   12.86
  16   2   7   20.05   12.83
 -16   2  -7    4.22    5.57
 -16  -2  -8   23.91   13.40
 -16   2  -8   23.24   11.68
 -16   2  -8   14.45   11.65
 -16   2  -9   10.63   10.30
 -16  -2  -9    3.61    7.71
 -16   2  -9   15.54   10.69
 -16  -2 -10  249.06   45.16
 -16   2 -10  318.95   43.45
 -16   2 -10  252.86   49.20
 -16   2 -10  293.02   41.58
 -16  -2 -11  130.95   34.48
 -16   2 -11   34.69   24.39
 -16   2 -11   80.66   22.19
 -16   2 -11  111.92   28.24
 -16  -2 -12   25.05   17.85
 -16   2 -12   10.72   11.05
 -16   2 -12   24.48   11.98
 -16   2 -12   51.61   19.72
 -16  -2 -13   68.86   26.41
 -16   2 -13   62.72   28.36
 -16   2 -13  100.23   27.46
 -16   2 -13   90.54   27.73
 -16  -2 -14  184.78   44.08
 -16   2 -14   70.88   32.76
 -16   2 -14  148.23   32.73
 -16   2 -14  162.71   36.85
 -16   2 -15   40.08   29.12
 -16   2 -15   12.71    9.64
 -16   2 -15   16.11   14.33
 -16  -2 -15   36.97   22.82
 -16  -2 -16  102.04   35.23
 -16   2 -16   32.58   22.76
 -16   2 -16   44.05   18.19
 -16   2 -16   64.46   27.52
 -16  -2 -17   13.70   11.50
 -16   2 -17   17.82   13.88
 -16   2 -17   13.79   17.37
 -16  -2 -18   23.85   20.26
 -16   2 -18   26.47   16.89
 -16   2 -18   15.63   15.05
 -16   2 -19   12.59   13.58
  16   4 -19  -31.19   20.02
 -16   4  19  -24.96   17.88
  16   4 -18    0.03   17.28
 -16   4  18   22.43   19.24
  16  -4 -18    8.76    9.21
  16   4 -17   -4.70    6.53
  16  -4 -17   -6.23    7.38
  16   4 -16   -5.15    8.01
 -16   4  16  -16.83    5.63
  16   4 -16    1.42    5.21
  16  -4 -16   -5.09    8.76
  16   4 -15    2.17    9.70
  16   4 -15   -5.42   10.06
  16  -4 -15   25.83   16.47
 -16   4  15   10.66    7.92
  16   4 -14   33.72   22.52
 -16   4  14  -27.22   18.01
  16   4 -14   20.41   19.69
  16  -4 -14    7.56    7.08
  16   4 -13   -2.77   10.21
  16   4 -13    9.12    6.08
  16  -4 -13   13.22   12.89
 -16   4  13   25.11   20.26
  16   4 -12   -9.54   10.33
  16  -4 -12    1.48    7.68
  16   4 -12   10.75   13.04
 -16   4  12  -19.03   14.36
  16   4 -11   34.99   18.73
 -16   4  11   55.37   23.49
  16  -4 -11    6.53   11.08
  16   4 -11   23.09    9.39
  16   4 -10  228.41   45.31
  16  -4 -10  147.08   34.93
  16   4 -10  206.82   39.17
 -16   4  10  164.61   38.90
  16   4  -9   25.95   13.82
  16  -4  -9   47.09   20.29
  16   4  -9   33.96   18.55
 -16   4   9    6.08   12.44
  16   4  -8  215.22   43.03
 -16   4   8  137.21   35.11
  16  -4  -8  171.02   35.95
  16   4  -8  153.47   32.34
 -16   4   7  106.02   32.37
  16  -4  -7  131.34   31.46
  16   4  -7  134.26   29.69
 -16   4   7  140.04   23.43
  16   4  -7  153.92   36.46
  16  -4  -6   29.18   17.64
  16   4  -6   22.82   12.01
 -16   4   6   33.09   12.07
 -16   4   6   45.80   21.56
  16   4  -6   44.20   18.67
  16   4  -5    9.00    4.97
  16  -4  -5    7.44    5.09
  16   4  -5   12.98   11.77
 -16   4   5   16.89   17.19
  16   4  -5   25.44   19.60
  16   4  -4  138.68   18.79
  16   4  -4  187.16   29.78
  16  -4  -4  180.08   31.68
 -16   4   4  187.01   37.97
  16   4  -4  182.61   37.25
 -16  -4   3   18.55   14.81
 -16   4   3   36.55   19.84
  16   4  -3   52.33   17.13
  16  -4  -3   48.84   19.54
  16   4  -3   40.62   11.80
  16   4  -3   40.89   17.46
 -16   4   2  -10.96   11.68
 -16  -4   2   18.91   15.66
  16   4  -2   27.82   13.64
  16  -4  -2   27.46   13.37
 -16  -4   2   12.16    8.88
  16   4  -2   35.56   13.52
  16   4  -2   30.83   15.63
 -16   4   1   11.05   12.10
  16  -4  -1    0.42    6.38
 -16  -4   1    1.39   11.23
  16  -4  -1   12.19    9.15
  16   4  -1   25.26   13.04
 -16  -4   1    4.94    7.59
  16   4  -1   -7.17    7.62
  16  -4   0   -7.26   10.06
 -16  -4   0    2.50    8.40
  16  -4   0    1.42    2.92
 -16  -4   0    3.16    4.34
  16   4   0   -9.09   13.25
  16  -4   1    8.04   11.59
 -16  -4  -1   17.31   17.01
  16  -4   1   -1.35    3.58
 -16   4  -1   10.18   15.60
  16   4   1   -3.37    7.89
  16  -4   2   16.98   10.42
 -16   4  -2   11.92    3.85
 -16  -4  -2   -0.96   10.72
 -16   4  -2    6.02    3.31
  16  -4   2    5.24    5.24
 -16   4  -2    0.75    6.86
  16   4   2   15.66   12.22
  16  -4   3   20.02   12.68
 -16  -4  -3   14.24   11.65
  16  -4   3   14.12    6.53
 -16   4  -3   37.34   19.48
  16   4   3   14.57    9.76
 -16   4  -3   17.73    6.47
 -16  -4  -4   63.23   22.52
 -16   4  -4   47.03   20.20
  16  -4   4   33.99    8.91
  16   4   4   31.01   15.75
  16  -4   4   56.49   20.38
 -16  -4  -5   32.43   17.22
 -16   4  -5   47.30   18.79
  16  -4   5   10.33    3.79
  16   4   5    2.44    6.86
  16  -4   5   24.00   14.72
 -16  -4  -6  103.76   30.80
 -16   4  -6   88.07   27.04
  16   4   6   72.74   22.04
  16  -4   6  117.49   31.10
 -16   4  -7   37.15   20.87
 -16  -4  -7   23.61   17.70
  16   4   7    9.91   11.50
  16  -4   7   21.44   17.07
 -16   4  -8  149.76   38.03
 -16  -4  -8  183.28   42.91
  16   4   8  183.64   34.35
  16  -4   8  107.07   29.99
 -16  -4  -9   38.84   22.10
  16   4   9   33.63   17.25
  16  -4   9   21.83   12.74
 -16   4  -9   38.39   21.98
 -16  -4 -10  141.36   37.28
 -16   4 -10  152.35   36.28
  16   4  10   91.20   25.08
 -16   4 -10  138.05   38.72
  16  -4  10  139.74   32.97
 -16  -4 -11   -3.40    8.94
 -16   4 -11   -8.73    9.64
 -16   4 -11   -2.80   10.27
  16  -4  11   16.32   14.93
 -16  -4 -12   33.63   19.18
 -16   4 -12   20.99   14.39
 -16   4 -12   37.03   21.50
  16  -4  12   29.81   15.78
 -16  -4 -13   -4.76    5.84
 -16   4 -13    5.69   12.56
 -16   4 -13    0.21    7.68
  16  -4  13    3.31    5.36
 -16  -4 -14    5.33   13.25
 -16   4 -14   15.21   15.36
 -16   4 -14    8.70   10.42
  16  -4  14    1.42    4.97
 -16   4 -15   -1.51   10.51
 -16   4 -15   -2.14    6.47
 -16  -4 -16   -8.64    7.59
 -16   4 -16   -2.59   10.03
 -16   4 -16    3.46   12.37
 -16   4 -17  -12.31   18.34
 -16   4 -17   15.45   16.20
 -16   4 -18   16.92   22.64
 -16   6  15    2.56    6.23
  16   6 -14   22.43   16.41
 -16   6  14   42.42   25.89
  16  -6 -14   28.30   25.14
  16   6 -13   13.61   16.23
 -16   6  13   25.29   19.60
  16   6 -13    6.80   11.50
  16  -6 -13   15.15   15.81
 -16   6  12    8.55   12.22
  16   6 -12   36.64   22.22
  16   6 -12   13.10   13.88
  16  -6 -12   21.65   13.58
  16   6 -11    2.41    8.46
  16   6 -11   25.92   16.08
  16  -6 -11    9.06   13.04
  16   6 -10   41.13   23.27
  16   6 -10   59.53   20.53
  16  -6 -10   36.19   21.26
 -16   6  10    0.57   14.87
  16   6  -9   32.52   24.09
  16   6  -9    1.45    7.74
 -16   6   9    1.51    9.33
  16  -6  -9   37.34   21.65
  16   6  -8   16.44   11.59
 -16   6   8   13.76    9.45
  16   6  -8   40.44   18.85
  16  -6  -8   45.77   18.85
  16   6  -7   19.75   12.31
 -16   6   7    1.48   12.89
  16   6  -7   39.99   21.05
  16  -6  -7    8.19   13.94
  16   6  -6   94.30   27.58
  16  -6  -6   40.77   18.85
 -16   6   6   89.55   32.91
  16   6  -6  128.96   36.49
  16   6  -5   90.75   25.41
  16  -6  -5  132.69   32.01
 -16   6   5  168.52   44.23
  16   6  -5  161.12   39.80
  16   6  -4  117.19   26.23
  16  -6  -4  105.38   28.30
 -16   6   4  105.44   32.79
  16   6  -4  151.66   37.64
  16   6  -3    6.20    8.91
 -16   6   3   29.63   23.46
  16  -6  -3    9.85   12.77
 -16  -6   3   23.21   20.23
  16   6  -3   15.51   19.78
 -16  -6   2   14.60   13.79
 -16   6   2    4.00   10.06
  16   6  -2   -8.58    6.14
  16  -6  -2   -2.44    8.79
  16   6  -2    6.56    9.67
 -16   6   1   24.51   17.73
 -16  -6   1   27.88   15.90
  16   6  -1   13.85    6.47
  16  -6  -1   25.65   15.93
  16   6  -1   46.97   20.72
 -16   6   0  286.58   54.17
  16  -6   0  212.69   34.23
 -16  -6   0  244.52   51.70
  16   6   0  250.45   46.73
 -16  -6  -1   20.26   22.79
  16  -6   1   11.17    8.85
 -16   6  -1   26.10   19.39
  16   6   1   27.25   16.11
 -16  -6  -2  166.02   43.27
 -16   6  -2  124.80   34.96
  16   6   2   79.19   25.83
 -16  -6  -3   25.62   18.82
 -16   6  -3   41.07   20.05
  16   6   3   67.93   23.36
 -16  -6  -4   23.49   22.07
 -16   6  -4   63.59   26.95
  16   6   4   34.14   17.55
 -16  -6  -5   11.62   17.85
 -16   6  -5   -9.79   14.60
  16   6   5   25.89   18.49
 -16  -6  -6    2.89    5.81
 -16   6  -6  -17.22   18.85
  16   6   6    3.85   12.74
 -16  -6  -7   -1.99    9.79
 -16   6  -7   11.32   14.63
  16   6   7   -5.78    7.68
 -16  -6  -8    4.67   12.68
 -16   6  -8    2.47    8.28
  16   6   8    0.09    7.41
 -16   6  -9   23.85   16.92
 -16  -6  -9   21.77   17.31
 -16   6  -9   24.06   17.31
  16   6   9   14.48   10.30
 -16   6 -10   10.09   12.22
 -16  -6 -10   27.16   17.58
 -16   6 -10    9.51   17.10
 -16   6 -11   21.41   20.93
 -16  -6 -11   72.65   31.07
 -16   6 -11   34.26   19.45
 -16  -6 -12   79.04   34.05
 -16   6 -12   98.07   32.82
 -16   6 -12   38.33   22.64
 -16  -6 -13   26.38   22.16
 -16   6 -13   13.76   16.59
 -16   6 -13  -17.07   15.81
 -16   6 -14   16.17   18.73
  16   8 -10   39.65   21.86
  16  -8  -9   56.30   23.97
  16  -8  -8   24.15   18.25
  16  -8  -7    3.22   13.55
  16  -8  -6   20.84   20.81
  16  -8  -5   19.63   17.58
  16   8  -5   18.04   16.44
  16  -8  -4   29.45   16.86
  16   8  -4   71.27   30.20
  16   8  -3    9.03    7.23
  16   8  -2    9.51   12.50
 -16   8   1   20.81   17.13
 -16  -8   1    6.47   12.74
  16   8  -1   18.91   15.99
 -16   8   0  -17.61   15.72
 -16  -8   0   33.60   25.14
  16   8   0   19.45   14.66
 -16  -8  -1   -6.05   14.69
 -16   8  -1  -18.52   10.81
  16   8   1   -4.40    7.62
 -16  -8  -2   17.95   23.21
 -16   8  -2  -13.43   13.97
  16   8   2  -32.07   18.10
 -16  -8  -3    4.09    6.05
  16   8   3   -8.55    7.35
 -16  -8  -4   52.30   27.64
  16   8   4   38.00   18.19
  17   1 -21   17.40   14.27
  17   1 -20    8.31   17.88
  17  -1 -20   -4.76    9.00
  17   1 -19   37.03   22.55
  17  -1 -19   17.22    9.94
  17   1 -18   18.58   15.45
  17  -1 -18   18.04   17.31
  17   1 -18  -11.41    5.69
  17   1 -17   52.15   23.91
  17  -1 -17   48.51   25.56
  17   1 -17   49.68   19.84
  17  -1 -16   97.34   32.88
  17   1 -16   43.90   21.53
  17  -1 -15   65.82   18.10
 -17   1  15   66.00   20.72
  17   1 -15   52.24   21.98
  17  -1 -14   14.09   11.56
 -17   1  14    6.26    9.64
  17  -1 -14   -5.00    5.15
  17   1 -14    0.48   10.15
  17  -1 -13   61.94   26.50
  17   1 -13   27.49   14.30
 -17   1  13   49.41   16.65
  17  -1 -13   39.05   15.90
 -17   1  12   14.00    8.16
  17  -1 -12   31.92   20.32
  17  -1 -12   14.03    9.97
  17   1 -12   38.66   18.40
  17   1 -11  120.41   23.30
  17  -1 -11  144.10   35.11
 -17  -1  11   64.19    8.70
  17  -1 -11  146.63   26.10
 -17   1  11   99.03   22.43
  17   1 -11  111.62   28.15
  17  -1 -10   10.66   11.86
  17  -1 -10   18.19   10.06
 -17   1  10   19.54   10.45
 -17  -1  10   12.95    4.40
  17  -1 -10   25.26   11.23
  17   1 -10   37.15   12.89
  17   1 -10   26.23   10.63
  17  -1  -9   15.99   11.89
  17  -1  -9   21.59    9.27
 -17   1   9   31.55   13.61
  17  -1  -9   39.50   14.15
  17   1  -9   32.88   13.10
 -17  -1   9   23.52    6.62
  17   1  -9   43.99   16.62
  17  -1  -8   -4.52    4.91
 -17   1   8    6.38    8.70
  17  -1  -8    4.52    5.45
  17  -1  -8    7.92   11.41
  17   1  -8    6.53    5.33
 -17  -1   8    5.84    4.19
  17   1  -8    7.95   10.54
  17  -1  -7  400.61   36.73
 -17  -1   7  391.66   28.60
 -17   1   7  428.70   43.72
  17  -1  -7  404.94   43.66
  17   1  -7  469.53   53.02
  17  -1  -7  401.33   47.24
 -17  -1   6  439.24   32.46
 -17   1   6  377.33   40.17
  17  -1  -6  378.78   43.48
  17   1  -6  351.95   43.60
  17  -1  -6  414.18   48.27
  17  -1  -6  387.18   33.87
 -17  -1   5  756.50   45.89
 -17   1   5  733.83   55.94
  17  -1  -5  705.46   57.36
  17   1  -5  743.94   64.92
  17   1  -5  763.27   45.98
  17  -1  -5  788.54   66.09
  17  -1  -5  691.49   42.54
  17  -1  -4  100.69   22.91
  17  -1  -4   84.91   14.06
 -17   1   4   83.76   20.20
 -17  -1   4   88.82   17.46
  17  -1  -4  108.60   22.97
  17   1  -4  101.74   17.70
  17  -1  -4  150.76   29.81
  17   1  -4   72.38   20.99
 -17  -1   3  414.00   45.01
 -17  -1   3  453.96   40.20
 -17   1   3  422.16   43.60
  17   1  -3  392.05   37.49
  17  -1  -3  386.00   43.39
  17   1  -3  419.45   47.57
  17  -1  -3  382.54   28.72
  17   1  -3  337.13   38.99
  17   1  -2  127.06   23.70
 -17  -1   2  178.61   28.66
  17   1  -2  183.58   25.71
 -17  -1   2  181.20   27.58
 -17   1   2  199.78   31.34
 -17  -1   2  181.44   27.28
  17  -1  -2  211.13   32.55
  17   1  -2  184.42   31.34
  17  -1  -2  150.07   17.88
  17   1  -1  107.67   22.37
 -17  -1   1  121.04   23.79
 -17   1   1  129.44   17.79
 -17   1   1  197.19   31.95
 -17  -1   1  110.47   20.78
 -17  -1   1  174.51   28.03
  17   1  -1  140.58   22.97
  17  -1  -1  128.21   25.83
  17   1  -1  130.80   26.50
  17  -1  -1  131.55   16.92
 -17   1   0  208.21   33.21
  17   1   0  214.26   29.33
 -17  -1   0  217.42   26.92
 -17  -1   0  216.91   32.97
  17  -1   0  225.22   34.93
  17   1   0  226.12   35.77
  17  -1   0  207.54   22.19
 -17   1   0  238.68   25.59
 -17  -1   0  269.39   36.19
 -17  -1  -1  297.87   40.95
 -17   1  -1  236.87   36.85
  17   1   1  310.49   37.94
  17   1   1  247.68   37.46
 -17   1  -1  267.97   27.67
 -17  -1  -1  286.43   37.43
 -17   1  -2   -4.43    7.23
 -17   1  -2    1.78    6.32
 -17  -1  -2   -7.11    7.05
 -17  -1  -2    7.53    9.67
  17   1   2    3.79    7.05
 -17  -1  -3  563.86   59.10
 -17   1  -3  553.35   58.29
  17   1   3  516.92   53.50
 -17   1  -3  593.76   44.68
 -17  -1  -3  518.09   51.76
 -17   1  -4   14.33    8.52
 -17  -1  -4   16.47   13.85
  17   1   4   11.86    9.48
 -17  -1  -4    8.22   11.89
 -17   1  -4    7.68    6.53
 -17   1  -5   14.18    9.64
 -17  -1  -5   23.46   14.06
 -17  -1  -5   20.62   12.56
  17   1   5    8.58    9.03
 -17   1  -5   22.37   15.81
 -17   1  -6   38.30   13.79
 -17  -1  -6   24.66   15.57
 -17  -1  -6   33.84   21.98
  17   1   6    1.08    6.68
 -17   1  -6   46.43   23.43
  17  -1   7 1758.30   66.48
 -17   1  -7 1748.99  118.12
 -17   1  -7 1778.92   93.28
 -17  -1  -7 1822.46  105.02
 -17   1  -8   23.24   11.77
 -17  -1  -8   24.36   13.64
  17  -1   8    7.14    4.94
 -17  -1  -8    5.78    5.18
 -17   1  -8   13.64   14.63
 -17   1  -9   20.26   10.30
 -17  -1  -9   14.75   14.39
  17  -1   9   18.01    6.29
 -17  -1  -9   14.99    6.17
 -17   1  -9   23.49   17.82
 -17  -1 -10  267.07   25.74
 -17   1 -10  272.76   36.70
 -17   1 -10  225.13   46.58
 -17  -1 -10  276.40   46.40
 -17   1 -10  324.34   43.87
 -17   1 -11  115.32   29.09
 -17  -1 -11  118.54   32.73
 -17   1 -11   65.31   27.40
 -17  -1 -11   97.49   16.05
 -17   1 -11  136.15   27.52
 -17   1 -12  123.51   32.58
 -17  -1 -12  133.93   35.86
 -17   1 -12   77.86   30.14
 -17   1 -12   76.72   21.23
 -17   1 -13   18.46   15.96
 -17  -1 -13   43.93   19.54
 -17   1 -13   47.99   25.83
 -17   1 -13   37.82   16.71
 -17   1 -14   16.14   13.55
 -17  -1 -14   11.68   13.25
 -17   1 -14   -2.38   12.47
 -17   1 -14   -0.66    5.75
 -17   1 -15   57.12   24.12
 -17  -1 -15   45.40   19.48
 -17   1 -15   71.51   20.11
 -17   1 -16   -1.39    8.67
 -17  -1 -16    4.76    9.64
 -17   1 -16    7.41    9.12
 -17   1 -17   30.86   22.64
 -17  -1 -17   45.65   22.73
 -17   1 -18   29.48   22.16
 -17  -1 -18    5.81    9.45
 -17  -1 -19   26.13   22.82
 -17   1 -19   15.11   17.37
  17   3 -21  -15.48   14.09
  17   3 -20    0.30   10.24
  17   3 -19   26.41   18.49
  17   3 -18  -17.79   14.09
  17  -3 -18   -4.46    5.00
  17   3 -17    9.42   17.46
  17   3 -17  -11.26    7.14
  17  -3 -17   14.33   14.15
 -17   3  17   14.93   12.62
  17   3 -16   45.25   21.77
 -17   3  16    6.29   10.06
  17   3 -16   43.06   24.93
  17  -3 -16   18.40   13.52
  17   3 -15   10.99   17.07
  17  -3 -15    5.06    6.96
  17   3 -15   51.40   24.63
 -17   3  15   17.43   15.11
  17   3 -14   28.75   22.19
  17  -3 -14    2.98    9.54
  17   3 -14   24.39   16.86
 -17   3  14    0.99    6.11
  17   3 -13  -20.87   11.20
 -17   3  13    5.84   14.51
  17  -3 -13    2.98    5.24
  17   3 -13   21.56   16.95
  17  -3 -12   32.91   16.59
 -17   3  12    6.56    8.55
  17   3 -12   20.87   13.73
  17  -3 -11  145.70   35.71
  17   3 -11  142.18   33.78
 -17   3  11  107.82   29.06
  17   3 -11   96.11   17.52
  17   3 -11  130.80   34.14
  17  -3 -10  136.52   34.08
  17   3 -10  110.83   28.75
 -17   3  10   74.01   26.23
  17   3 -10  172.98   37.97
  17  -3 -10  102.94   17.10
  17  -3  -9   17.16    6.47
 -17   3   9   12.86    6.96
 -17   3   9   28.78   15.57
  17  -3  -9   25.77   14.12
  17   3  -9   30.71   15.39
  17   3  -9    7.62    9.00
  17  -3  -8  114.14   28.75
  17   3  -8  141.97   30.77
 -17   3   8  116.58   30.41
  17  -3  -8   92.16   11.59
 -17   3   8  145.40   25.08
  17   3  -8  121.46   30.89
  17  -3  -7  179.63   34.54
  17   3  -7  173.31   32.70
 -17   3   7  169.97   34.72
  17   3  -7  222.69   39.83
  17  -3  -6   29.66   15.21
 -17   3   6    3.16    6.80
  17   3  -6   22.34   14.15
  17  -3  -5  310.25   42.30
  17  -3  -5  267.13   44.35
  17   3  -5  159.91   16.17
 -17   3   5  293.02   44.74
  17   3  -5  289.08   45.62
  17  -3  -4  253.64   37.40
  17   3  -4  264.90   23.91
 -17   3   4  275.56   42.91
  17  -3  -4  289.29   46.37
  17   3  -4  230.91   39.99
 -17  -3   3  398.86   53.29
  17  -3  -3  331.66   40.14
  17   3  -3  336.86   31.16
 -17   3   3  359.69   48.60
 -17  -3   3  344.75   38.18
  17   3  -3  425.08   53.99
  17  -3  -3  356.77   50.04
  17  -3  -2   39.17   19.00
  17   3  -2   56.00   13.25
 -17  -3   2   34.29   19.42
  17  -3  -2   58.11   16.32
 -17  -3   2   44.50   13.64
 -17   3   2   59.16   20.62
  17   3  -2   25.41   10.87
 -17  -3   1   47.24   19.09
  17  -3  -1   14.24   11.11
 -17  -3   1   26.17   10.03
 -17   3   1   46.73   18.49
  17   3  -1   12.44    7.14
  17   3  -1   26.77   11.38
  17  -3  -1   51.34   21.50
 -17  -3   0   10.99   10.96
  17  -3   0    7.83    7.20
 -17  -3   0   17.76    7.47
 -17   3   0   24.39   15.27
  17   3   0   14.12    9.30
  17   3   0    5.75    8.82
  17  -3   0   -1.17    9.24
  17  -3   1  238.92   28.12
 -17   3  -1  310.97   46.37
 -17  -3  -1  281.91   26.23
  17   3   1  322.26   44.56
  17  -3   1  329.43   47.51
 -17  -3  -1  311.69   48.87
 -17  -3  -2  115.41   29.03
  17  -3   2   87.23   16.17
 -17  -3  -2   78.07   12.34
 -17   3  -2   97.25   27.49
  17   3   2   88.88   25.50
 -17   3  -2   89.49   11.47
  17  -3   2   90.93   25.77
  17  -3   3  466.91   34.05
 -17   3  -3  538.36   62.54
  17   3   3  554.37   58.35
  17  -3   3  553.71   62.57
 -17   3  -3  522.82   33.21
 -17  -3  -3  577.23   64.67
  17  -3   4  288.84   23.94
 -17   3  -4  293.30   46.91
  17   3   4  331.62   46.31
  17  -3   4  307.60   46.31
 -17   3  -4  295.85   27.88
 -17  -3  -4  323.31   49.14
 -17   3  -5   10.96    7.95
 -17   3  -5    0.81    5.39
 -17  -3  -5    2.47    9.97
  17  -3   5    5.90    3.79
  17   3   5   18.70   14.69
  17  -3   5    8.94   13.43
 -17   3  -6  151.90   34.60
 -17  -3  -6  193.21   40.11
  17   3   6  168.37   33.24
  17  -3   6  170.36   37.06
 -17   3  -6  200.14   27.76
 -17   3  -7 1166.35  100.02
  17   3   7 1255.11   88.70
  17  -3   7 1214.94   94.72
 -17   3  -7 1377.26   76.78
 -17  -3  -7 1357.57  104.81
 -17  -3  -8  151.24   37.40
  17   3   8  135.16   30.77
 -17   3  -8  116.07   32.13
 -17   3  -8  137.63   26.74
  17   3   9   12.37   13.28
 -17   3  -9   31.34   21.92
 -17   3  -9    4.00   10.75
 -17  -3 -10   27.82   15.66
 -17   3 -10   24.72   13.22
 -17   3 -10   42.09   22.73
 -17   3 -10   10.30    8.91
 -17  -3 -11  285.05   50.19
 -17   3 -11  336.98   50.52
 -17   3 -11  281.61   56.94
 -17  -3 -12   12.98   11.62
 -17   3 -12   30.77   16.74
 -17   3 -12   13.10   15.57
 -17  -3 -13   24.99   18.91
 -17   3 -13   50.49   21.95
 -17   3 -13   35.74   22.94
 -17  -3 -14    3.22   12.92
 -17   3 -14   -5.33   12.83
 -17   3 -14   18.16   12.68
 -17  -3 -15   47.75   25.26
 -17   3 -15   40.92   24.54
 -17   3 -15   -5.90    7.62
 -17  -3 -16    7.35   14.99
 -17   3 -16   31.80   23.12
 -17   3 -16   29.81   18.31
 -17   3 -16   22.88   20.59
 -17  -3 -17   26.29   19.06
 -17   3 -17   16.17   22.91
 -17   3 -17   37.19   21.77
 -17   3 -17   40.83   18.22
 -17   3 -18    9.45   12.53
 -17   3 -18   28.39   17.40
 -17   3 -19   15.48   14.00
 -17   3 -19   25.02   14.00
 -17   5  18   34.14   21.83
 -17   5  17   10.66   15.24
  17   5 -16   14.39   16.32
  17   5 -16   29.84   22.64
  17  -5 -16   28.21   22.58
 -17   5  16   -1.17   10.39
  17   5 -15   35.62   24.00
  17   5 -15   14.96   12.98
  17  -5 -15   41.94   24.57
 -17   5  15   27.01   15.60
  17   5 -14   49.38   24.96
 -17   5  14   19.93   16.77
  17   5 -14  -13.61   12.16
  17  -5 -14   18.31   16.47
 -17   5  13   60.25   26.95
  17   5 -13   62.96   25.11
  17   5 -13   18.70   14.99
  17  -5 -13   42.94   22.22
  17   5 -12   39.71   24.96
  17   5 -12   23.18   18.28
  17  -5 -12   35.14   21.38
 -17   5  12   15.42   14.42
  17   5 -11  112.25   33.69
  17   5 -11   87.11   27.13
  17  -5 -11   71.75   27.10
 -17   5  11   91.11   32.79
  17   5 -10   63.80   22.70
  17  -5 -10   78.77   28.36
 -17   5  10    9.27   17.01
  17   5 -10   50.28   27.91
  17   5  -9    3.22    7.47
 -17   5   9    2.59    7.65
  17   5  -9   21.74   16.02
  17  -5  -9   11.05    8.64
 -17   5   8   15.39   13.76
  17   5  -8   29.06   14.60
  17  -5  -8   23.82   16.77
  17   5  -8   32.22   20.20
  17   5  -7   59.16   18.85
  17  -5  -7   78.43   26.01
 -17   5   7   71.96   29.69
  17   5  -7   74.88   25.20
  17   5  -6   16.71   10.84
  17  -5  -6    1.11    7.71
 -17   5   6   21.47   13.49
  17   5  -6   -6.99   11.17
  17   5  -5   10.54   10.93
  17  -5  -5   -0.27    5.03
 -17   5   5   17.22   18.91
  17   5  -5   12.04   12.80
  17   5  -4    6.32    7.86
 -17   5   4   41.55   20.56
  17  -5  -4   16.05    9.00
  17   5  -4   17.46   15.75
 -17  -5   3  191.16   44.38
 -17   5   3  234.55   47.57
  17   5  -3  217.96   32.61
  17  -5  -3  166.05   32.07
  17   5  -3  207.91   42.12
 -17   5   2   25.53   16.83
 -17  -5   2   71.75   27.40
  17   5  -2   89.15   22.31
  17  -5  -2   46.16   15.72
  17   5  -2   82.53   28.84
 -17   5   1  208.42   43.21
 -17  -5   1  173.94   40.50
  17   5  -1  203.36   28.15
  17  -5  -1  143.14   27.67
  17   5  -1  187.97   39.62
 -17  -5   0   -1.93    9.12
  17  -5   0   25.20   12.68
 -17   5   0   15.30   11.29
  17   5   0   35.05   18.58
 -17  -5  -1  149.79   38.09
  17  -5   1  132.69   25.20
 -17   5  -1  229.19   44.56
  17   5   1  112.88   31.07
 -17  -5  -2    7.47    6.62
  17  -5   2   22.61   11.17
 -17   5  -2   28.69   17.95
  17   5   2    1.81   12.47
  17  -5   3  189.15   25.32
 -17  -5  -3  256.62   49.74
 -17   5  -3  238.65   46.79
  17  -5   3  305.97   52.60
  17   5   3  238.44   42.97
  17  -5   4   80.75   26.59
 -17  -5  -4  136.00   37.58
 -17   5  -4  130.92   34.81
  17   5   4   77.95   25.53
  17  -5   5   34.42   20.05
 -17  -5  -5   25.77   15.11
 -17   5  -5   23.64   13.79
  17   5   5   50.34   21.32
  17  -5   6   26.86   17.79
 -17  -5  -6    6.23   13.19
 -17   5  -6   25.77   17.88
  17   5   6   -0.12    8.43
  17  -5   7  119.53   33.54
 -17  -5  -7   96.29   32.76
 -17   5  -7  131.22   36.97
  17   5   7   51.52   20.53
 -17   5  -8   18.76   12.98
 -17  -5  -8    7.23   15.90
  17  -5   8   37.22   21.89
  17   5   8   40.77   18.64
  17  -5   9   57.78   22.76
 -17   5  -9   69.73   27.28
 -17  -5  -9   60.55   28.78
  17   5   9   35.68   13.88
  17  -5  10   53.59   22.13
 -17  -5 -10   48.81   27.43
 -17   5 -10   31.04   17.43
  17   5  10   43.66   17.61
 -17   5 -10   52.30   26.89
  17  -5  11   14.72   13.67
 -17  -5 -11   40.32   24.66
 -17   5 -11   13.28   16.08
  17   5  11   38.66   17.10
 -17   5 -11   47.45   29.24
  17  -5  12    3.40    7.65
 -17  -5 -12    7.02   18.49
 -17   5 -12   -5.45    9.97
 -17  -5 -13    5.87   19.33
 -17   5 -13   18.49   18.94
 -17   5 -13  -21.62   17.22
  17  -5  13    6.65   15.69
 -17   5 -14    4.12    9.42
 -17   5 -14    2.29    9.24
 -17   5 -15   50.95   24.66
 -17   5 -15    1.90   10.03
  17   7 -12   -6.44   10.45
  17  -7 -12    6.56   13.85
  17   7 -11    8.85   10.57
  17  -7 -11    5.39   18.64
  17   7 -10   28.75   17.22
  17  -7 -10   38.33   22.46
  17   7  -9    3.49    8.37
 -17   7   9   10.99   18.79
  17   7  -9   18.82   12.95
  17  -7  -9   -2.86    6.68
  17   7  -8   14.42   15.45
  17  -7  -8   12.95   17.37
 -17   7   8  -11.68    5.96
  17   7  -8   -2.32   11.14
  17   7  -7   33.00   17.22
  17  -7  -7    4.79   10.00
 -17   7   7   12.44   11.32
  17   7  -7   12.86   20.26
  17   7  -6   19.75   15.11
  17  -7  -6   -9.70    9.12
 -17   7   6   -1.32    7.83
  17   7  -6    7.20   17.55
 -17   7   5   14.78   18.31
  17  -7  -5   52.48   22.49
  17   7  -5   46.28   25.35
 -17   7   4   22.28   19.21
  17  -7  -4   16.74   16.92
  17   7  -4   16.05   14.54
 -17   7   3   89.85   35.86
  17  -7  -3   45.62   19.81
  17   7  -3   48.36   24.06
 -17   7   2   33.36   25.56
 -17  -7   2   38.78   25.89
  17  -7  -2   33.93   17.16
  17   7  -2   25.53   20.50
 -17   7   1  -11.65    7.92
 -17  -7   1   47.33   28.51
  17   7  -1   25.47   14.69
 -17  -7   0    5.93   11.68
  17   7   0   13.70   13.37
 -17   7   0  -11.65   16.02
 -17  -7  -1   14.60   14.99
 -17   7  -1    7.20   11.35
  17   7   1    5.27   10.39
 -17  -7  -2   16.56   12.86
 -17   7  -2   25.68   19.27
  17   7   2   -9.24   10.15
 -17  -7  -3   47.42   25.11
 -17   7  -3   42.27   25.44
  17   7   3   46.01   21.32
 -17  -7  -4   32.64   24.93
 -17   7  -4    9.85   10.69
  17   7   4   13.19   12.95
 -17  -7  -5   22.61   21.74
 -17   7  -5   32.10   21.44
  17   7   5    1.96   12.10
 -17  -7  -6   73.68   33.72
 -17   7  -6   71.84   31.37
  17   7   6   47.69   21.17
 -17  -7  -7   44.83   27.37
 -17   7  -7   50.40   24.96
 -17  -7  -8   30.83   24.36
 -17   7  -8   23.24   18.16
 -17   7  -9   31.28   22.43
 -17  -7  -9   13.52   16.56
  18   0 -20   40.80   22.25
  18   0 -19   -8.22    6.35
  18   0 -18    8.91    8.61
  18   0 -17   11.29   13.16
  18   0 -17    2.65    4.19
  18   0 -16   46.97   20.56
  18   0 -16    4.82    8.25
  18   0 -15   -8.37    7.89
  18   0 -15   10.78   14.24
  18   0 -14   -1.39   10.99
  18   0 -14   -4.94   10.42
 -18   0  13   -4.03    4.88
  18   0 -13    7.44    8.82
 -18   0  12    2.41    3.46
  18   0 -12   -9.42   10.36
 -18   0  11    2.80    4.00
  18   0 -11   -9.24   11.65
  18   0 -10   -3.10    6.20
 -18   0  10    3.16    2.35
  18   0 -10  -13.22   11.92
 -18   0   9   -2.41    4.67
  18   0  -9  -10.21    9.48
  18   0  -9   -1.54    5.39
 -18   0   8  845.32   51.49
  18   0  -8  881.93   69.61
  18   0  -8  906.68   69.76
  18   0  -7    3.19    5.69
 -18   0   7    9.79    7.05
  18   0  -7   12.71    8.16
  18   0  -7    0.21    8.94
  18   0  -6  108.00   21.89
 -18   0   6  127.27   20.93
  18   0  -6   80.75   20.56
  18   0  -6  138.89   28.09
  18   0  -5    6.71    6.99
 -18   0   5    5.72    6.38
  18   0  -5   -2.62    7.23
 -18   0   4  957.18   61.12
  18   0  -4 1003.28   73.47
  18   0  -4 1056.27   66.03
  18   0  -4  870.70   57.27
  18   0  -3   16.65   10.60
 -18   0   3    4.67    6.20
  18   0  -3   -5.69    6.08
  18   0  -3    1.51    7.50
  18   0  -2   70.25   16.17
 -18   0   2   54.17   15.87
  18   0  -2   83.70   19.99
  18   0  -2   54.86   18.04
 -18   0   2   80.15   19.30
  18   0  -1    2.44    5.54
  18   0  -1    0.45    4.67
 -18   0   1    1.08    4.22
  18   0  -1    8.61   11.92
 -18   0   1    1.75    6.74
  18   0   0   33.27   11.86
 -18   0   0   28.69   11.47
  18   0   0   31.64   14.87
 -18   0   0   21.08   11.95
  18   0   1   -1.90    4.46
 -18   0  -1    6.23    8.31
  18   0   1   -6.20    6.53
 -18   0  -1  -12.89   13.79
  18   0   2    0.48    4.67
 -18   0  -2   13.19    9.45
 -18   0  -2   -7.95    9.42
  18   0   2   -6.71   10.87
 -18   0  -3   11.92   13.04
 -18   0  -3    3.31   11.05
  18   0   3    7.86    8.76
  18   0   3   14.78    9.76
 -18   0  -4  429.39   55.16
 -18   0  -4  483.83   47.78
 -18   0  -5   13.34   10.06
 -18   0  -5    1.90    6.62
 -18   0  -6  199.84   32.52
 -18   0  -6  195.23   41.34
 -18   0  -7  -14.33   10.99
  18   0   7   -2.29    5.84
 -18   0  -8  395.22   60.25
  18   0   8  349.69   36.88
 -18   0  -8  467.78   54.29
 -18   0  -9   13.19   13.01
 -18   0  -9   20.50   13.79
  18   0   9   16.17    9.03
 -18   0  -9    0.63    3.16
 -18   0 -10   26.44   14.75
 -18   0 -10    9.39    9.79
 -18   0 -10   15.81    8.91
 -18   0 -11   10.84   11.89
 -18   0 -11  -11.20   16.77
 -18   0 -11   -6.93    5.87
 -18   0 -12  198.75   40.86
 -18   0 -12  166.75   26.86
 -18   0 -13   12.25   12.13
 -18   0 -13    5.84    7.26
 -18   0 -14   86.05   25.98
 -18   0 -15   -1.84    8.28
 -18   0 -16    7.17    7.95
 -18   0 -17   -1.02    7.74
 -18   0 -18   44.86   24.03
 -18   0 -19   12.95   13.52
  18   2 -20   -8.94   11.65
  18   2 -19   29.66   19.93
  18  -2 -19   -9.79   11.95
  18   2 -19  -12.04   15.78
  18  -2 -18   21.05   19.15
  18   2 -18   39.08   19.39
  18  -2 -17    9.88   13.79
  18   2 -17   -8.52    9.85
 -18   2  16   66.27   22.13
  18  -2 -16   39.96   21.89
  18   2 -16   44.11   21.29
  18  -2 -15    4.03   13.34
 -18   2  15   24.84   17.61
  18   2 -15    6.83   11.98
  18  -2 -14  179.72   42.33
 -18   2  14  143.74   32.88
  18   2 -14  165.42   37.58
  18  -2 -13   23.67   16.86
 -18   2  13   -5.60    9.00
  18  -2 -13   27.79   13.73
  18   2 -13   35.89   17.37
  18  -2 -12  436.26   62.45
 -18   2  12  327.38   47.99
  18  -2 -12  441.58   44.59
  18   2 -12  449.80   61.27
  18   2 -12  430.75   39.59
 -18   2  11   11.05   11.68
  18  -2 -11   18.10   19.06
  18  -2 -11   50.52   16.95
  18   2 -11   23.27   12.68
  18   2 -11   18.37   19.30
  18  -2 -10  115.86   32.16
  18  -2 -10   93.40   21.26
 -18   2  10   77.32   24.09
  18   2 -10  112.46   22.49
  18   2 -10  116.85   30.53
  18  -2  -9   37.40   17.79
 -18   2   9   19.36   12.71
  18  -2  -9   41.04   14.30
  18   2  -9   48.84   22.01
  18  -2  -8  795.85   75.18
 -18   2   8  768.96   69.16
  18  -2  -8  574.04   52.09
  18   2  -8  814.49   75.30
  18  -2  -8  668.19   42.88
  18  -2  -7   50.07   18.22
  18  -2  -7   44.32   10.27
  18  -2  -7   62.57   23.27
 -18   2   7   67.60   21.89
  18  -2  -7   22.34   12.19
  18   2  -7   56.97   20.78
  18  -2  -6   10.72   10.30
 -18   2   6   11.56   11.95
  18  -2  -6   10.18    4.25
  18  -2  -6    4.67   12.65
  18  -2  -6    2.23    4.94
  18   2  -6   -2.53    6.38
  18  -2  -5    6.08    2.92
  18  -2  -5    7.41    4.58
  18  -2  -5   11.02    9.79
  18   2  -5   14.51    8.28
 -18   2   5    2.02    5.09
  18   2  -5    7.68    5.21
  18  -2  -5   14.15   13.94
  18   2  -4  112.73   18.10
  18  -2  -4  122.45   25.05
  18  -2  -4   58.68   17.58
 -18   2   4  101.56   24.24
  18   2  -4   93.52   23.61
  18  -2  -4   77.29    8.28
  18  -2  -4  100.48   27.73
  18  -2  -3   48.48   17.79
 -18  -2   3   34.63   12.13
  18   2  -3   38.45   11.95
 -18   2   3   22.01   13.49
  18   2  -3   27.19   14.60
  18  -2  -3   39.83   18.07
 -18  -2   2  474.89   54.92
  18  -2  -2  423.67   44.89
  18   2  -2  404.49   37.31
 -18   2   2  498.76   52.81
 -18  -2   2  442.52   41.97
  18   2  -2  466.39   53.59
  18  -2  -2  465.49   55.43
 -18  -2   1    6.62    5.21
  18   2  -1   24.78   11.41
 -18  -2   1   30.26   10.45
 -18   2   1   38.99   19.93
  18   2  -1   52.15   21.98
  18  -2  -1   16.20   14.96
 -18   2   0  755.60   34.26
  18   2   0  838.85   60.46
 -18   2   0  838.79   71.84
 -18  -2   0  871.61   52.93
  18   2   0  915.84   74.25
  18  -2   0  992.50   80.42
 -18  -2   0  916.77   74.79
 -18   2  -1   26.62    8.37
 -18  -2  -1   49.98   22.28
 -18   2  -1   44.71   20.14
 -18  -2  -1   15.72    8.70
  18   2   1   30.02   13.16
 -18   2  -2  854.35   74.97
 -18  -2  -2  814.34   45.68
  18   2   2  766.22   68.11
 -18   2  -2  813.86   44.35
 -18  -2  -2  888.95   75.09
 -18   2  -3   59.98   13.76
 -18   2  -3   39.47   17.40
 -18  -2  -3   44.20   17.88
 -18  -2  -3   41.16    9.57
  18   2   3   55.85   20.08
 -18   2  -4  423.28   56.21
 -18  -2  -4  350.14   25.41
  18   2   4  389.53   49.41
 -18   2  -4  417.08   37.19
 -18  -2  -4  411.87   51.91
 -18   2  -5   64.46   14.36
 -18  -2  -5   78.34   22.67
 -18  -2  -5   37.73    7.38
  18   2   5   69.70   22.07
 -18   2  -5   85.06   25.20
 -18   2  -6    7.65    6.99
 -18  -2  -6    7.44   15.21
  18  -2   6    5.30    4.52
 -18  -2  -6    5.81    3.22
 -18  -2  -6    2.17    1.93
  18   2   6   -6.08    6.59
 -18   2  -6   13.25   12.28
 -18   2  -7    7.23    8.40
  18  -2   7   -0.27    2.02
 -18  -2  -7    0.87    0.96
 -18  -2  -7    3.85    1.60
  18  -2   7    2.14    2.02
  18   2   7   -0.33    6.20
 -18   2  -7   -2.95    9.67
 -18   2  -8  108.66   24.45
 -18  -2  -8   65.61   22.31
 -18   2  -8  135.40   34.20
 -18   2  -9   45.92   16.83
 -18  -2  -9   25.32   17.52
 -18   2  -9   36.73   17.76
 -18   2 -10   77.23   22.16
 -18  -2 -10   53.72   20.59
 -18   2 -10   88.79   24.63
 -18   2 -10  141.85   39.56
 -18   2 -11   13.16   10.21
 -18  -2 -11   -3.67    4.52
 -18   2 -11   -0.12    8.70
 -18   2 -12  114.96   30.35
 -18  -2 -12  108.76   32.28
 -18   2 -12   78.92   32.97
 -18   2 -12   97.13   26.86
 -18   2 -13   54.08   23.30
 -18  -2 -13   27.82   14.75
 -18   2 -13   48.27   27.37
 -18   2 -13   48.21   19.03
 -18   2 -14  153.44   37.70
 -18  -2 -14  128.51   36.55
 -18   2 -14  118.69   40.05
 -18   2 -14  131.31   30.35
 -18   2 -15   21.50   16.74
 -18  -2 -15   31.80   23.76
 -18   2 -15   16.77   20.02
 -18   2 -15   15.33    8.52
 -18   2 -16   27.76   16.98
 -18  -2 -16   25.32   20.93
 -18   2 -16   15.08   21.89
 -18   2 -16   25.59   16.95
 -18   2 -17    9.15   13.31
 -18  -2 -17   25.59   19.39
 -18   2 -18   33.90   22.01
 -18  -2 -18   20.08   17.55
 -18   2 -19  -13.70   16.62
  18   4 -18   88.01   33.81
 -18   4  18   53.35   25.14
  18   4 -17   21.86   21.56
  18   4 -17   27.22   21.29
  18  -4 -17   28.84   22.40
 -18   4  17   14.45   15.99
  18   4 -16  -14.21   12.83
 -18   4  16   -4.73   11.11
  18   4 -16    5.84   12.53
  18  -4 -16   -8.55   12.80
  18   4 -15   -6.99   10.06
 -18   4  15    6.62    8.85
  18   4 -15   -9.64   13.88
  18  -4 -15   12.47   15.11
  18   4 -14   -0.39    9.27
  18   4 -14    9.36   12.74
  18  -4 -14  -19.81   15.18
 -18   4  14   19.48   14.99
  18   4 -13    2.26    8.37
  18   4 -13   27.67   16.98
  18  -4 -13    0.24    7.89
 -18   4  13   23.06   19.39
  18   4 -12   56.27   24.60
  18  -4 -12   75.79   29.45
 -18   4  12   55.04   21.20
  18   4 -12   57.84   23.46
  18   4 -11   15.15   14.87
  18  -4 -11  -25.41   15.72
 -18   4  11    4.70   12.74
  18   4 -11   25.86   20.02
 -18   4  10   33.03   19.18
  18  -4 -10   15.90   13.94
  18   4 -10   14.33    9.76
  18   4 -10   30.02   21.20
 -18   4   9   -2.65    8.37
  18  -4  -9   14.96   16.17
  18   4  -9   12.16   11.05
  18   4  -9   -0.33   11.56
  18  -4  -8  502.83   62.72
  18   4  -8  428.22   55.19
 -18   4   8  403.77   61.48
  18   4  -8  585.09   72.47
  18   4  -7   34.14   19.54
  18  -4  -7   34.69   18.43
 -18   4   7   30.35   16.20
  18   4  -7    5.99    9.79
  18  -4  -6  308.41   46.40
  18   4  -6  247.83   37.88
 -18   4   6  296.28   50.49
  18   4  -6  339.24   53.17
  18   4  -5  122.82   27.61
 -18   4   5  155.79   36.79
  18  -4  -5  146.51   31.58
  18   4  -5  127.63   34.54
  18  -4  -4  259.18   39.44
 -18   4   4  235.79   43.09
  18   4  -4  262.70   46.91
 -18   4   3   21.50   16.23
 -18  -4   3   19.63   16.68
  18  -4  -3    2.98    8.40
  18   4  -3   -2.95    9.48
  18  -4  -2   68.17   25.17
 -18  -4   2   58.29   20.81
  18  -4  -2   71.75   18.67
 -18  -4   2   45.86   14.06
  18   4  -2   58.65   15.02
  18   4  -2   53.08   19.06
 -18   4   2   50.67   20.29
  18  -4  -1  120.08   33.00
 -18  -4   1  146.93   34.29
  18  -4  -1   90.51   19.57
 -18  -4   1   95.15   18.67
  18   4  -1  125.50   24.75
 -18   4   1   96.47   28.21
  18   4  -1   93.34   27.31
  18  -4   0   36.52   16.44
 -18  -4   0   52.72   25.02
  18  -4   0   42.12   15.05
 -18  -4   0   45.40   12.01
 -18   4   0   78.13   24.63
  18   4   0   47.54   20.23
  18  -4   1  123.39   34.11
 -18  -4  -1  122.55   34.32
  18  -4   1   66.51   16.02
 -18   4  -1  105.11   30.62
  18   4   1   83.52   22.94
  18  -4   2   13.37   14.00
 -18  -4  -2   18.01   11.41
  18  -4   2    5.72    5.81
 -18   4  -2   -5.00   10.99
  18   4   2   12.92   15.15
 -18   4  -3    8.34    4.58
 -18  -4  -3   -4.70   14.57
 -18   4  -3   12.13    9.57
  18  -4   3   11.65    6.41
  18   4   3   33.15   18.01
  18  -4   3    0.24    8.22
 -18   4  -4   45.89   10.96
 -18  -4  -4   36.40   17.85
 -18   4  -4   28.91   18.88
  18  -4   4   33.09    8.79
  18   4   4   17.92   12.77
  18  -4   4   26.86   17.22
 -18   4  -5    3.88    7.11
 -18  -4  -5    3.19    8.13
 -18   4  -5  -12.62   14.12
  18   4   5   -2.08    9.24
  18  -4   5   29.42   20.53
 -18   4  -6  143.59   22.97
 -18   4  -6  137.51   36.07
 -18  -4  -6  127.39   33.93
  18   4   6  108.91   27.88
  18  -4   6  106.11   29.06
 -18   4  -7   53.23   25.80
 -18  -4  -7   22.10   18.88
  18   4   7   17.07   10.78
  18  -4   7   21.65   18.28
 -18   4  -7   16.53   10.51
 -18   4  -8  231.15   48.87
 -18  -4  -8  268.40   52.51
  18   4   8  205.74   38.66
  18  -4   8  223.53   42.51
 -18   4  -8  231.33   34.05
 -18  -4  -9   56.49   26.20
  18   4   9   30.74   16.11
  18  -4   9   84.52   27.85
 -18   4  -9   48.99   25.38
 -18  -4 -10   18.73   20.59
 -18   4 -10   57.93   24.51
  18   4  10   38.93   18.31
 -18   4 -10   42.57   21.23
  18  -4  10   33.60   16.08
 -18  -4 -11  148.26   39.32
 -18   4 -11  127.90   34.38
 -18   4 -11  137.15   42.57
  18  -4  11  143.47   33.69
 -18  -4 -12   72.44   28.84
 -18   4 -12   85.75   28.48
 -18   4 -12  107.82   38.06
  18  -4  12   95.93   29.27
 -18  -4 -13   16.44   10.45
 -18   4 -13   20.47   15.15
 -18   4 -13   22.49   23.64
  18  -4  13   25.59   19.60
 -18  -4 -14   15.39   14.21
 -18   4 -14   19.12   17.07
 -18   4 -14    5.69   14.06
  18  -4  14    0.84    5.21
 -18  -4 -15    8.04   15.02
 -18   4 -15    0.72    6.56
 -18   4 -15   19.60   10.78
 -18   4 -16   -1.17    9.00
 -18   4 -16    5.54   17.82
 -18   4 -17    2.32    8.31
 -18   4 -18   11.38   10.33
 -18   4 -18   19.57   15.42
  18   6 -14   29.93   19.00
 -18   6  14   65.13   31.61
  18   6 -13   16.44   12.86
  18  -6 -13   -2.20    7.77
 -18   6  13    0.30   11.68
  18   6 -12   41.40   22.28
  18   6 -12   39.77   20.69
 -18   6  12   46.97   25.89
  18  -6 -12   48.63   29.57
  18   6 -11   32.22   19.24
 -18   6  11   31.04   21.68
  18   6 -11   20.05   12.86
  18  -6 -11   15.78   14.96
  18   6 -10    7.50    8.97
 -18   6  10   20.93   17.19
  18   6 -10   29.84   18.49
  18  -6 -10   -4.12   10.93
  18   6  -9   16.02   13.88
  18  -6  -9    4.09    7.29
 -18   6   9   -6.56   13.64
  18   6  -9   32.97   20.47
  18   6  -8   11.02    7.56
  18  -6  -8   21.68   15.33
 -18   6   8   -4.64   19.75
  18   6  -8  -11.53    9.88
  18   6  -7   53.56   20.96
  18  -6  -7   49.77   23.94
 -18   6   7    5.36   14.30
  18   6  -7   40.98   25.47
  18   6  -6  -10.84    9.79
  18  -6  -6    6.17   12.77
 -18   6   6   -1.51    8.91
  18   6  -6    5.57   13.43
  18   6  -5   14.60   11.14
 -18   6   5   22.22   16.14
  18  -6  -5   17.55   16.20
  18   6  -5   28.48   19.93
 -18   6   4    3.61    9.67
  18   6  -4   12.07   12.25
  18  -6  -4   22.67   12.77
  18   6  -4    1.72   10.93
 -18   6   3   73.95   32.46
 -18  -6   3   54.71   26.53
  18   6  -3   41.10   14.36
  18  -6  -3   38.96   18.16
  18   6  -3   28.36   21.77
 -18   6   2   29.18   21.26
 -18  -6   2   -1.90    8.94
  18  -6  -2   12.41    8.49
  18   6  -2    9.57    9.21
 -18  -6   1   26.41   18.31
  18  -6  -1   36.37   17.46
  18   6  -1   26.92   20.20
 -18   6   1  -14.21   16.77
 -18  -6   0  249.13   53.65
  18  -6   0  181.83   31.92
 -18   6   0  203.81   45.89
  18   6   0  209.95   44.44
 -18  -6  -1   29.48   20.81
 -18   6  -1   29.36   18.43
  18   6   1   39.47   17.61
 -18  -6  -2   86.38   31.71
 -18   6  -2   88.04   33.96
  18   6   2   96.44   30.95
 -18  -6  -3    9.57   12.59
 -18   6  -3   34.23   21.56
  18   6   3   10.21   11.08
 -18  -6  -4   24.87   16.35
 -18   6  -4    9.97   16.65
  18   6   4   31.13   20.59
 -18  -6  -5    0.51    9.88
 -18   6  -5   -7.62   13.46
  18   6   5    5.78    9.48
 -18  -6  -6   17.28   15.96
 -18   6  -6   24.90   22.55
  18   6   6   20.81   13.70
 -18  -6  -7   15.72   17.58
 -18   6  -7  -17.16   21.02
  18   6   7   11.98    9.85
 -18   6  -8   19.30   27.85
 -18  -6  -8   17.07   20.87
  18   6   8    8.70   10.69
 -18   6  -9   35.44   21.23
 -18  -6  -9    9.30   15.42
  18   6   9   38.12   17.22
 -18   6 -10  -12.77   13.67
 -18  -6 -10    6.50   10.48
 -18   6 -10   -3.34   12.41
 -18  -6 -11   14.93   14.90
 -18   6 -11   13.13   15.93
 -18   6 -11   26.71   17.28
 -18   6 -12   15.21   15.60
  18  -8  -8   42.06   25.77
  18  -8  -7   26.04   23.36
  18  -8  -6   77.20   29.18
  18   8  -3    1.29   12.68
  18   8  -2   25.80   23.15
  18   8  -1   15.11   13.73
  18   8   0  -14.48   13.43
  18   8   1   -8.28   10.51
  18   8   2    0.39    5.63
  18   8   3   23.00   15.78
  19   1 -19   28.78   24.21
  19  -1 -19   -4.16    8.73
  19   1 -18   -2.56   13.40
  19  -1 -18   -1.35    8.22
  19   1 -18    8.94   11.23
  19   1 -17   36.64   24.30
  19  -1 -17   61.45   28.94
  19   1 -17   17.19   11.92
  19  -1 -16   20.93   18.31
  19   1 -16   18.73   18.07
  19  -1 -15   39.77   21.35
  19  -1 -15   31.37   13.94
  19   1 -15   19.63   14.69
  19  -1 -14    0.78   10.72
 -19   1  14   -5.00    5.51
  19  -1 -14   12.34    8.88
  19   1 -14  -13.58    8.94
  19  -1 -13   71.84   26.71
 -19   1  13   76.57   21.44
  19  -1 -13   42.48   17.22
  19   1 -13   60.64   22.28
  19   1 -12   31.07   13.67
  19  -1 -12   36.85   21.95
 -19   1  12   17.25    9.79
  19  -1 -12   44.08   17.46
  19   1 -12   36.46   19.78
  19  -1 -11  249.16   46.46
 -19   1  11  234.28   35.08
  19  -1 -11  224.47   35.71
  19   1 -11  178.10   36.40
  19   1 -11  217.18   32.67
 -19   1  10  162.89   27.85
  19  -1 -10  172.35   38.36
 -19  -1  10   91.20   12.19
  19  -1 -10  193.66   33.21
  19   1 -10  148.05   31.80
  19   1 -10  167.08   29.84
 -19   1   9   -1.96    5.54
  19  -1  -9   11.59   11.74
  19  -1  -9    2.92    5.36
 -19  -1   9    8.28    4.58
  19   1  -9   30.44   14.57
  19   1  -9   -6.26   13.31
  19  -1  -8   64.37   21.08
  19  -1  -8   50.43   15.02
 -19  -1   8   62.72   12.31
  19  -1  -8   63.98   21.02
 -19   1   8   61.15   17.19
  19   1  -8   41.28   17.73
 -19  -1   7  130.67   18.79
 -19   1   7  133.41   24.99
  19  -1  -7  166.26   30.95
  19   1  -7   94.75   23.27
  19  -1  -7   96.11   25.89
  19  -1  -7  120.05   20.66
  19  -1  -6   34.78   11.20
 -19   1   6   42.91   14.63
 -19  -1   6   33.36   10.81
  19  -1  -6   49.65   19.42
  19   1  -6   44.23   17.31
  19  -1  -6   19.99   11.86
  19   1  -5   38.18   12.25
  19  -1  -5   24.78    8.70
 -19   1   5   31.01   12.41
 -19  -1   5   50.01   13.67
  19  -1  -5   40.71   16.80
  19   1  -5   34.23   17.46
  19  -1  -5   48.27   17.98
  19  -1  -4    8.91    5.21
 -19   1   4   18.31   13.55
 -19  -1   4    7.86    7.08
  19  -1  -4   13.10    5.99
  19   1  -4   -3.13    5.81
  19  -1  -4    2.08    8.64
  19   1  -4    9.88    7.41
 -19  -1   3  300.73   39.83
 -19  -1   3  330.03   37.00
 -19   1   3  309.31   40.59
  19   1  -3  283.24   34.69
  19  -1  -3  279.81   39.11
  19   1  -3  297.99   42.45
  19  -1  -3  273.45   26.26
 -19  -1   2  144.37   26.89
 -19   1   2  162.65   30.65
 -19  -1   2  156.12   27.01
  19  -1  -2  134.23   28.33
  19   1  -2  160.15   31.92
  19  -1  -2  114.99   16.89
  19   1  -2  160.60   26.10
 -19  -1   1  330.24   41.19
 -19   1   1  283.33   28.91
 -19  -1   1  293.08   38.99
 -19   1   1  294.44   40.92
  19   1  -1  338.73   38.81
 -19  -1   1  260.87   33.66
  19  -1  -1  275.92   40.08
  19   1  -1  268.70   40.50
  19  -1  -1  265.20   25.89
 -19   1   0  129.05   28.12
 -19   1   0  106.08   18.37
 -19  -1   0  115.44   25.95
 -19  -1   0  140.55   23.67
 -19  -1   0  126.79   26.65
  19  -1   0  123.93   26.26
  19   1   0  155.15   30.65
  19  -1   0  105.53   17.43
 -19   1  -1  142.63   29.60
 -19  -1  -1  177.86   31.10
 -19  -1  -1  160.45   32.04
  19   1   1  174.09   32.70
 -19   1  -1  204.20   26.20
 -19   1  -2    7.41    5.93
 -19  -1  -2   13.76   12.16
 -19  -1  -2  -11.35    7.26
  19   1   2    8.07    9.97
 -19   1  -2    2.98    6.41
 -19  -1  -3  213.63   35.56
 -19  -1  -3  178.91   35.98
  19   1   3  165.78   33.45
 -19   1  -3  192.31   36.76
 -19   1  -3  177.80   26.26
 -19   1  -4    9.24    7.23
 -19  -1  -4   16.02   11.71
 -19  -1  -4    0.90   10.03
  19   1   4    7.50    9.30
 -19   1  -4    7.68   11.26
 -19   1  -5  338.19   52.03
 -19  -1  -5  282.64   48.24
  19   1   5  307.63   46.43
 -19   1  -5  333.76   38.60
 -19  -1  -5  342.74   46.61
 -19   1  -6  189.51   31.25
 -19  -1  -6  164.49   32.28
 -19  -1  -6  196.83   44.11
  19   1   6  140.94   33.63
 -19   1  -6  142.93   35.53
 -19   1  -7   80.66   20.93
 -19  -1  -7   45.47   17.01
 -19   1  -7   61.66   25.86
  19  -1   7   43.63   11.62
 -19   1  -8   38.63   16.80
 -19  -1  -8   34.32   15.60
 -19   1  -8   72.38   27.43
 -19  -1  -8   28.54    8.79
 -19   1  -9  521.43   73.41
 -19  -1  -9  525.62   37.09
 -19   1  -9  550.04   58.89
 -19  -1  -9  601.01   66.00
 -19   1 -10  135.04   30.11
 -19  -1 -10  135.88   34.14
 -19   1 -10   89.67   31.92
 -19  -1 -10   86.53   14.81
 -19   1 -10  110.53   24.30
 -19   1 -11   22.88   18.73
 -19  -1 -11   16.38   15.87
 -19   1 -11   -2.44   12.59
 -19   1 -11   13.82    8.31
 -19   1 -12   78.07   26.65
 -19  -1 -12  103.52   30.32
 -19   1 -12   35.62   25.98
 -19   1 -12   72.56   20.78
 -19   1 -13   92.41   29.12
 -19  -1 -13  131.52   35.68
 -19   1 -13   57.93   34.48
 -19   1 -13  123.12   27.61
 -19   1 -14   45.37   21.92
 -19  -1 -14    9.57   14.24
 -19   1 -14    6.59   18.76
 -19   1 -14   43.57   15.75
 -19   1 -15   92.19   32.55
 -19  -1 -15   66.96   30.26
 -19   1 -16    4.91    7.26
 -19  -1 -16   -8.19    9.33
 -19   1 -17   14.54    9.94
 -19  -1 -17    4.40    8.16
 -19   1 -18   32.19   22.52
 -19  -1 -18    9.48   15.02
 -19   1 -19   27.61   20.87
  19   3 -20    7.92   10.72
  19   3 -19   29.48   19.09
  19   3 -18  -33.84   19.63
  19  -3 -17   13.82   16.56
 -19   3  17   -6.99   11.77
  19   3 -17  -12.25   11.11
  19  -3 -16   18.40   16.08
 -19   3  16    4.70    7.11
  19   3 -16   32.67   20.93
  19  -3 -15   -6.59    7.14
 -19   3  15  -20.26    8.64
  19   3 -15  -13.13   11.77
  19  -3 -14    8.91    8.25
 -19   3  14   18.79   13.22
  19   3 -14   -2.02   13.73
  19  -3 -13  -23.09   15.42
 -19   3  13    2.68   12.74
  19   3 -13   -7.98    7.44
 -19   3  12   -0.72    9.48
  19  -3 -12   30.62   16.83
  19   3 -12    3.73   12.25
  19  -3 -11   61.51   23.00
  19   3 -11   69.22   27.07
 -19   3  11   98.46   29.03
  19  -3 -10   31.37   17.31
 -19   3  10   13.34   15.33
  19   3 -10   24.18   18.55
  19  -3  -9   -0.75   13.01
 -19   3   9    5.00   14.75
  19   3  -9   34.23   20.66
  19  -3  -8  144.13   33.03
 -19   3   8  170.48   36.76
  19   3  -8  179.84   38.81
  19  -3  -7   23.97   11.89
 -19   3   7   26.56   16.14
  19   3  -7   39.77   20.66
  19  -3  -6   13.88   14.96
 -19   3   6   40.50   17.76
  19  -3  -6   29.84   14.39
  19   3  -6   37.12   19.63
  19  -3  -5   -7.02    7.23
 -19   3   5   17.82   14.66
  19   3  -5   -1.39    2.50
  19  -3  -5   10.09    6.44
  19   3  -5   -3.64   10.12
  19  -3  -4   13.10   11.92
  19  -3  -4   10.33    5.42
  19   3  -4    2.41    4.70
[truncated: 116,274 more chars]
