# Supplementary material for: Poly[bis­[μ2-4,4′-bis­(imidazol-1-ylmeth­yl)biphenyl-κ2 N:N′]di­chlorido­nickel(II)]
Source: IUCrdata. 2022 Apr 12;7(Pt 4):x220377. doi: 10.1107/S2414314622003777 (PMC9462028; doi:10.1107/S2414314622003777)
Supplement: Supplementary file 2 [file x-07-x220377-Isup3.hkl]

data_I                                                                          
_shelx_title ' 1_a.res in C2/c'                                                 
_shelx_refln_list_code          4                                               
_shelx_F_calc_maximum      345.36                                               
_exptl_crystal_F_000      1576.00                                               
_reflns_d_resolution_high  0.7228                                               
                                                                                
loop_                                                                           
 _space_group_symop_operation_xyz                                               
 'x, y, z'                                                                      
 '-x, y, -z+1/2'                                                                
 'x+1/2, y+1/2, z'                                                              
 '-x+1/2, y+1/2, -z+1/2'                                                        
 '-x, -y, -z'                                                                   
 'x, -y, z-1/2'                                                                 
 '-x+1/2, -y+1/2, -z'                                                           
 'x+1/2, -y+1/2, z-1/2'                                                         
                                                                                
_cell_length_a    26.4530                                                       
_cell_length_b     7.3571                                                       
_cell_length_c    18.0988                                                       
_cell_angle_alpha  90.000                                                       
_cell_angle_beta   93.223                                                       
_cell_angle_gamma  90.000                                                       
                                                                                
_shelx_F_squared_multiplier     1.000                                           
                                                                                
loop_                                                                           
 _refln_index_h                                                                 
 _refln_index_k                                                                 
 _refln_index_l                                                                 
 _refln_F_squared_calc                                                          
 _refln_F_squared_meas                                                          
 _refln_F_squared_sigma                                                         
 _refln_observed_status                                                         
   4   0   0      17216.76      22284.37       242.03 o                         
   6   0   0      24670.26      24733.55       293.13 o                         
   8   0   0        462.46        530.16        50.49 o                         
  10   0   0      22551.79      22097.46       426.87 o                         
  12   0   0       4775.00       5892.46       198.60 o                         
  14   0   0         11.19         49.18        28.29 o                         
  16   0   0       1887.28       2057.16       136.83 o                         
  18   0   0        365.29        327.07        70.78 o                         
  20   0   0         28.71         15.14        29.40 o                         
  22   0   0        470.46        401.82       104.62 o                         
  24   0   0          8.43        -45.50        58.98 o                         
  26   0   0       5136.95       4830.90       368.54 o                         
  28   0   0        386.44        451.98       127.57 o                         
  30   0   0        596.64        458.94       168.38 o                         
  32   0   0        918.11        631.88       205.24 o                         
   1   1   0        953.07       1285.15        52.14 o                         
   3   1   0        408.65        928.71        36.26 o                         
   5   1   0      89586.12      93112.83       565.16 o                         
   7   1   0      35074.38      38137.73       285.89 o                         
   9   1   0      32377.05      33917.24       481.71 o                         
  11   1   0       8965.44       8985.31       146.05 o                         
  13   1   0       5497.64       6298.39       134.70 o                         
  15   1   0       1443.54       1848.73        82.90 o                         
  17   1   0       2673.47       2565.89       113.01 o                         
  19   1   0       1493.03       1402.80        94.52 o                         
  21   1   0        754.52        736.45        89.88 o                         
  23   1   0        245.00        306.64        58.94 o                         
  25   1   0        588.26        557.79        90.56 o                         
  27   1   0        751.57        652.62       122.39 o                         
  29   1   0        341.97        424.94       109.28 o                         
  31   1   0         43.60         84.24       105.18 o                         
  33   1   0         74.31        304.51       191.92 o                         
  35   1   0         76.51        487.72       318.61 o                         
   0   2   0     119271.51     113032.76       795.71 o                         
   2   2   0      46419.54      44533.18       352.73 o                         
   4   2   0        329.70        384.82        33.30 o                         
   6   2   0      10481.59      10025.21       147.84 o                         
   8   2   0       8099.20       7994.88       205.52 o                         
  10   2   0       6675.89       6644.81       153.64 o                         
  12   2   0       9178.86       9545.87       196.93 o                         
  14   2   0       8040.09       7176.83       319.00 o                         
  16   2   0      18130.49      17069.14       562.10 o                         
  18   2   0      10263.52       9653.19       281.83 o                         
  20   2   0       5686.12       4986.83       233.67 o                         
  22   2   0       2214.92       1793.78       128.71 o                         
  24   2   0         81.27         97.70        53.40 o                         
  26   2   0       1151.78       1183.77       173.99 o                         
  28   2   0          2.72        -21.08       108.27 o                         
  30   2   0         26.84        193.12        90.22 o                         
  32   2   0          9.79        -19.96        63.77 o                         
  34   2   0         63.60        128.75       161.54 o                         
   1   3   0          4.10        -11.37        18.35 o                         
   3   3   0      11178.88      10682.93       196.59 o                         
   5   3   0         28.93         26.91        23.01 o                         
   7   3   0       7767.78       7886.66       172.95 o                         
   9   3   0        687.93        708.90        64.18 o                         
  11   3   0       7871.48       7628.19       189.44 o                         
  13   3   0        304.77        347.69        50.72 o                         
  15   3   0         93.43        107.63        34.32 o                         
  17   3   0        107.39        122.54        39.11 o                         
  19   3   0         73.04         61.76        47.85 o                         
  21   3   0        241.10        323.00        73.90 o                         
  23   3   0        880.24       1044.02       139.93 o                         
  25   3   0        410.79        534.50       104.04 o                         
  27   3   0        243.36        344.67        85.81 o                         
  29   3   0          0.03        224.41       109.52 o                         
  31   3   0         12.01         79.39        70.96 o                         
  33   3   0        143.69        237.52       147.55 o                         
   0   4   0      29891.86      28961.89       662.50 o                         
   2   4   0       4085.57       3928.59       150.61 o                         
   4   4   0       4580.03       4320.25       175.19 o                         
   6   4   0      15933.58      16091.87       345.92 o                         
   8   4   0       1544.75       1642.41        98.10 o                         
  10   4   0       1664.31       1639.96        93.67 o                         
  12   4   0        348.65        341.61        39.61 o                         
  14   4   0        200.81        212.41        41.48 o                         
  16   4   0          4.52          1.38        26.72 o                         
  18   4   0        608.11        553.38        79.61 o                         
  20   4   0        641.91        637.91        98.87 o                         
  22   4   0        755.90        753.05       142.12 o                         
  24   4   0        250.49        202.85       110.31 o                         
  26   4   0       1546.86       2065.59       252.39 o                         
  28   4   0        487.95        532.75       135.60 o                         
  30   4   0         76.71        273.21       115.40 o                         
  32   4   0        399.47        403.56       274.81 o                         
   1   5   0       1240.52       1267.96       163.58 o                         
   3   5   0         68.19         86.45        44.85 o                         
   5   5   0       1113.32        960.96       108.31 o                         
   7   5   0       1051.51       1076.08        98.23 o                         
   9   5   0       2160.85       2372.24       143.42 o                         
  11   5   0         95.91        117.88        51.52 o                         
  13   5   0        377.33        326.47        90.66 o                         
  15   5   0         40.90        138.89        75.57 o                         
  17   5   0        116.20        173.84        78.03 o                         
  19   5   0        902.06        952.12       154.18 o                         
  21   5   0        821.08        809.72       146.97 o                         
  23   5   0        155.45        298.33       107.18 o                         
  25   5   0        337.78        463.25       124.09 o                         
  27   5   0         74.46        156.97       107.14 o                         
  29   5   0         74.71        343.83       237.21 o                         
   0   6   0       4304.23       4165.81       570.95 o                         
   2   6   0        511.84        631.83       103.09 o                         
   4   6   0        567.37        562.56       165.29 o                         
   6   6   0       2552.46       2654.09       219.30 o                         
   8   6   0         58.44        235.21        98.96 o                         
  10   6   0        687.05        934.07       149.81 o                         
  12   6   0       1627.17       1657.35       151.55 o                         
  14   6   0       3003.80       2864.79       255.66 o                         
  16   6   0       2781.70       2780.00       254.69 o                         
  18   6   0       2112.70       2352.64       238.54 o                         
  20   6   0       1464.86       1578.46       263.49 o                         
  22   6   0        523.56        543.55       159.18 o                         
  24   6   0        154.83        300.24       100.61 o                         
   1   7   0         53.68        307.92       118.33 o                         
   3   7   0        248.11        296.91       161.96 o                         
   5   7   0          3.93        160.66        99.66 o                         
   7   7   0          7.94         40.23        81.42 o                         
   9   7   0        870.72       1051.30       244.40 o                         
  11   7   0       1196.47       1188.39       145.85 o                         
  13   7   0        361.88        538.90       118.31 o                         
  15   7   0        323.49        311.43        97.30 o                         
  17   7   0         11.14         41.43        88.40 o                         
  19   7   0         39.62         56.47        93.14 o                         
  21   7   0        155.40         24.29        81.00 o                         
  23   7   0        602.27        583.68       287.88 o                         
   0   8   0       1513.64       1570.88       287.31 o                         
   2   8   0       1904.15       1872.36       253.71 o                         
   4   8   0        772.23        874.32       178.76 o                         
   6   8   0       1418.72       1488.73       193.98 o                         
   8   8   0          5.24         42.66        53.90 o                         
  10   8   0        289.46        324.41       133.44 o                         
  12   8   0        101.03        254.03       127.38 o                         
  14   8   0         26.76          7.59        76.40 o                         
  16   8   0         72.38        103.09       166.65 o                         
  18   8   0          2.17       -153.97       153.97 o                         
   1   9   0         43.92         35.37        53.44 o                         
   3   9   0         54.38          7.65        87.29 o                         
   5   9   0         31.82        -63.77       130.79 o                         
   7   9   0        465.91        116.77        66.27 o                         
   9   9   0         70.60        175.19       228.84 o                         
  11   9   0          1.49        149.50       141.13 o                         
  13   9   0         16.84        221.62       199.83 o                         
  15   9   0          6.93        343.49       252.34 o                         
   2  10   0         44.07        311.73       214.39 o                         
 -33   1   1        176.63         16.76        76.92 o                         
 -31   1   1        151.07         18.37       123.42 o                         
 -29   1   1        385.23        524.92       117.35 o                         
 -27   1   1        803.79        712.37       115.26 o                         
 -25   1   1       1014.28       1146.99       138.53 o                         
 -23   1   1        237.44        362.35        83.86 o                         
 -21   1   1          6.78         22.57        29.45 o                         
 -19   1   1       3397.58       3299.99       134.08 o                         
 -17   1   1       1909.80       1552.97        81.47 o                         
 -15   1   1       2568.79       2456.64        92.97 o                         
 -13   1   1      19840.94      21532.02       259.37 o                         
 -11   1   1         14.70         67.96        14.55 o                         
  -9   1   1      19023.66      19287.69       343.64 o                         
  -7   1   1       5427.17       5650.51       112.28 o                         
  -5   1   1      12649.26      15340.99       168.63 o                         
  -3   1   1      17405.84      17656.36       188.57 o                         
  -1   1   1       7712.94       7978.13       130.19 o                         
   1   1   1      12560.34      15103.12       184.25 o                         
   3   1   1      93340.19      90891.23       467.29 o                         
   5   1   1       1604.47       1277.14        62.59 o                         
   7   1   1        926.57        949.65        50.78 o                         
   9   1   1       5969.32       6170.59       140.09 o                         
  11   1   1      20225.08      20934.34       302.62 o                         
  13   1   1       3773.01       4487.05       142.32 o                         
  15   1   1       8605.45       8812.58       239.68 o                         
  17   1   1       3357.13       3153.90       166.18 o                         
  19   1   1       2106.55       2024.45       154.01 o                         
  21   1   1       1124.17       1022.75       105.24 o                         
  23   1   1        955.41       1158.27       127.07 o                         
  25   1   1        943.66       1103.00       131.89 o                         
  27   1   1        293.15        334.87       110.48 o                         
  29   1   1       1076.54       1022.29       163.14 o                         
  31   1   1        108.79        100.00        71.64 o                         
  33   1   1         73.53        222.30       238.58 o                         
  35   1   1          5.81         81.52       115.68 o                         
 -34   2   1        136.77        212.33       182.98 o                         
 -32   2   1         13.64         65.78       103.67 o                         
 -30   2   1         63.05        124.84        55.78 o                         
 -28   2   1         97.92         78.85        53.95 o                         
 -26   2   1         57.37         86.52        57.39 o                         
 -24   2   1        965.16        902.90       138.31 o                         
 -22   2   1          2.37         83.29        54.42 o                         
 -20   2   1        172.19        203.36        55.31 o                         
 -18   2   1        106.86        250.49        68.08 o                         
 -16   2   1        206.99        309.64        54.70 o                         
 -14   2   1        574.09        698.35        67.47 o                         
 -12   2   1        382.42        444.10        44.59 o                         
 -10   2   1       2233.51       2368.38        91.11 o                         
  -8   2   1        493.73        362.53        36.50 o                         
  -6   2   1         60.68         41.65        13.47 o                         
  -4   2   1       4664.76       4464.58        97.83 o                         
  -2   2   1       4248.37       3825.46       114.01 o                         
   0   2   1      21631.43      22275.11       251.27 o                         
   2   2   1       5253.87       5243.95       121.34 o                         
   4   2   1       2626.30       2793.69        76.19 o                         
   6   2   1       4341.90       4596.22       116.69 o                         
   8   2   1        337.74        415.40        36.25 o                         
  10   2   1        691.79        816.40        48.46 o                         
  12   2   1        140.38        247.86        29.64 o                         
  14   2   1        429.95        452.49        47.62 o                         
  16   2   1        612.80        761.05        72.64 o                         
  18   2   1        298.12        331.68        61.27 o                         
  20   2   1        794.47        701.22        84.00 o                         
  22   2   1        157.85        220.28        65.25 o                         
  24   2   1         11.35         41.14        52.65 o                         
  26   2   1        183.10        214.30        97.77 o                         
  28   2   1        133.80         31.30        87.89 o                         
  30   2   1         13.29        136.49        63.34 o                         
  32   2   1          2.90        -52.80        89.79 o                         
  34   2   1          2.01        -42.76        98.02 o                         
 -33   3   1         45.52         35.63       157.07 o                         
 -31   3   1        271.90        421.99       116.44 o                         
 -29   3   1        643.17        716.65       158.48 o                         
 -27   3   1        568.54        613.77       121.76 o                         
 -25   3   1       1155.50       1302.74       161.92 o                         
 -23   3   1       3326.19       3489.01       254.18 o                         
 -21   3   1        295.46        277.03        87.42 o                         
 -19   3   1          9.77         37.98        30.80 o                         
 -17   3   1        254.31        308.92        61.94 o                         
 -15   3   1       1897.46       1739.52       113.59 o                         
 -13   3   1       1472.09       1521.71        88.16 o                         
 -11   3   1         10.80         24.10        27.39 o                         
  -9   3   1      16851.34      16004.67       305.19 o                         
  -7   3   1      11173.50      11606.73       198.15 o                         
  -5   3   1        742.05        652.13        47.22 o                         
  -3   3   1       7767.50       8406.18       185.16 o                         
  -1   3   1       8407.86       7554.11       202.20 o                         
   1   3   1      11090.56      11777.51       243.43 o                         
   3   3   1      29776.94      30708.69       362.49 o                         
   5   3   1       1154.69       1088.32        58.87 o                         
   7   3   1        770.48        906.82        56.37 o                         
   9   3   1      14538.54      13313.65       230.59 o                         
  11   3   1       2596.92       2480.74       134.35 o                         
  13   3   1       2110.79       1945.79       150.82 o                         
  15   3   1       6695.06       6343.40       206.85 o                         
  17   3   1       3040.65       3308.04       169.99 o                         
  19   3   1        873.24        809.43        89.11 o                         
  21   3   1       2284.42       2311.30       193.21 o                         
  23   3   1       2749.19       2526.98       213.07 o                         
  25   3   1        378.69        599.18       108.97 o                         
  27   3   1         70.55         97.17        60.83 o                         
  29   3   1         97.67        230.57        82.96 o                         
  31   3   1         21.12         35.63       112.63 o                         
  33   3   1          5.72        238.93       192.95 o                         
 -32   4   1         46.01        -95.96        99.40 o                         
 -30   4   1          2.63        139.72        94.54 o                         
 -28   4   1         41.44        159.15        83.61 o                         
 -26   4   1        459.14        537.51       120.05 o                         
 -24   4   1        184.21        197.79        69.89 o                         
 -22   4   1        124.55        198.56        70.89 o                         
 -20   4   1          0.99        103.63        54.99 o                         
 -18   4   1       1334.77       1227.74       107.01 o                         
 -16   4   1          0.92         60.20        37.85 o                         
 -14   4   1        649.24        581.08        68.67 o                         
 -12   4   1        618.92        466.60        70.88 o                         
 -10   4   1        809.15        754.90        66.39 o                         
  -8   4   1       1540.02       1504.94        94.50 o                         
  -6   4   1       5897.67       6319.06       210.46 o                         
  -4   4   1       1118.66       1114.11        83.18 o                         
  -2   4   1        536.24        575.05        60.61 o                         
   0   4   1       6884.47       6923.37       200.76 o                         
   2   4   1       1985.10       1933.47       136.08 o                         
   4   4   1       2668.07       2740.38       130.86 o                         
   6   4   1        162.17        374.89        52.05 o                         
   8   4   1       5306.36       5199.56       211.23 o                         
  10   4   1        156.28        205.59        39.10 o                         
  12   4   1        133.88        152.00        33.67 o                         
  14   4   1         16.11         19.97        17.56 o                         
  16   4   1         13.33         29.06        43.24 o                         
  18   4   1       1161.74       1055.16       124.95 o                         
  20   4   1          0.74         44.79        48.58 o                         
  22   4   1        498.71        399.55        83.12 o                         
  24   4   1        151.73        211.99        82.69 o                         
  26   4   1          5.22        104.04        92.80 o                         
  28   4   1         86.45        162.75        75.03 o                         
  30   4   1         23.03         28.98        85.37 o                         
  32   4   1         85.46        516.72       302.10 o                         
 -29   5   1         75.41         98.37       146.75 o                         
 -27   5   1        147.63        261.89       101.34 o                         
 -25   5   1        161.31         49.96       125.14 o                         
 -23   5   1        628.00        518.24       117.73 o                         
 -21   5   1       1285.87       1195.36       177.70 o                         
 -19   5   1       2489.39       2258.82       227.29 o                         
 -17   5   1       2102.88       2101.66       173.82 o                         
 -15   5   1       2973.51       3097.20       206.19 o                         
 -13   5   1       2840.84       2657.31       186.17 o                         
 -11   5   1       1209.56       1189.97        95.26 o                         
  -9   5   1       1913.85       1871.16       124.49 o                         
  -7   5   1       3941.65       3691.78       195.84 o                         
  -5   5   1        142.75         51.64        38.92 o                         
  -3   5   1         90.08         44.32        38.16 o                         
  -1   5   1        138.92        301.89       108.84 o                         
   1   5   1         17.16         34.90        55.48 o                         
   3   5   1       1905.50       1992.69       201.11 o                         
   5   5   1       6573.51       7009.37       308.70 o                         
   7   5   1       1015.15        989.00        91.59 o                         
   9   5   1       6096.96       6120.54       209.03 o                         
  11   5   1       2202.60       2010.78       116.83 o                         
  13   5   1        575.39        560.98        64.80 o                         
  15   5   1       1361.87       1595.51       139.87 o                         
  17   5   1       1628.50       1744.18       228.52 o                         
  19   5   1       3104.27       2983.96       253.75 o                         
  21   5   1       2197.44       2364.27       261.78 o                         
  23   5   1        382.06        547.32       140.92 o                         
  25   5   1        224.58        331.72       107.51 o                         
  27   5   1         57.91        128.13        61.21 o                         
  29   5   1         23.37          0.34       164.29 o                         
 -24   6   1         53.94        138.88        81.33 o                         
 -22   6   1         46.52         33.70        72.62 o                         
 -20   6   1        152.92        336.88       123.53 o                         
 -18   6   1         83.00        208.04       111.89 o                         
 -16   6   1        176.81        272.66        59.37 o                         
 -14   6   1         14.90        203.54        89.52 o                         
 -12   6   1        837.90        953.84       120.00 o                         
 -10   6   1       1980.97       1931.48       172.91 o                         
  -8   6   1       2720.10       2806.11       175.06 o                         
  -6   6   1          6.62        140.52        88.70 o                         
  -4   6   1         39.02        146.69        56.10 o                         
  -2   6   1        100.63         70.12        53.95 o                         
   0   6   1         29.29         27.63        47.52 o                         
   2   6   1       1047.82       1029.17       208.65 o                         
   4   6   1        455.86        583.42       130.20 o                         
   6   6   1        977.30        971.78       124.73 o                         
   8   6   1        274.81        287.39        60.42 o                         
  10   6   1       1410.26       1468.37       144.16 o                         
  12   6   1       1095.72       1098.85       125.65 o                         
  14   6   1        242.14        580.19       120.07 o                         
  16   6   1         34.73        219.90        78.73 o                         
  18   6   1         79.95        378.39       124.52 o                         
  20   6   1         27.80        336.19       132.28 o                         
  22   6   1         64.01        142.08       109.94 o                         
  24   6   1         38.05        144.07        57.21 o                         
 -21   7   1         15.75         48.01        67.27 o                         
 -19   7   1          1.98        181.86       102.41 o                         
 -17   7   1         20.32         96.10       205.56 o                         
 -15   7   1        233.32        303.21       113.60 o                         
 -13   7   1        383.85        196.51       148.71 o                         
 -11   7   1        346.06        170.98       100.54 o                         
  -9   7   1        242.39        271.86        72.92 o                         
  -7   7   1        665.62        519.79       203.81 o                         
  -5   7   1        982.17        954.70       283.52 o                         
  -3   7   1       3510.40       3610.90       324.78 o                         
  -1   7   1       2634.45       2592.62       274.65 o                         
   1   7   1       2768.66       2890.20       252.43 o                         
   3   7   1       3107.33       3528.57       322.11 o                         
   5   7   1       2108.82       2249.51       254.27 o                         
   7   7   1         17.66        -37.66        51.46 o                         
   9   7   1        747.03       1148.39       155.70 o                         
  11   7   1        598.31        900.76       200.83 o                         
  13   7   1        480.91        622.00       158.28 o                         
  15   7   1         71.58        238.82        98.09 o                         
  17   7   1         16.68         96.61        78.23 o                         
  19   7   1          2.61         32.23        66.09 o                         
  21   7   1         57.15         -9.32        99.83 o                         
  23   7   1          1.38         53.54        84.61 o                         
 -18   8   1        206.51        173.23       157.41 o                         
 -16   8   1          0.38        167.04        98.75 o                         
 -14   8   1          0.07        202.47       119.10 o                         
 -12   8   1         66.92         74.50        95.17 o                         
 -10   8   1        339.91        451.23       124.49 o                         
  -8   8   1        125.42        155.76        66.82 o                         
  -6   8   1        436.95        246.10       228.73 o                         
  -4   8   1         69.46         52.04       113.28 o                         
  -2   8   1          0.58        183.18       117.37 o                         
   0   8   1          5.26        112.67        79.09 o                         
   2   8   1         12.40         50.31        56.08 o                         
   4   8   1        274.14        311.32       155.23 o                         
   6   8   1         25.60        120.61        58.43 o                         
   8   8   1        188.05        118.71       144.59 o                         
  10   8   1        363.02        418.42       136.07 o                         
  12   8   1          3.70         81.49        83.82 o                         
  14   8   1         18.19         26.79        54.01 o                         
  16   8   1          3.35        -65.74        65.74 o                         
  18   8   1         84.56        -94.93       120.50 o                         
  20   8   1         90.72        322.05       273.09 o                         
 -13   9   1        357.86        526.81       280.32 o                         
 -11   9   1        273.80        222.65       213.02 o                         
  -9   9   1        377.74        502.54       198.93 o                         
  -7   9   1        208.81         52.32       197.65 o                         
  -5   9   1        102.34         70.85        94.18 o                         
  -3   9   1        155.58        208.12        75.02 o                         
  -1   9   1         29.43         88.80        53.76 o                         
   1   9   1         67.93         19.43        34.21 o                         
   3   9   1        141.43        188.42        86.41 o                         
   5   9   1         73.10        -54.77        54.77 o                         
   7   9   1          2.26        132.00       109.57 o                         
   9   9   1        201.23       -188.83       188.83 o                         
  11   9   1         81.54        482.56       293.73 o                         
   0  10   1         58.01         -2.06        58.70 o                         
   2  10   1          0.32       -188.48       188.48 o                         
 -32   0   2        345.87        508.89       182.68 o                         
 -30   0   2       1392.38       1318.56       262.92 o                         
 -28   0   2       1081.64       1640.50       424.43 o                         
 -26   0   2       3369.87       4053.15       526.12 o                         
 -24   0   2       4848.35       4706.62       341.05 o                         
 -22   0   2        214.50        184.47        50.16 o                         
 -20   0   2        163.78         81.21        46.35 o                         
 -18   0   2        912.67        793.64        90.48 o                         
 -16   0   2        155.30        182.78        40.39 o                         
 -14   0   2         99.26        170.74        38.29 o                         
 -12   0   2      10294.47      10033.03       234.05 o                         
 -10   0   2      12727.56      13359.00       245.49 o                         
  -8   0   2      37585.72      38337.27       550.06 o                         
  -6   0   2      41334.70      45588.59       386.85 o                         
  -4   0   2      26166.09      27400.92       575.34 o                         
  -2   0   2      52173.68      56277.68       805.06 o                         
   0   0   2       5296.43       6625.02       196.45 o                         
   2   0   2      74890.08      72866.83       567.22 o                         
   4   0   2      28551.05      24255.43       453.10 o                         
   6   0   2       6938.46       7301.83       238.23 o                         
   8   0   2      26576.32      26907.52       379.89 o                         
  10   0   2       2291.53       2375.83       124.64 o                         
  12   0   2      20570.27      20761.17       434.77 o                         
  14   0   2      12251.43      13205.65       338.53 o                         
  16   0   2          8.08         -5.89        32.60 o                         
  18   0   2         18.12          0.83        46.88 o                         
  20   0   2       1954.97       1662.34       196.43 o                         
  22   0   2        504.04        648.52       128.15 o                         
  24   0   2       1375.12       1379.33       197.59 o                         
  26   0   2        557.40        526.94       128.90 o                         
  28   0   2       1500.18       1561.23       228.53 o                         
  30   0   2        462.66        445.98       261.97 o                         
  32   0   2       1213.13       1229.26       425.92 o                         
  34   0   2        435.00        811.60       344.18 o                         
 -33   1   2         11.73         33.24        84.14 o                         
 -31   1   2         48.68        158.33        99.77 o                         
 -29   1   2          0.71        141.90        72.97 o                         
 -27   1   2         65.87        117.28        52.69 o                         
 -25   1   2        607.26        580.36        99.75 o                         
 -23   1   2        254.33        345.57        60.51 o                         
 -21   1   2        568.58        520.22        69.46 o                         
 -19   1   2       1703.37       1643.70       109.22 o                         
 -17   1   2       2167.99       1994.58        99.50 o                         
 -15   1   2          0.70         57.32        22.44 o                         
 -13   1   2       3196.32       3693.74       106.98 o                         
 -11   1   2      12643.60      12149.77       172.57 o                         
  -9   1   2       7297.30       7818.16       123.77 o                         
  -7   1   2       6662.77       7107.95       114.91 o                         
  -5   1   2       1641.86       1671.81        59.20 o                         
  -3   1   2      28859.15      25340.43       209.74 o                         
  -1   1   2       6497.76       7392.09       115.04 o                         
   1   1   2       2956.93       3827.98        70.96 o                         
   3   1   2       5020.61       5036.20       129.75 o                         
   5   1   2        387.93        450.90        47.69 o                         
   7   1   2       1369.63       1454.85        85.59 o                         
   9   1   2       1121.96       1341.72        74.13 o                         
  11   1   2      11294.98      11670.57       221.14 o                         
  13   1   2       5822.45       6328.00       175.12 o                         
  15   1   2        490.90        353.37        50.56 o                         
  17   1   2          4.34         -0.39        37.18 o                         
  19   1   2          7.47         37.19        39.40 o                         
  21   1   2        214.99        293.34        65.61 o                         
  23   1   2         28.58         77.00        51.27 o                         
  25   1   2        669.04        563.04        98.68 o                         
  27   1   2       1240.78       1242.52       215.09 o                         
  29   1   2        279.85        490.99       130.12 o                         
  31   1   2        163.66        168.43       132.63 o                         
  33   1   2         10.94       -139.07       179.88 o                         
  35   1   2          0.44        292.70       259.91 o                         
 -34   2   2         57.43       -236.41       236.41 o                         
 -32   2   2         18.06        115.54        66.86 o                         
 -30   2   2         48.21        100.31        53.79 o                         
 -28   2   2          1.69         59.13        66.83 o                         
 -26   2   2          2.97        -58.44        65.08 o                         
 -24   2   2        414.63        495.94       113.02 o                         
 -22   2   2         51.53        143.52        62.43 o                         
 -20   2   2       2705.28       2596.74       187.42 o                         
 -18   2   2       4993.32       5134.73       204.40 o                         
 -16   2   2       5182.02       5562.85       202.10 o                         
 -14   2   2       4053.29       3913.76       148.92 o                         
 -12   2   2      15298.91      15433.80       264.25 o                         
 -10   2   2      22267.84      21960.60       287.67 o                         
  -8   2   2      14311.31      14197.86       214.00 o                         
  -6   2   2      11036.25      11078.82       291.73 o                         
  -4   2   2      35652.20      34774.24       464.71 o                         
  -2   2   2       2805.21       3718.16       107.38 o                         
   0   2   2      31659.00      34145.40       398.87 o                         
   2   2   2      17999.69      17370.49       235.60 o                         
   4   2   2       5521.25       5286.06       115.74 o                         
   6   2   2       2363.40       2429.08        77.09 o                         
   8   2   2       4458.62       3742.77       223.80 o                         
  10   2   2        918.69        800.74        51.51 o                         
  12   2   2       6415.16       6619.34       151.79 o                         
  14   2   2       4125.30       3941.79       138.29 o                         
  16   2   2       3552.68       3540.07       164.67 o                         
  18   2   2       9882.61       9423.24       290.41 o                         
  20   2   2       4709.71       4440.71       210.55 o                         
  22   2   2       3251.44       3150.10       223.17 o                         
  24   2   2       2171.26       2174.83       271.63 o                         
  26   2   2        249.42        717.67       156.12 o                         
  28   2   2        608.98        754.79       156.70 o                         
  30   2   2          1.70          7.61        64.53 o                         
  32   2   2         17.61         36.21       111.47 o                         
  34   2   2         36.17        172.55       168.42 o                         
 -33   3   2        206.51        156.72       179.54 o                         
 -31   3   2        165.19        298.81       135.20 o                         
 -29   3   2         38.14         68.07        62.54 o                         
 -27   3   2        192.42        217.80        67.46 o                         
 -25   3   2          3.73         66.79        65.86 o                         
 -23   3   2        572.12        603.01       111.38 o                         
 -21   3   2        872.98        919.19       127.56 o                         
 -19   3   2        269.12        268.22        54.18 o                         
 -17   3   2        507.04        518.41        65.05 o                         
 -15   3   2       3889.05       3582.01       165.33 o                         
 -13   3   2        482.14        598.30        62.59 o                         
 -11   3   2         39.42         24.31        20.32 o                         
  -9   3   2        439.22        558.87        56.73 o                         
  -7   3   2       1026.73       1087.69        57.45 o                         
  -5   3   2       8291.35       8813.02       185.64 o                         
  -3   3   2      25793.66      26491.87       353.11 o                         
  -1   3   2        328.66        473.33        47.63 o                         
   1   3   2       5265.35       5612.88       168.90 o                         
   3   3   2       2581.57       2633.13       115.57 o                         
   5   3   2       2536.27       2482.03        85.34 o                         
   7   3   2         25.34         44.80        18.31 o                         
   9   3   2       3767.94       3727.59       144.38 o                         
  11   3   2        929.49        690.46       104.65 o                         
  13   3   2       1947.31       1683.95        83.10 o                         
  15   3   2       1238.47       1148.79       107.77 o                         
  17   3   2       1223.06       1015.19        74.72 o                         
  19   3   2        183.51        237.00        72.99 o                         
  21   3   2        458.28        504.40        99.22 o                         
  23   3   2        304.05        308.12        85.51 o                         
  25   3   2        291.17        168.01        77.66 o                         
  27   3   2        161.14        105.66        74.54 o                         
  29   3   2        373.59        332.02       100.15 o                         
  31   3   2         14.33         82.17        97.89 o                         
  33   3   2         53.11        264.04       243.40 o                         
 -30   4   2        375.58        477.56       147.34 o                         
 -28   4   2        911.18        774.69       163.69 o                         
 -26   4   2       1249.81       1492.84       184.98 o                         
 -24   4   2       3017.62       3078.19       253.19 o                         
 -22   4   2        725.54        849.87       126.11 o                         
 -20   4   2       3520.55       3430.26       245.68 o                         
 -18   4   2        609.58        661.15        78.32 o                         
 -16   4   2        215.07        216.16        55.38 o                         
 -14   4   2         52.81         70.14        24.14 o                         
 -12   4   2         56.62        123.51        38.80 o                         
 -10   4   2        185.41        198.21        33.17 o                         
  -8   4   2         94.94         88.88        29.64 o                         
  -6   4   2        517.76        591.61        53.60 o                         
  -4   4   2      11900.93      12092.13       290.75 o                         
  -2   4   2        970.97       1011.25        75.80 o                         
   0   4   2        170.73        220.34        47.21 o                         
   2   4   2      30507.88      30838.65       491.98 o                         
   4   4   2       5708.75       6267.36       236.67 o                         
   6   4   2      21499.72      22384.39       351.79 o                         
   8   4   2      13885.65      13641.53       269.08 o                         
  10   4   2       5624.23       5269.21       164.93 o                         
  12   4   2       6371.59       6306.56       202.21 o                         
  14   4   2        841.47        710.67        74.24 o                         
  16   4   2         58.41         87.06        27.48 o                         
  18   4   2        129.12         91.96        48.87 o                         
  20   4   2         30.70         85.33       114.79 o                         
  22   4   2        172.15        227.61        54.62 o                         
  24   4   2         20.15         -6.82        55.62 o                         
  26   4   2          5.67         95.94        51.45 o                         
  28   4   2        146.63        190.41        85.06 o                         
  30   4   2         37.16        179.57       122.01 o                         
  32   4   2        101.71         36.57        61.11 o                         
 -29   5   2         16.96        302.10       232.97 o                         
 -27   5   2          0.06        -29.35        77.64 o                         
 -25   5   2        216.56        300.72       141.12 o                         
 -23   5   2        221.85        365.52       114.41 o                         
 -21   5   2        354.01        403.55       114.45 o                         
 -19   5   2        798.18       1040.73       160.79 o                         
 -17   5   2        461.38        688.88       128.01 o                         
 -15   5   2         69.45          7.28        51.36 o                         
 -13   5   2       1422.62       1346.50       136.08 o                         
 -11   5   2        517.97        433.08        55.75 o                         
  -9   5   2        140.07        123.81        47.11 o                         
  -7   5   2       1945.84       1794.74       141.75 o                         
  -5   5   2       1469.76       1420.80       118.12 o                         
  -3   5   2       3179.86       3308.81       186.71 o                         
  -1   5   2      10099.00      10569.26       391.01 o                         
   1   5   2        161.79        225.54        91.70 o                         
   3   5   2        343.48        478.36       147.38 o                         
   5   5   2        380.31        384.50        64.60 o                         
   7   5   2       1148.78       1040.86        94.65 o                         
   9   5   2        279.38        360.33        52.92 o                         
  11   5   2        588.25        640.92        64.63 o                         
  13   5   2         84.04        113.01        64.64 o                         
  15   5   2        905.27        824.11       126.08 o                         
  17   5   2        156.66        149.10        69.54 o                         
  19   5   2        527.65        750.07       122.40 o                         
  21   5   2        155.92        110.47        64.37 o                         
  23   5   2          1.10         60.11        70.99 o                         
  25   5   2         53.08        396.61       123.63 o                         
  27   5   2        239.59        399.49       123.40 o                         
  29   5   2         89.29        287.19       199.83 o                         
 -24   6   2        262.52        273.20       119.00 o                         
 -22   6   2          2.09         38.80       105.97 o                         
 -20   6   2        429.70        447.33       114.49 o                         
 -18   6   2         49.36        108.94        57.05 o                         
 -16   6   2         72.19          9.55        44.86 o                         
 -14   6   2       3360.01       3491.08       251.89 o                         
 -12   6   2       3844.35       3663.43       243.60 o                         
 -10   6   2       3840.66       4412.15       264.57 o                         
  -8   6   2       5285.81       5416.20       321.88 o                         
  -6   6   2       5745.48       5725.23       316.57 o                         
  -4   6   2       3508.76       3688.97       226.11 o                         
  -2   6   2         12.33         10.11        34.30 o                         
   0   6   2         97.07         -2.31        57.72 o                         
   2   6   2        217.94        205.49       161.20 o                         
   4   6   2       2358.16       2020.12       216.67 o                         
   6   6   2        137.09        114.53        67.50 o                         
   8   6   2       1220.19       1153.59       142.02 o                         
  10   6   2        115.53        322.04        84.49 o                         
  12   6   2       2510.85       2260.78       170.47 o                         
  14   6   2       2719.51       2642.05       279.01 o                         
  16   6   2       1306.26       1365.67       250.00 o                         
  18   6   2        681.30       1037.20       212.69 o                         
  20   6   2        569.96        787.24       179.89 o                         
  22   6   2       1089.71       1171.90       236.82 o                         
  24   6   2        487.24        435.12       152.90 o                         
  26   6   2        215.03         61.11       153.29 o                         
 -21   7   2         64.39        230.16       128.75 o                         
 -19   7   2        133.06        329.13       136.26 o                         
 -17   7   2        200.20        373.82       122.23 o                         
 -15   7   2        244.65        263.35        82.77 o                         
 -13   7   2        300.60        349.97        79.82 o                         
 -11   7   2         64.93         82.04        66.06 o                         
  -9   7   2        290.34        183.46        71.80 o                         
  -7   7   2        182.87        134.72        82.41 o                         
  -5   7   2        486.06        650.81       139.08 o                         
  -3   7   2       2125.21       1887.98       245.65 o                         
  -1   7   2       1531.76       1523.92       186.91 o                         
   1   7   2         94.45         11.91        78.02 o                         
   3   7   2          0.53        113.02        54.27 o                         
   5   7   2        138.83        179.12       126.76 o                         
   7   7   2        287.26        408.30       104.34 o                         
   9   7   2       2333.50       2103.96       208.03 o                         
  11   7   2        831.62       1366.97       236.03 o                         
  13   7   2        415.27        484.57       150.37 o                         
  15   7   2         79.41         32.91        45.96 o                         
  17   7   2        184.28         85.92       118.86 o                         
  19   7   2        340.24         90.32       123.93 o                         
  21   7   2         20.85        255.49       139.35 o                         
  23   7   2        108.89       -137.69       142.97 o                         
 -18   8   2        311.21        295.79       265.41 o                         
 -16   8   2          5.59        109.03       143.31 o                         
 -14   8   2        144.07        270.98        90.94 o                         
 -12   8   2         22.11         46.09        42.88 o                         
 -10   8   2          3.38        -21.98        99.57 o                         
  -8   8   2         14.57        -32.26        36.82 o                         
  -6   8   2         22.39         68.62        90.01 o                         
  -4   8   2       1628.66       1469.21       229.83 o                         
  -2   8   2        442.43        308.94        97.54 o                         
   0   8   2        706.72        239.97       214.45 o                         
   2   8   2       2365.58       2349.00       220.17 o                         
   4   8   2       2247.57       2185.36       237.55 o                         
   6   8   2       1009.85       1407.71       225.09 o                         
   8   8   2       1094.39       1290.79       216.61 o                         
  10   8   2        133.95        272.72       108.42 o                         
  12   8   2        302.54        296.16       118.71 o                         
  14   8   2         53.38        161.50        82.49 o                         
  16   8   2         10.44       -132.24       140.29 o                         
  18   8   2          1.63          4.47        64.55 o                         
  20   8   2          2.12       -232.97       232.97 o                         
 -13   9   2          0.04        238.58       167.39 o                         
 -11   9   2         11.20        169.45       201.55 o                         
  -9   9   2         14.67       -126.00       135.29 o                         
  -7   9   2        109.64        110.78       113.82 o                         
  -5   9   2         31.66        -95.05       283.76 o                         
  -3   9   2        100.71        176.64       108.32 o                         
  -1   9   2        156.33         15.62        36.38 o                         
   1   9   2         49.32         61.76        75.94 o                         
   3   9   2          0.97         41.66        89.84 o                         
   5   9   2         42.03         86.67        63.46 o                         
   7   9   2         78.41        141.41        70.43 o                         
   9   9   2         22.77         27.29        96.30 o                         
  11   9   2         94.82        -23.85        80.83 o                         
   0  10   2         21.38         24.36       161.20 o                         
 -33   1   3         49.60        250.11       351.05 o                         
 -31   1   3        113.80         70.64        55.16 o                         
 -29   1   3         98.03         78.79        52.78 o                         
 -27   1   3       1002.11       1069.18       141.70 o                         
 -25   1   3        196.37        223.66        89.26 o                         
 -23   1   3        357.89        418.04        96.73 o                         
 -21   1   3        156.37        161.02        34.91 o                         
 -19   1   3       3638.98       3372.24       155.19 o                         
 -17   1   3       4748.60       4582.71       159.09 o                         
 -15   1   3       3625.61       3700.88       113.24 o                         
 -13   1   3       2168.40       2198.21        77.77 o                         
 -11   1   3      16630.03      16951.20       198.50 o                         
  -9   1   3      15871.24      17233.86       203.82 o                         
  -7   1   3       7979.61       7678.69       140.78 o                         
  -5   1   3       7092.19       7225.47       148.81 o                         
  -3   1   3       5318.67       5828.63       241.36 o                         
  -1   1   3      84424.70      81937.93      1020.86 o                         
   1   1   3       1020.25        825.57        35.07 o                         
   3   1   3        147.17        184.19        23.90 o                         
   5   1   3       2962.70       3175.63       122.69 o                         
   7   1   3       4109.12       3691.67       127.12 o                         
   9   1   3        708.40        919.20        68.44 o                         
  11   1   3       4857.54       4391.03       140.61 o                         
  13   1   3       7301.58       7656.76       199.21 o                         
  15   1   3       3509.56       3710.80       196.82 o                         
  17   1   3       6577.50       6347.74       269.92 o                         
  19   1   3       1828.85       2125.44       168.18 o                         
  21   1   3        309.33        305.59        71.91 o                         
  23   1   3        129.02         93.86        62.42 o                         
  25   1   3       1633.09       1830.85       179.44 o                         
  27   1   3        850.86        758.57       148.59 o                         
  29   1   3        160.15        145.98       120.02 o                         
  31   1   3        639.08        205.48       333.63 o                         
  33   1   3        267.93        369.05       252.00 o                         
 -34   2   3        122.41        -65.58       110.87 o                         
 -32   2   3          1.17         71.27        61.05 o                         
 -30   2   3         29.20         99.67        63.04 o                         
 -28   2   3          2.01        117.37        66.25 o                         
 -26   2   3        147.30         86.42        58.97 o                         
 -24   2   3       1335.86       1265.25       151.70 o                         
 -22   2   3        349.36        396.27        67.02 o                         
 -20   2   3         29.63         89.99        44.30 o                         
 -18   2   3        280.04        396.06        65.96 o                         
 -16   2   3          1.20         98.90        46.30 o                         
 -14   2   3        472.47        551.49        58.03 o                         
 -12   2   3        193.04        242.26        34.86 o                         
 -10   2   3        775.39        685.40        49.26 o                         
  -8   2   3        552.79        479.40        40.03 o                         
  -6   2   3       1967.19       2559.69        87.08 o                         
  -4   2   3         33.75         60.13        18.75 o                         
  -2   2   3      10757.42      11679.14       194.01 o                         
   0   2   3        465.19        339.81        38.25 o                         
   2   2   3       8758.83       8745.98       155.35 o                         
   4   2   3       8804.99       9190.71       162.34 o                         
   6   2   3          9.44         18.16         9.34 o                         
   8   2   3          0.75         42.56        19.31 o                         
  10   2   3         12.36         11.63        26.64 o                         
  12   2   3        451.98        471.54        41.82 o                         
  14   2   3       1434.17       1497.62        83.53 o                         
  16   2   3       1173.50       1346.97       101.64 o                         
  18   2   3        573.23        548.36        72.35 o                         
  20   2   3        525.49        392.59        64.14 o                         
  22   2   3        670.21        592.77       105.55 o                         
  24   2   3        425.43        286.15        87.86 o                         
  26   2   3        179.86        240.25       105.36 o                         
  28   2   3          0.24         87.06        99.19 o                         
  30   2   3          0.33         73.61        89.28 o                         
  32   2   3          0.19        141.70        93.21 o                         
 -33   3   3        279.57        180.92       117.74 o                         
 -31   3   3        171.21        442.48       141.84 o                         
 -29   3   3        416.24        124.15        72.24 o                         
 -27   3   3         38.76        -14.92        48.31 o                         
 -25   3   3        327.56        372.35        89.72 o                         
 -23   3   3       2080.29       2115.67       200.96 o                         
 -21   3   3        678.31        647.05       109.55 o                         
 -19   3   3        564.20        478.34        72.58 o                         
 -17   3   3       3657.60       4102.02       184.66 o                         
 -15   3   3       1291.34       1226.23        96.00 o                         
 -13   3   3        101.29        151.72        34.83 o                         
 -11   3   3       3061.80       3051.41       124.28 o                         
  -9   3   3      10209.90       9991.99       239.47 o                         
  -7   3   3       5370.09       5547.53       155.78 o                         
  -5   3   3         58.65        125.20        29.44 o                         
  -3   3   3       8279.85       9111.50       205.05 o                         
  -1   3   3      10939.74      10521.23       231.18 o                         
   1   3   3        130.15        110.03        26.55 o                         
   3   3   3       1227.64       1310.61        71.78 o                         
   5   3   3       1663.96       1579.25        86.78 o                         
   7   3   3       6742.66       6737.73       154.45 o                         
   9   3   3      18981.81      18431.51       397.40 o                         
  11   3   3       8338.65       8596.89       308.08 o                         
  13   3   3       7532.37       7394.28       260.39 o                         
  15   3   3       3581.54       3391.28       154.25 o                         
  17   3   3       6267.61       5967.60       216.16 o                         
  19   3   3         72.57        167.95        39.32 o                         
  21   3   3        110.77        200.57        48.41 o                         
  23   3   3        514.72        404.67       104.94 o                         
  25   3   3        364.93        485.55       123.47 o                         
  27   3   3          6.84        181.95        81.35 o                         
  29   3   3         73.42         61.71        70.55 o                         
  31   3   3        396.96        520.94       158.84 o                         
  33   3   3        219.89        640.66       351.40 o                         
 -30   4   3         53.77        140.11       263.35 o                         
 -28   4   3         54.40         61.13        92.02 o                         
 -26   4   3        118.91        437.62       111.80 o                         
 -24   4   3          3.61        142.56       103.53 o                         
 -22   4   3          3.92        287.17        84.76 o                         
 -20   4   3        195.28        287.30        77.18 o                         
 -18   4   3          7.83         84.31        68.01 o                         
 -16   4   3        442.10        448.85        74.65 o                         
 -14   4   3        798.78        855.43        83.73 o                         
 -12   4   3        212.06        215.36        59.27 o                         
 -10   4   3        448.92        395.16        51.97 o                         
  -8   4   3         22.79         65.30        24.34 o                         
  -6   4   3          1.75        -22.55        26.25 o                         
  -4   4   3         17.47         58.06        32.08 o                         
  -2   4   3       6575.71       7092.25       227.02 o                         
   0   4   3          0.68         54.69        25.81 o                         
   2   4   3       8225.74       8333.90       236.99 o                         
   4   4   3        907.87       1352.66       102.75 o                         
   6   4   3         39.34        196.58        59.18 o                         
   8   4   3       1109.45       1504.25        89.14 o                         
  10   4   3       1747.35       1728.77        99.16 o                         
  12   4   3        307.61        422.60        68.70 o                         
  14   4   3        741.68        793.80        97.05 o                         
  16   4   3        133.26        203.48        42.13 o                         
  18   4   3         89.46        102.10        45.33 o                         
  20   4   3        595.96        535.93        92.35 o                         
  22   4   3        126.97        210.31        98.31 o                         
  24   4   3         20.78         31.14        69.77 o                         
  26   4   3        187.31        226.08       105.26 o                         
  28   4   3         87.53        268.29       122.17 o                         
  30   4   3         33.13         58.70       186.07 o                         
 -29   5   3        185.23        168.76       149.85 o                         
 -27   5   3         25.39        300.91       134.08 o                         
 -25   5   3        330.60        281.65        90.66 o                         
 -23   5   3        169.42        346.35       134.02 o                         
 -21   5   3        675.68        725.44       135.69 o                         
 -19   5   3       1862.85       1854.16       215.62 o                         
 -17   5   3       2302.54       2323.97       195.87 o                         
 -15   5   3         52.01        319.70        81.15 o                         
 -13   5   3        284.80        222.81        92.63 o                         
 -11   5   3        911.07        862.66       117.91 o                         
  -9   5   3       1165.85       1182.93       110.14 o                         
  -7   5   3       3556.35       3222.91       159.95 o                         
  -5   5   3       2494.43       2480.51       148.68 o                         
  -3   5   3      11169.03      11295.25       344.84 o                         
  -1   5   3       2106.51       2346.29       184.25 o                         
   1   5   3        614.51        642.75       102.67 o                         
   3   5   3       1424.11       1518.33       170.11 o                         
   5   5   3       5106.90       5112.50       208.04 o                         
   7   5   3       1547.99       1476.31       111.11 o                         
   9   5   3       1660.30       1758.50       118.16 o                         
  11   5   3        901.19        741.59        69.26 o                         
  13   5   3       1723.16       1590.68       208.54 o                         
  15   5   3         22.58         22.49        40.69 o                         
  17   5   3       2324.18       2654.45       198.86 o                         
  19   5   3       1108.28       1067.43       174.05 o                         
  21   5   3        122.36        115.83        56.87 o                         
  23   5   3        312.83        404.00       129.40 o                         
  25   5   3        238.53        328.02       111.93 o                         
  27   5   3         52.71        103.39        57.40 o                         
 -24   6   3          0.96         -0.24       117.74 o                         
 -22   6   3         63.88         51.17        85.41 o                         
 -20   6   3        223.04        199.82       169.33 o                         
 -18   6   3        409.26        510.61       103.12 o                         
 -16   6   3          0.02        160.42        71.73 o                         
 -14   6   3        140.32        441.21       102.35 o                         
 -12   6   3        110.23        315.13        89.48 o                         
 -10   6   3        167.05        352.00        82.19 o                         
  -8   6   3          3.93        156.46        65.73 o                         
  -6   6   3         54.96        213.08        63.40 o                         
  -4   6   3       1024.90        936.61       117.31 o                         
  -2   6   3        409.26        247.13       103.90 o                         
   0   6   3         20.99         72.61        49.98 o                         
   2   6   3          0.51          6.83        58.62 o                         
   4   6   3        271.06        344.31       117.68 o                         
   6   6   3       1775.26       1756.17       170.18 o                         
   8   6   3       1959.46       1941.61       176.25 o                         
  10   6   3        552.45        406.84       108.36 o                         
  12   6   3         40.28        140.34       215.24 o                         
  14   6   3          0.41        112.97        84.51 o                         
  16   6   3        335.12        496.72       135.65 o                         
  18   6   3         19.96        173.48        88.97 o                         
  20   6   3          0.38         70.03        67.21 o                         
  22   6   3          4.28         64.58        73.65 o                         
  24   6   3         86.43         87.06       114.50 o                         
  26   6   3         98.02         64.20       126.00 o                         
 -21   7   3        168.42        145.79       214.39 o                         
 -19   7   3        122.13         87.01       113.90 o                         
 -17   7   3        463.54        651.82       161.28 o                         
 -15   7   3         54.06         78.25       117.35 o                         
 -13   7   3        985.11       1013.34       162.12 o                         
 -11   7   3       1155.02       1166.27       171.65 o                         
  -9   7   3        226.85        249.34        81.40 o                         
  -7   7   3         49.94         16.10        85.21 o                         
  -5   7   3         56.90         82.41        57.92 o                         
  -3   7   3       2310.74       2382.60       224.47 o                         
  -1   7   3        457.99        245.18       182.01 o                         
   1   7   3        730.97        671.68       131.39 o                         
   3   7   3       1289.32       1698.18       166.89 o                         
   5   7   3       1439.17       1549.46       180.02 o                         
   7   7   3         98.86         56.19        58.45 o                         
   9   7   3        427.44        710.57       166.54 o                         
  11   7   3       1304.22       1372.99       258.11 o                         
  13   7   3       1514.66       1743.66       248.36 o                         
  15   7   3        235.36        309.50       111.93 o                         
  17   7   3        443.95        519.23       157.02 o                         
  19   7   3        189.91        143.62       140.74 o                         
  21   7   3          1.60         -5.71       345.04 o                         
  23   7   3        131.20        593.77       319.98 o                         
 -18   8   3        107.07         14.79       145.37 o                         
 -16   8   3         91.29        103.53        82.89 o                         
 -14   8   3         33.23         93.34        64.41 o                         
 -12   8   3         38.21         61.97        80.94 o                         
 -10   8   3         20.13         17.36        38.35 o                         
  -8   8   3         75.59         27.91       107.88 o                         
  -6   8   3         81.40         20.88        38.02 o                         
  -4   8   3         96.83         21.50        48.03 o                         
  -2   8   3         33.94        -33.45        48.16 o                         
   0   8   3        265.54        262.04        86.62 o                         
   2   8   3        214.23        352.37        81.91 o                         
   4   8   3        429.57        701.51       116.81 o                         
   6   8   3        103.97        211.21        85.91 o                         
   8   8   3        557.84        623.10       151.84 o                         
  10   8   3        148.36        296.07       110.38 o                         
  12   8   3         44.04          2.78        58.13 o                         
  14   8   3          0.02        110.42        79.66 o                         
  16   8   3         59.10        -18.54        72.46 o                         
  18   8   3         17.01        263.69       180.92 o                         
  20   8   3          0.72       -214.74       214.74 o                         
 -11   9   3        364.19        620.71       292.35 o                         
  -9   9   3        463.19        294.42       210.27 o                         
  -7   9   3        427.06          7.79       213.36 o                         
  -5   9   3        368.64        517.46       169.44 o                         
  -3   9   3        688.51        514.73       184.58 o                         
  -1   9   3        211.49        330.53        98.53 o                         
   1   9   3        108.68        107.74        55.55 o                         
   3   9   3         80.00         16.20        64.95 o                         
   5   9   3         11.30        -40.30        54.86 o                         
   7   9   3          1.66        105.94        70.26 o                         
   9   9   3          1.98        163.06       246.15 o                         
  11   9   3         71.30        362.75       250.28 o                         
 -34   0   4          3.63          1.38       126.00 o                         
 -32   0   4        271.91        213.02       214.74 o                         
 -30   0   4          9.40         19.46       167.90 o                         
 -28   0   4        257.49        212.67       186.02 o                         
 -26   0   4       1762.73       2041.68       292.05 o                         
 -24   0   4       1116.99       1151.67       203.49 o                         
 -22   0   4       1637.26       1741.14       247.88 o                         
 -20   0   4       3622.57       3354.31       212.11 o                         
 -18   0   4      11551.64      11090.01       383.37 o                         
 -16   0   4      27167.36      24402.12       507.37 o                         
 -14   0   4      36357.40      37559.45       499.93 o                         
 -12   0   4      11251.03      10277.91       242.17 o                         
 -10   0   4        172.30        176.71        38.87 o                         
  -8   0   4        491.66        590.93        72.13 o                         
  -6   0   4      30093.65      30406.08       783.28 o                         
  -4   0   4      98523.60      96384.34       885.80 o                         
  -2   0   4       5127.10       7256.11       382.47 o                         
   0   0   4      91328.71      92041.11       949.40 o                         
   2   0   4      37769.52      37421.40       436.99 o                         
   4   0   4       1780.07       2216.08        95.14 o                         
   6   0   4      22989.21      22603.94       446.48 o                         
   8   0   4      19491.98      19364.81       371.69 o                         
  10   0   4      15401.79      15361.98       392.31 o                         
  12   0   4       2939.18       2497.45       186.50 o                         
  14   0   4      14729.03      15450.46       632.57 o                         
  16   0   4       6367.35       6246.73       421.82 o                         
  18   0   4       5116.96       5297.56       414.05 o                         
  20   0   4          6.90         60.32        76.24 o                         
  22   0   4        258.12        255.67       115.22 o                         
  24   0   4        271.89        169.08       105.99 o                         
  26   0   4        717.43        652.28       188.32 o                         
  28   0   4         73.29        115.76       167.44 o                         
  30   0   4          1.86       -119.81       220.58 o                         
  32   0   4         58.10       -114.99       140.10 o                         
  34   0   4         12.82        295.79       197.77 o                         
 -33   1   4         27.50        -99.45        99.45 o                         
 -31   1   4         64.77         -8.64        66.06 o                         
 -29   1   4        134.24        202.21        71.21 o                         
 -27   1   4         77.52         86.65        66.58 o                         
 -25   1   4        602.70        619.52       106.57 o                         
 -23   1   4       1098.69       1176.31       131.74 o                         
 -21   1   4        735.25        663.51        71.03 o                         
 -19   1   4         23.26         85.05        29.47 o                         
 -17   1   4       1016.28       1108.72        78.78 o                         
 -15   1   4       8762.42       8908.67       188.71 o                         
 -13   1   4       5237.29       4968.47       125.56 o                         
 -11   1   4       6908.50       7281.79       142.72 o                         
  -9   1   4      10533.45      10495.35       174.04 o                         
  -7   1   4       2852.46       2892.19        98.26 o                         
  -5   1   4          3.74         20.52        14.49 o                         
  -3   1   4        917.27       1517.23        84.39 o                         
  -1   1   4        118.18        206.63        33.13 o                         
   1   1   4      44219.20      45171.50       380.95 o                         
   3   1   4      42780.31      43324.93       474.67 o                         
   5   1   4       9471.33       9780.00       204.85 o                         
   7   1   4         29.23         26.48        15.69 o                         
   9   1   4         31.39         30.26        22.32 o                         
  11   1   4       1738.66       1441.28        89.84 o                         
  13   1   4        775.58        874.10        80.45 o                         
  15   1   4        928.76        671.51        88.83 o                         
  17   1   4        163.88        129.01        46.56 o                         
  19   1   4         34.41         93.18        48.53 o                         
  21   1   4        984.85        929.47       123.26 o                         
  23   1   4        760.41        795.15       122.04 o                         
  25   1   4        138.82        137.50        62.75 o                         
  27   1   4          3.82         85.91        77.21 o                         
  29   1   4         15.04        168.83        80.18 o                         
  31   1   4         26.86         89.59        76.48 o                         
  33   1   4        153.77        270.00       278.25 o                         
 -34   2   4        426.97        508.47       273.09 o                         
 -32   2   4        628.45        654.26       153.99 o                         
 -30   2   4         58.64         78.17        94.91 o                         
 -28   2   4        272.35        464.86       121.56 o                         
 -26   2   4        290.07        398.84       103.73 o                         
 -24   2   4        303.37        247.04        72.88 o                         
 -22   2   4         45.74        159.27        72.89 o                         
 -20   2   4         52.43         41.49        35.58 o                         
 -18   2   4       1164.31       1021.18        85.29 o                         
 -16   2   4       2919.97       2854.90       151.54 o                         
 -14   2   4       1595.29       1718.29        95.09 o                         
 -12   2   4       2437.82       2210.05       126.30 o                         
 -10   2   4      18093.76      16475.41       367.37 o                         
  -8   2   4      29874.17      29513.57       367.76 o                         
  -6   2   4      21924.67      21954.69       266.53 o                         
  -4   2   4      18112.34      17932.93       326.66 o                         
  -2   2   4      24803.11      25108.04       485.17 o                         
   0   2   4      24424.85      23515.86       394.50 o                         
   2   2   4       1312.31       1506.00        68.88 o                         
   4   2   4       4442.05       4575.69       112.81 o                         
   6   2   4         68.40         74.84        21.80 o                         
   8   2   4        643.46        797.49        75.34 o                         
  10   2   4        774.82        643.04        52.21 o                         
  12   2   4        905.91        871.36        73.49 o                         
  14   2   4        255.13        211.52        33.57 o                         
  16   2   4        822.94        797.37        69.41 o                         
  18   2   4       4830.61       4420.44       197.52 o                         
  20   2   4       2448.76       2383.33       217.12 o                         
  22   2   4       1460.35       1522.32       172.07 o                         
  24   2   4        811.42        832.30       133.96 o                         
  26   2   4       1254.26       1254.88       219.63 o                         
  28   2   4       1142.37       1321.48       236.74 o                         
  30   2   4        431.80        450.99       155.08 o                         
  32   2   4        287.75        519.68       195.27 o                         
 -33   3   4         50.84        237.55       174.38 o                         
 -31   3   4        156.03        157.81       124.97 o                         
 -29   3   4        274.63        575.43       144.56 o                         
 -27   3   4        171.68         44.17        57.86 o                         
 -25   3   4          2.67          5.52        49.90 o                         
 -23   3   4         24.75         48.86        57.06 o                         
 -21   3   4        139.09        112.82        95.99 o                         
 -19   3   4          0.14         30.06        47.23 o                         
 -17   3   4       2847.56       3014.90       179.10 o                         
 -15   3   4       1623.49       1610.22       106.13 o                         
 -13   3   4       3497.34       3494.36       144.41 o                         
 -11   3   4        617.94        512.61        52.06 o                         
  -9   3   4        395.34        363.17        43.28 o                         
  -7   3   4         10.13         44.99        19.18 o                         
  -5   3   4       5155.01       5433.55       162.35 o                         
  -3   3   4        580.36        664.61        56.45 o                         
  -1   3   4      15719.49      15587.96       433.52 o                         
   1   3   4       3781.27       4071.90       119.48 o                         
   3   3   4       4103.02       4142.40       132.15 o                         
   5   3   4        210.21        217.04        39.60 o                         
   7   3   4       3473.58       3092.04       285.72 o                         
   9   3   4        128.94        399.70        80.48 o                         
  11   3   4       2468.87       2398.46       124.37 o                         
  13   3   4       2372.26       2182.24       130.67 o                         
  15   3   4          7.87         43.43        26.12 o                         
  17   3   4       3676.20       3447.39       164.92 o                         
  19   3   4       2334.50       1908.39       129.18 o                         
  21   3   4        104.21         86.04        38.83 o                         
  23   3   4        246.39        325.09        98.70 o                         
  25   3   4          3.14        177.00        88.33 o                         
  27   3   4         55.21        -45.82        69.15 o                         
  29   3   4         43.11        156.57        81.68 o                         
  31   3   4        102.43        412.31       187.21 o                         
  33   3   4         14.45        237.90       170.48 o                         
 -32   4   4        145.33        131.16       158.44 o                         
 -30   4   4         39.99         84.26       133.74 o                         
 -28   4   4        323.56        267.72       123.66 o                         
 -26   4   4       1609.27       1756.32       219.82 o                         
 -24   4   4        607.18        678.95       138.32 o                         
 -22   4   4       3473.76       3630.29       297.19 o                         
 -20   4   4       1533.08       1886.01       232.43 o                         
 -18   4   4       2716.66       2900.67       283.46 o                         
 -16   4   4       1804.92       1916.03       143.64 o                         
 -14   4   4         42.57         58.88        41.15 o                         
 -12   4   4         20.63         40.12        58.44 o                         
 -10   4   4        428.96        407.68        67.04 o                         
  -8   4   4        416.28        442.10        53.92 o                         
  -6   4   4        134.49        100.48        30.86 o                         
  -4   4   4        183.68        159.54        60.88 o                         
  -2   4   4       1167.66       1058.82        94.76 o                         
   0   4   4       5937.68       6098.85       199.07 o                         
   2   4   4        230.72        315.16        56.92 o                         
   4   4   4      22559.97      22658.88       376.65 o                         
   6   4   4       8861.36       8760.45       229.84 o                         
   8   4   4      18706.25      16746.18       784.97 o                         
  10   4   4      11096.11      11085.95       401.58 o                         
  12   4   4       6508.74       6228.45       262.45 o                         
  14   4   4       2607.37       2507.34       161.99 o                         
  16   4   4        445.29        483.55        74.86 o                         
  18   4   4        496.43        380.36        59.83 o                         
  20   4   4        672.70        595.12       123.58 o                         
  22   4   4        261.23        215.31       126.92 o                         
  24   4   4         20.11         10.84        66.97 o                         
  26   4   4          3.78         47.64        75.32 o                         
  28   4   4          3.44         43.35        58.76 o                         
  30   4   4          1.87        -25.22       137.69 o                         
 -29   5   4          0.34        110.06       136.66 o                         
 -27   5   4         46.66        -18.41       208.14 o                         
 -25   5   4         36.36        134.41        92.30 o                         
 -23   5   4          3.23         42.02        97.02 o                         
 -21   5   4        118.40        218.32       121.38 o                         
 -19   5   4       1310.29       1185.26       158.82 o                         
 -17   5   4         85.95        187.02        61.34 o                         
 -15   5   4        321.44        392.19        99.57 o                         
 -13   5   4       1354.23       1113.57       143.81 o                         
 -11   5   4       1578.28       1627.22       144.03 o                         
  -9   5   4          3.37         71.93        36.21 o                         
  -7   5   4        316.99        202.42        51.68 o                         
  -5   5   4         60.15        211.36        71.67 o                         
  -3   5   4       2677.47       2575.12       169.02 o                         
  -1   5   4       1611.10       1534.53       147.65 o                         
   1   5   4       1862.04       1618.41       163.26 o                         
   3   5   4        637.99        637.11       155.47 o                         
   5   5   4       3446.16       3694.36       221.54 o                         
   7   5   4        101.19        115.31        33.03 o                         
   9   5   4        137.83        250.53        47.18 o                         
  11   5   4        599.67        579.84        63.38 o                         
  13   5   4        609.18        582.52       129.42 o                         
  15   5   4       3458.38       3377.82       226.71 o                         
  17   5   4       1514.87       1198.08       179.08 o                         
  19   5   4        172.45        317.65       100.02 o                         
  21   5   4        425.33        470.34       124.10 o                         
  23   5   4         39.08        101.51        77.06 o                         
  25   5   4         46.80        138.55        92.66 o                         
  27   5   4        174.68        285.26       133.10 o                         
 -24   6   4        165.32         85.59       183.67 o                         
 -22   6   4         69.66         31.34        56.78 o                         
 -20   6   4         55.10        169.28        78.71 o                         
 -18   6   4         44.38        106.34        64.23 o                         
 -16   6   4       1380.45       1365.81       174.07 o                         
 -14   6   4       2217.02       2370.12       224.69 o                         
 -12   6   4       1916.33       1874.88       162.28 o                         
 -10   6   4       1708.61       1651.86       167.95 o                         
  -8   6   4       3909.44       3963.87       224.39 o                         
  -6   6   4       3878.88       3779.22       227.47 o                         
  -4   6   4        110.73        107.71        44.66 o                         
  -2   6   4       2710.36       2666.88       219.74 o                         
   0   6   4       8174.96       8065.73       389.89 o                         
   2   6   4        249.74         50.36        59.92 o                         
   4   6   4       1458.15       1434.96       215.94 o                         
   6   6   4         27.89         43.66        34.18 o                         
   8   6   4        432.26        372.01        80.68 o                         
  10   6   4        241.08        295.22        68.83 o                         
  12   6   4         13.75        -16.21        67.38 o                         
  14   6   4        136.61        217.77        95.41 o                         
  16   6   4        216.62        441.60       140.31 o                         
  18   6   4        323.35        245.23       116.37 o                         
  20   6   4       1936.20       2187.22       332.48 o                         
  22   6   4        347.01        497.54       149.77 o                         
  24   6   4        981.87       1000.62       285.18 o                         
  26   6   4        718.08       1050.41       390.38 o                         
 -21   7   4        192.99        252.34       250.62 o                         
 -19   7   4        129.16        161.21        71.05 o                         
 -17   7   4        217.25        207.27       109.65 o                         
 -15   7   4        411.11        659.81       134.26 o                         
 -13   7   4         74.43        340.90       100.00 o                         
 -11   7   4          0.16        117.77        64.61 o                         
  -9   7   4        125.35         35.43        64.31 o                         
  -7   7   4         14.19         52.63        58.67 o                         
  -5   7   4        342.53        332.65        77.89 o                         
  -3   7   4        304.18        323.78       120.31 o                         
  -1   7   4        396.74        174.82        78.97 o                         
   1   7   4         39.70         88.20        81.01 o                         
   3   7   4         18.05         51.18       103.76 o                         
   5   7   4        381.91        370.11       112.64 o                         
   7   7   4        254.76        115.97        48.48 o                         
   9   7   4        387.26        535.13       131.61 o                         
  11   7   4        895.34       1412.46       220.68 o                         
  13   7   4         10.46         66.53        74.91 o                         
  15   7   4        154.73        236.78       118.60 o                         
  17   7   4        136.73        176.65        89.74 o                         
  19   7   4        603.84        856.32       202.49 o                         
  21   7   4          8.02        104.90       169.79 o                         
  23   7   4         40.69        305.88       222.99 o                         
 -16   8   4        698.04        509.41       239.73 o                         
 -14   8   4        176.50        469.42       141.87 o                         
 -12   8   4        169.57        253.32       118.82 o                         
 -10   8   4         57.83         82.58        54.80 o                         
  -8   8   4          1.86          6.28        44.58 o                         
  -6   8   4         45.37         20.83        70.79 o                         
  -4   8   4         16.05         91.02        53.86 o                         
  -2   8   4        508.62        312.84       121.06 o                         
   0   8   4        223.13        118.87        60.93 o                         
   2   8   4        322.92        203.71        98.87 o                         
   4   8   4       1170.70       1411.43       226.03 o                         
   6   8   4        449.94        577.79       165.37 o                         
   8   8   4        383.12        454.59       209.23 o                         
  10   8   4        553.92        649.56       164.29 o                         
  12   8   4        648.44       1145.21       219.19 o                         
  14   8   4        533.74        579.47       153.81 o                         
  16   8   4        401.84        500.74       174.21 o                         
 -11   9   4        122.69        149.16       154.32 o                         
  -9   9   4         71.25        -95.27       124.62 o                         
  -7   9   4          0.33       -141.13       141.13 o                         
  -5   9   4         50.67        -47.08        82.41 o                         
  -3   9   4          0.86        301.61       142.38 o                         
  -1   9   4        202.52         87.86       116.62 o                         
   1   9   4        188.92        158.34       136.08 o                         
   3   9   4        162.54        292.54       104.22 o                         
   5   9   4         83.09         62.72       150.49 o                         
   7   9   4         32.28        -50.98        50.98 o                         
   9   9   4        157.01         26.53       123.88 o                         
 -33   1   5         19.64       -174.34       174.34 o                         
 -31   1   5        201.96        245.04       101.66 o                         
 -29   1   5        405.77        489.19       132.26 o                         
 -27   1   5        785.83        865.17       144.48 o                         
 -25   1   5        182.39        188.10        64.68 o                         
 -23   1   5       1790.88       1991.99       169.89 o                         
 -21   1   5        178.04        170.03        34.24 o                         
 -19   1   5        312.34        425.52        56.19 o                         
 -17   1   5       8901.42       8462.36       225.27 o                         
 -15   1   5       4770.33       5044.55       147.27 o                         
 -13   1   5       4295.16       4287.64       132.70 o                         
 -11   1   5       9993.50       9624.42       193.65 o                         
  -9   1   5       3277.73       3487.51       121.75 o                         
  -7   1   5       7210.98       7275.01       194.69 o                         
  -5   1   5        221.24        333.29        50.12 o                         
  -3   1   5       2721.51       2464.42        89.72 o                         
  -1   1   5       9570.25       9540.26       201.59 o                         
   1   1   5       4076.61       4103.71       100.94 o                         
   3   1   5       9860.20       9642.53       135.45 o                         
   5   1   5      17231.15      18231.06       212.71 o                         
   7   1   5       1018.56       1076.72        70.08 o                         
   9   1   5       8615.22       8143.70       184.34 o                         
  11   1   5       4658.63       4619.56       161.11 o                         
  13   1   5       2278.99       2251.01       139.43 o                         
  15   1   5       3007.67       2815.45       183.24 o                         
  17   1   5        188.77        191.22        58.49 o                         
  19   1   5       3697.79       3708.01       234.30 o                         
  21   1   5       1473.80       1540.14       162.11 o                         
  23   1   5        138.84        171.18        67.20 o                         
  25   1   5       1056.38       1140.90       155.07 o                         
  27   1   5       1071.13       1300.07       229.35 o                         
  29   1   5        515.61        842.21       223.41 o                         
  31   1   5        119.99        147.62       112.70 o                         
  33   1   5        123.29       -124.62       124.62 o                         
 -34   2   5         35.41        233.65       238.93 o                         
 -32   2   5          0.60        104.19       135.75 o                         
 -30   2   5         16.97        224.85       109.23 o                         
 -28   2   5          8.23        104.76        66.76 o                         
 -26   2   5          0.50         26.25        57.68 o                         
 -24   2   5        536.98        575.95        99.04 o                         
 -22   2   5         18.53         70.00        52.43 o                         
 -20   2   5        135.16        128.09        55.88 o                         
 -18   2   5         99.36         87.23        22.04 o                         
 -16   2   5        779.68        587.16        64.73 o                         
 -14   2   5        355.69        341.50        36.05 o                         
 -12   2   5         99.42        170.85        36.08 o                         
 -10   2   5        645.34        520.90        50.36 o                         
  -8   2   5         71.00        135.64        32.02 o                         
  -6   2   5         15.59        157.88        29.17 o                         
  -4   2   5       4271.66       4264.26       119.54 o                         
  -2   2   5         49.64        163.97        26.46 o                         
   0   2   5         92.26        107.91        32.18 o                         
   2   2   5       2180.10       2042.67        74.11 o                         
   4   2   5        406.41        379.74        28.04 o                         
   6   2   5        783.36       1025.47        74.47 o                         
   8   2   5        783.29        737.62        68.54 o                         
  10   2   5         36.48         43.86        26.28 o                         
  12   2   5         38.22         68.92        23.56 o                         
  14   2   5        863.70        923.40       102.46 o                         
  16   2   5         40.22         48.56        31.03 o                         
  18   2   5        750.32        636.01       107.09 o                         
  20   2   5       1602.06       1657.49       174.83 o                         
  22   2   5          0.34        136.74        70.73 o                         
  24   2   5         42.84        117.29        50.45 o                         
  26   2   5          5.35        228.18       116.34 o                         
  28   2   5         26.57        156.76       108.56 o                         
  30   2   5         11.36         36.15        89.23 o                         
  32   2   5         36.48        305.71       208.55 o                         
 -33   3   5          1.46        238.93       234.34 o                         
 -31   3   5         71.57        169.44        98.99 o                         
 -29   3   5        298.31        390.78       108.59 o                         
 -27   3   5         70.44        216.96        86.10 o                         
 -25   3   5        311.12        407.32       114.69 o                         
 -23   3   5       4516.38       4259.69       320.57 o                         
 -21   3   5       1869.62       1804.85       201.12 o                         
 -19   3   5         11.82         11.93        47.01 o                         
 -17   3   5       2870.75       2575.35       373.39 o                         
 -15   3   5       4440.51       3713.35       286.87 o                         
 -13   3   5        473.50        445.70        49.01 o                         
 -11   3   5       1709.58       1547.00       122.74 o                         
  -9   3   5       2959.91       2609.60       120.15 o                         
  -7   3   5       3547.98       3652.21       149.21 o                         
  -5   3   5         80.27         49.92        15.04 o                         
  -3   3   5        343.38        286.56        43.94 o                         
  -1   3   5       2347.70       2184.85        84.52 o                         
   1   3   5      11223.37      11610.76       213.00 o                         
   3   3   5      15507.77      16513.14       267.63 o                         
   5   3   5      11217.46      11660.95       245.28 o                         
   7   3   5       8523.65       8434.14       414.20 o                         
   9   3   5      14886.52      14116.81       409.10 o                         
  11   3   5       3247.21       3073.43       193.68 o                         
  13   3   5        521.04        516.54        95.64 o                         
  15   3   5       3044.39       2394.01       307.42 o                         
  17   3   5         13.37         73.89        30.63 o                         
  19   3   5        533.35        522.61        65.63 o                         
  21   3   5       1949.95       1891.11       172.22 o                         
  23   3   5       1769.89       1798.71       224.89 o                         
  25   3   5        725.16        626.46       138.87 o                         
  27   3   5        195.25        197.15        96.79 o                         
  29   3   5         35.78        151.37        81.41 o                         
  31   3   5          5.20        257.16       232.97 o                         
  33   3   5         18.05         36.92       109.37 o                         
 -32   4   5          5.14         20.06       113.96 o                         
 -30   4   5         29.98        -36.11       172.43 o                         
 -28   4   5        211.10        335.28       101.06 o                         
 -26   4   5         44.98        122.66        58.45 o                         
 -24   4   5         49.64        191.35        96.62 o                         
 -22   4   5        328.35        561.82       175.31 o                         
 -20   4   5        146.50        310.21       112.81 o                         
 -18   4   5       1300.03       1576.59       183.78 o                         
 -16   4   5         89.74        128.94        37.74 o                         
 -14   4   5       1114.51       1059.84        89.79 o                         
 -12   4   5        780.46        670.12        67.75 o                         
 -10   4   5       2147.81       1880.59       110.98 o                         
  -8   4   5         34.33         87.41        40.97 o                         
  -6   4   5        970.32       1098.69       104.57 o                         
  -4   4   5        296.69        293.93        52.13 o                         
  -2   4   5       2727.46       3217.89       173.07 o                         
   0   4   5        229.26        274.96        40.82 o                         
   2   4   5       2003.84       1902.18       101.39 o                         
   4   4   5       4724.98       4515.71       178.80 o                         
   6   4   5          0.21        108.87        67.91 o                         
   8   4   5        759.60        648.73        84.52 o                         
  10   4   5         14.96        252.50        85.40 o                         
  12   4   5          2.60        149.78        69.22 o                         
  14   4   5         89.10        197.50        72.96 o                         
  16   4   5        174.51        177.42        86.54 o                         
  18   4   5          9.23         29.22        55.77 o                         
  20   4   5        354.90        257.12        77.06 o                         
  22   4   5        607.71        638.09       140.19 o                         
  24   4   5         59.84         31.63        94.11 o                         
  26   4   5          7.00         62.56       104.24 o                         
  28   4   5         68.04        -10.16        65.23 o                         
  30   4   5          0.53          8.60       116.71 o                         
 -29   5   5        232.81         77.62       146.06 o                         
 -27   5   5         55.76        -70.63        70.63 o                         
 -25   5   5         13.18          8.09        75.63 o                         
 -23   5   5         14.95         26.30       104.03 o                         
 -21   5   5         51.80        266.50       106.37 o                         
 -19   5   5         21.14         62.04        59.85 o                         
 -17   5   5         59.82         75.16        48.11 o                         
 -15   5   5        452.25        369.03        98.94 o                         
 -13   5   5        475.49        540.14        72.22 o                         
 -11   5   5       1980.37       1667.92       141.24 o                         
  -9   5   5       2616.88       2253.66       130.70 o                         
  -7   5   5       7893.16       7619.55       402.75 o                         
  -5   5   5      11144.84      10813.78       330.90 o                         
  -3   5   5       1620.33       1707.86       161.07 o                         
  -1   5   5       2809.26       3030.93       187.68 o                         
   1   5   5       2338.89       2620.92       155.68 o                         
   3   5   5       2390.72       2127.28       142.22 o                         
   5   5   5       4183.78       4173.24       307.69 o                         
   7   5   5       3054.68       2950.28       159.51 o                         
   9   5   5       1042.70        831.56        77.17 o                         
  11   5   5        949.00        767.13       115.22 o                         
  13   5   5        428.12        613.86       139.12 o                         
  15   5   5        168.97        313.12        92.01 o                         
  17   5   5        401.13        365.04        95.79 o                         
  19   5   5        566.97        655.90       143.92 o                         
  21   5   5       1051.90       1206.30       189.44 o                         
  23   5   5        116.20        114.96       106.69 o                         
  25   5   5        146.29        189.40        85.62 o                         
  27   5   5        439.73        197.48        80.54 o                         
 -24   6   5         14.08        160.82        85.43 o                         
 -22   6   5        107.71          7.94        55.26 o                         
 -20   6   5          2.25          3.79        99.40 o                         
 -18   6   5         52.93        226.13        84.93 o                         
 -16   6   5       1304.56       1523.36       189.32 o                         
 -14   6   5        335.32        467.78       113.90 o                         
 -12   6   5        675.17        785.33       145.34 o                         
 -10   6   5          5.80        -27.45        39.00 o                         
  -8   6   5          2.00         90.88        53.99 o                         
  -6   6   5        315.36        208.61        68.43 o                         
  -4   6   5         55.08        324.05        82.27 o                         
  -2   6   5       1031.16       1133.57       143.57 o                         
   0   6   5        633.62       1284.11       165.35 o                         
   2   6   5         12.89        172.77       130.33 o                         
   4   6   5        999.71        751.13       118.97 o                         
   6   6   5       1120.11       1025.10       125.42 o                         
   8   6   5        853.42        724.93        98.44 o                         
  10   6   5          0.13        -81.60       119.10 o                         
  12   6   5        124.03         93.58        76.97 o                         
  14   6   5          1.44        -60.19        60.19 o                         
  16   6   5          2.15         88.63       110.55 o                         
  18   6   5          0.34          3.88        69.91 o                         
  20   6   5        716.71        996.83       218.84 o                         
  22   6   5        532.55        447.44       145.50 o                         
  24   6   5        287.82        360.04       182.44 o                         
  26   6   5        273.65        297.17       192.27 o                         
 -21   7   5        522.13        768.72       309.67 o                         
 -19   7   5        392.71        439.96       162.29 o                         
 -17   7   5        390.73        411.03       142.03 o                         
 -15   7   5       1115.26       1125.87       173.64 o                         
 -13   7   5        865.86        953.87       150.93 o                         
 -11   7   5        670.69        790.38       160.83 o                         
  -9   7   5          9.86         29.69        38.59 o                         
  -7   7   5          9.88         78.68        85.85 o                         
  -5   7   5        136.98        216.35        85.32 o                         
  -3   7   5         14.25        -42.93        71.34 o                         
  -1   7   5        214.34        180.09        69.83 o                         
   1   7   5        372.48        271.26       116.96 o                         
   3   7   5        919.78       1233.59       185.20 o                         
   5   7   5        490.54        609.03       118.32 o                         
   7   7   5        149.74        264.23        78.81 o                         
   9   7   5        639.11        404.20       144.80 o                         
  11   7   5       1848.37       2172.77       277.06 o                         
  13   7   5       1426.95       1665.04       248.60 o                         
  15   7   5       1988.12       2381.86       300.91 o                         
  17   7   5        315.63        176.55       108.71 o                         
  19   7   5        414.56        622.24       176.09 o                         
  21   7   5        464.93        137.69       129.09 o                         
  23   7   5          9.26       -176.79       176.79 o                         
 -16   8   5         29.55        215.64       137.67 o                         
 -14   8   5        535.36        568.33       164.39 o                         
 -12   8   5         58.97        157.22        78.58 o                         
 -10   8   5        102.17        111.70        62.32 o                         
  -8   8   5         24.31        -99.71        99.71 o                         
  -6   8   5         11.74         16.65        54.19 o                         
  -4   8   5          0.29         52.46        63.22 o                         
  -2   8   5        499.15        586.40       129.07 o                         
   0   8   5         17.05        -47.48        49.35 o                         
   2   8   5        574.49        417.17       123.35 o                         
   4   8   5        244.99        297.15       112.34 o                         
   6   8   5        328.31        553.09       165.09 o                         
   8   8   5          1.97         33.99        67.98 o                         
  10   8   5         83.60        204.23       100.70 o                         
  12   8   5         48.79        -40.91       118.72 o                         
  14   8   5        130.44        237.62       158.30 o                         
 -13   9   5        185.77        120.15       126.00 o                         
 -11   9   5        223.20        352.77       220.24 o                         
  -9   9   5        334.68        507.78       262.32 o                         
  -7   9   5        446.95        363.21       201.55 o                         
  -5   9   5        508.49        210.03       265.81 o                         
  -3   9   5        254.15        638.98       216.24 o                         
  -1   9   5        350.60        286.97       126.71 o                         
   1   9   5        277.12        400.68       105.22 o                         
   3   9   5        399.40        458.08       152.85 o                         
   5   9   5        102.11        368.80       155.17 o                         
   7   9   5          4.05         38.61        66.68 o                         
   9   9   5        157.97        285.04       154.96 o                         
 -34   0   6        406.50        478.77       244.09 o                         
 -32   0   6         14.52        218.13       141.62 o                         
 -30   0   6         10.14        -41.36        66.05 o                         
 -28   0   6        165.98        425.43       158.54 o                         
 -26   0   6       2436.01       2692.44       274.14 o                         
 -24   0   6       8299.04       7907.75       639.41 o                         
 -22   0   6       1695.18       1588.29       188.41 o                         
 -20   0   6      26204.88      25281.36       771.95 o                         
 -18   0   6       1290.98       1313.91       128.16 o                         
 -16   0   6       5275.26       5061.44       238.70 o                         
 -14   0   6       9961.52      10758.80       299.25 o                         
 -12   0   6       3295.59       3257.51       169.69 o                         
 -10   0   6       3856.31       4214.29       204.75 o                         
  -8   0   6        490.32        343.02        70.27 o                         
  -6   0   6        828.29        605.80       142.28 o                         
  -4   0   6      12667.18      12597.33       361.19 o                         
  -2   0   6        797.92       1179.89       104.76 o                         
   0   0   6      34477.60      34174.98       509.52 o                         
   2   0   6       4654.87       4406.51       141.13 o                         
   4   0   6      31634.22      30056.22       364.72 o                         
   6   0   6      17042.10      16700.54       336.67 o                         
   8   0   6      10474.65       9942.63       334.17 o                         
  10   0   6       7262.04       7432.73       268.29 o                         
  12   0   6      17733.61      17010.72       490.43 o                         
  14   0   6      43050.64      44495.65       844.89 o                         
  16   0   6      17293.13      16945.47       552.74 o                         
  18   0   6       2162.46       2271.22       293.04 o                         
  20   0   6       1480.25       1390.34       240.70 o                         
  22   0   6         81.93         68.89        85.14 o                         
  24   0   6        353.15        539.05       182.37 o                         
  26   0   6        129.92        158.37       152.60 o                         
  28   0   6        139.35        208.02       116.16 o                         
  30   0   6          4.65         82.55       162.23 o                         
  32   0   6         60.17       -196.74       196.74 o                         
 -35   1   6          4.04       -114.30       114.30 o                         
 -33   1   6         46.55        173.38       122.27 o                         
 -31   1   6        150.47        101.75        91.16 o                         
 -29   1   6        821.14        765.30       139.47 o                         
 -27   1   6        522.96        712.91       145.27 o                         
 -25   1   6       1599.89       1368.76       148.07 o                         
 -23   1   6        345.73        319.73        72.10 o                         
 -21   1   6        415.67        510.58        69.95 o                         
 -19   1   6        381.61        411.12        61.90 o                         
 -17   1   6       4662.82       4557.15       183.01 o                         
 -15   1   6       8256.95       8431.39       219.27 o                         
 -13   1   6       2611.85       2367.50       102.91 o                         
 -11   1   6       2088.03       2111.26        88.40 o                         
  -9   1   6       1627.45       1624.34        98.37 o                         
  -7   1   6       1460.71       1424.74       114.13 o                         
  -5   1   6        621.49        592.72        47.40 o                         
  -3   1   6       7570.40       6363.65       202.18 o                         
  -1   1   6       4717.07       4218.30       190.22 o                         
   1   1   6      16965.65      17384.43       257.75 o                         
   3   1   6      21300.92      21458.35       224.90 o                         
   5   1   6      12174.70      12877.21       171.51 o                         
   7   1   6      13957.17      14714.25       244.83 o                         
   9   1   6       7528.89       6777.15       242.76 o                         
  11   1   6        446.97        556.03        50.10 o                         
  13   1   6         21.51        109.31        29.67 o                         
  15   1   6         92.42         52.08        27.79 o                         
  17   1   6        151.08        246.18        89.12 o                         
  19   1   6       1957.60       1931.51       177.46 o                         
  21   1   6       1963.88       1969.17       205.47 o                         
  23   1   6       2679.09       2926.54       259.80 o                         
  25   1   6        842.58       1157.52       191.36 o                         
  27   1   6         14.22         51.14        43.24 o                         
  29   1   6          0.03        -17.23       134.43 o                         
  31   1   6         84.58        123.85        74.69 o                         
 -34   2   6        260.30        592.05       307.95 o                         
 -32   2   6        529.69        652.83       366.42 o                         
 -30   2   6        479.44        723.58       149.92 o                         
 -28   2   6        244.51        238.75        94.19 o                         
 -26   2   6        337.20        531.06       106.25 o                         
 -24   2   6        275.01        465.73        94.29 o                         
 -22   2   6       1511.89       1578.64       160.41 o                         
 -20   2   6       3522.92       3602.10       233.58 o                         
 -18   2   6         79.35         64.79        30.26 o                         
 -16   2   6         17.18         16.99        20.92 o                         
 -14   2   6        479.18        436.60        51.01 o                         
 -12   2   6       2015.23       2080.59       125.99 o                         
 -10   2   6       2177.66       2233.93       106.65 o                         
  -8   2   6      12232.28      11573.66       240.87 o                         
  -6   2   6      21280.67      21180.86       723.41 o                         
  -4   2   6      28487.29      28261.75       419.54 o                         
  -2   2   6      23212.11      22832.49       745.12 o                         
   0   2   6      15710.46      14966.49       307.79 o                         
   2   2   6      21310.40      21372.99       249.76 o                         
   4   2   6        232.94        248.19        27.94 o                         
   6   2   6      19211.46      19301.33       306.65 o                         
   8   2   6       3109.48       3150.12       153.87 o                         
  10   2   6        210.97        275.61        56.65 o                         
  12   2   6        542.59        476.66        97.75 o                         
  14   2   6         11.68         97.57        51.45 o                         
  16   2   6        189.54        130.39        47.24 o                         
  18   2   6         28.31         44.89        21.14 o                         
  20   2   6        906.93       1011.74       146.31 o                         
  22   2   6       1702.30       1641.70       185.73 o                         
  24   2   6       1754.99       1880.62       208.34 o                         
  26   2   6       1571.61       2225.52       305.34 o                         
  28   2   6       1192.42       1056.63       267.84 o                         
  30   2   6       1318.85       1436.63       330.73 o                         
  32   2   6        307.69        512.25       303.82 o                         
 -33   3   6          0.48         20.75        93.55 o                         
 -31   3   6        213.89        167.04        60.99 o                         
 -29   3   6         12.57         59.04        36.98 o                         
 -27   3   6        292.25        485.33       132.49 o                         
 -25   3   6         16.98        209.17        88.02 o                         
 -23   3   6       1001.60       1179.60       181.60 o                         
 -21   3   6         11.61        180.55        79.08 o                         
 -19   3   6        354.02        337.60        93.41 o                         
 -17   3   6         62.96        161.51        93.91 o                         
 -15   3   6        523.96        515.00        82.30 o                         
 -13   3   6       2636.84       2111.59       152.01 o                         
 -11   3   6        623.72        676.78        69.62 o                         
  -9   3   6       3994.08       3918.73       173.59 o                         
  -7   3   6        633.50        496.99        47.23 o                         
  -5   3   6       1580.91       1350.72       111.01 o                         
  -3   3   6       1568.68       1632.44       121.55 o                         
  -1   3   6        469.14        467.73        65.49 o                         
   1   3   6        194.28        271.38        50.14 o                         
   3   3   6       2978.51       3205.08       142.03 o                         
   5   3   6       2708.94       2620.46       115.25 o                         
   7   3   6        757.99        871.77        90.17 o                         
   9   3   6        475.90        429.89        78.35 o                         
  11   3   6       1008.77        901.00       109.15 o                         
  13   3   6          0.27        -14.83        41.59 o                         
  15   3   6          6.70         81.95        58.87 o                         
  17   3   6       2000.38       2067.83       173.08 o                         
  19   3   6        542.50        544.93        97.96 o                         
  21   3   6       1787.50       1821.52       172.80 o                         
  23   3   6        413.86        447.47       121.18 o                         
  25   3   6        124.97        292.40        97.91 o                         
  27   3   6          4.22         48.47        96.04 o                         
  29   3   6         60.45        103.86        76.80 o                         
  31   3   6         38.05        334.54       259.22 o                         
 -32   4   6          1.25       -228.15       228.15 o                         
 -30   4   6          7.48         17.33       278.08 o                         
 -28   4   6         32.30        -45.66        74.05 o                         
 -26   4   6        462.70        471.62       132.80 o                         
 -24   4   6        837.17        971.03       186.53 o                         
 -22   4   6        251.95        305.65       127.91 o                         
 -20   4   6       5814.72       6571.75       553.97 o                         
 -18   4   6       3258.65       3366.18       262.51 o                         
 -16   4   6        256.58        383.20        77.24 o                         
 -14   4   6       3474.10       3341.31       203.69 o                         
 -12   4   6       3396.07       2527.74       355.18 o                         
 -10   4   6       1731.93       1574.34       147.26 o                         
  -8   4   6       1301.44       1198.33        93.78 o                         
  -6   4   6        797.58        839.95        73.10 o                         
  -4   4   6       2279.69       2678.21       175.82 o                         
  -2   4   6         21.47         70.34        26.55 o                         
   0   4   6        326.09        314.82        47.64 o                         
   2   4   6       3268.54       3559.31       136.15 o                         
   4   4   6        419.14        462.11        74.69 o                         
   6   4   6       8925.28       9041.02       362.37 o                         
   8   4   6       6574.00       6211.44       342.28 o                         
  10   4   6       2884.42       2740.50       210.66 o                         
  12   4   6       5704.44       5874.17       323.00 o                         
  14   4   6       2731.28       2704.37       229.36 o                         
  16   4   6        919.39       1078.23       154.39 o                         
  18   4   6       1254.75       1463.78       147.97 o                         
  20   4   6        461.65        541.13       126.69 o                         
  22   4   6        671.52        442.96       171.04 o                         
  24   4   6        183.13        156.18        81.21 o                         
  26   4   6         16.41          1.40        61.48 o                         
  28   4   6          1.01        107.71        71.97 o                         
  30   4   6         12.66       -126.34       149.85 o                         
 -29   5   6         39.88        207.17       189.17 o                         
 -27   5   6          5.38        141.58       186.07 o                         
 -25   5   6        260.91        192.03        82.01 o                         
 -23   5   6          0.27         46.20        96.30 o                         
 -21   5   6        182.28        128.55       106.38 o                         
 -19   5   6         15.97         88.40        49.85 o                         
 -17   5   6         61.00         78.83        72.91 o                         
 -15   5   6         14.58        115.83        54.38 o                         
 -13   5   6        833.04        676.45       116.79 o                         
 -11   5   6       3181.38       2496.83       249.69 o                         
  -9   5   6        354.44        461.75        62.25 o                         
  -7   5   6        744.60        800.25        81.92 o                         
  -5   5   6        208.47        364.28        66.03 o                         
  -3   5   6          0.49        171.09       105.77 o                         
  -1   5   6       2535.86       2647.60       145.99 o                         
   1   5   6       1422.91       1373.24       100.21 o                         
   3   5   6         26.14         -6.93        37.66 o                         
   5   5   6        557.61        519.41        76.54 o                         
   7   5   6        966.89        914.13        98.97 o                         
   9   5   6        287.48        169.08        40.11 o                         
  11   5   6         71.15         60.50        66.15 o                         
  13   5   6        577.46        736.70       150.94 o                         
  15   5   6        461.10        416.38       108.53 o                         
  17   5   6          0.01        127.49        76.98 o                         
  19   5   6        217.18        342.33        93.85 o                         
  21   5   6          0.05         51.88        61.42 o                         
  23   5   6         92.04        181.35        87.92 o                         
  25   5   6          0.75          2.74        49.35 o                         
  27   5   6          8.62         66.57        82.38 o                         
 -24   6   6        213.33        217.69       139.52 o                         
 -22   6   6         76.33        112.83        84.46 o                         
 -20   6   6        291.92        279.98        93.01 o                         
 -18   6   6          8.20        -11.83        61.54 o                         
 -16   6   6        817.60        944.97       177.38 o                         
 -14   6   6        599.45        821.51       149.67 o                         
 -12   6   6        111.37         44.00        79.62 o                         
 -10   6   6         80.89        190.10        70.49 o                         
  -8   6   6       1968.47       1792.21       154.30 o                         
  -6   6   6       4773.42       4541.70       274.36 o                         
  -4   6   6       6314.14       6687.52       344.44 o                         
  -2   6   6       2732.07       2809.86       232.28 o                         
   0   6   6       5356.08       5492.92       263.36 o                         
   2   6   6       4088.71       3835.13       228.75 o                         
   4   6   6         26.47        -12.23        79.78 o                         
   6   6   6        619.70        739.85        99.57 o                         
   8   6   6        404.72        288.76        40.82 o                         
  10   6   6         37.80        125.16        90.36 o                         
  12   6   6        307.64        301.34       117.71 o                         
  14   6   6        174.02        269.86       105.45 o                         
  16   6   6         27.47         -4.30        65.76 o                         
  18   6   6         96.26        236.05       108.23 o                         
  20   6   6          9.55        177.03       102.10 o                         
  22   6   6        330.98        368.31       145.15 o                         
  24   6   6        463.70        489.21       246.84 o                         
 -21   7   6         54.30        186.42       136.32 o                         
 -19   7   6         22.99        247.07       126.42 o                         
 -17   7   6         16.57         15.43        62.83 o                         
 -15   7   6         44.98        125.02        88.37 o                         
 -13   7   6        231.04        175.34        92.07 o                         
 -11   7   6        475.31        640.99       160.75 o                         
  -9   7   6        763.53        653.68       151.51 o                         
  -7   7   6        991.58        870.28       125.34 o                         
  -5   7   6       1001.89       1155.55       175.69 o                         
  -3   7   6         11.13        126.14        94.04 o                         
  -1   7   6         89.37        162.20        72.73 o                         
   1   7   6        117.35         98.29       120.56 o                         
   3   7   6        711.69        450.99        90.83 o                         
   5   7   6       1639.89       1471.10       255.06 o                         
   7   7   6        492.90        323.91       248.55 o                         
   9   7   6         36.40         39.57        87.74 o                         
  11   7   6        269.89        634.87       195.09 o                         
  13   7   6        454.92        710.29       206.28 o                         
  15   7   6          0.27        350.66       124.66 o                         
  17   7   6        459.63        709.15       178.47 o                         
  19   7   6        214.58        264.03       166.79 o                         
  21   7   6        142.72        430.16       213.02 o                         
  23   7   6          1.58        308.98       193.99 o                         
 -18   8   6        756.08        885.09       334.54 o                         
 -16   8   6        347.22        238.93       238.58 o                         
 -14   8   6       1342.87       1239.00       273.92 o                         
 -12   8   6        504.31        506.92       129.45 o                         
 -10   8   6        242.06        130.68        87.02 o                         
  -8   8   6          3.21         60.71        83.49 o                         
  -6   8   6          2.12         27.68       102.38 o                         
  -4   8   6        269.56        258.56        86.68 o                         
  -2   8   6        166.95        104.66       131.06 o                         
   0   8   6         20.09         15.85        86.85 o                         
   2   8   6         26.82        155.53        58.22 o                         
   4   8   6        235.69        195.71        88.79 o                         
   6   8   6        335.21        356.50       130.20 o                         
   8   8   6        600.30        645.45       158.53 o                         
  10   8   6        700.86        870.83       193.34 o                         
  12   8   6       1408.48       2149.09       316.43 o                         
  14   8   6        805.28        780.92       321.70 o                         
 -13   9   6         48.87        -96.65       131.50 o                         
 -11   9   6        115.08        135.97       144.00 o                         
  -9   9   6         37.29        195.71       175.76 o                         
  -7   9   6         80.46       -127.03       127.03 o                         
  -5   9   6         92.01         73.49        98.71 o                         
  -3   9   6         20.76        167.04        78.65 o                         
  -1   9   6         97.70        324.41       214.22 o                         
   1   9   6         87.04        149.62       105.45 o                         
   3   9   6         82.32         31.12        54.31 o                         
   5   9   6        176.12        238.18       162.70 o                         
   7   9   6        238.50         59.58       127.72 o                         
   9   9   6         75.78        196.90       152.51 o                         
 -35   1   7         47.99         10.66       133.91 o                         
 -33   1   7        525.68        686.01       201.55 o                         
 -31   1   7         13.30        -26.85        90.61 o                         
 -29   1   7        498.37        482.38       132.21 o                         
 -27   1   7       1012.91       1097.15       169.14 o                         
 -25   1   7       1344.99       1307.62       172.48 o                         
 -23   1   7         41.04         55.73        50.18 o                         
 -21   1   7       2308.35       2376.56       169.94 o                         
 -19   1   7       1289.30       1435.04       108.53 o                         
 -17   1   7       5113.46       4700.10       185.61 o                         
 -15   1   7        846.11        801.40        67.13 o                         
 -13   1   7        573.61        549.19        55.06 o                         
 -11   1   7       1493.49       1372.75        97.09 o                         
  -9   1   7      15418.55      15812.69       298.04 o                         
  -7   1   7       6901.59       7924.89       206.41 o                         
  -5   1   7      12125.60      12483.83       587.46 o                         
  -3   1   7      13123.92      12733.41       299.63 o                         
  -1   1   7       9970.23      10131.16       229.41 o                         
   1   1   7      18421.28      18265.27       240.33 o                         
   3   1   7       2438.85       2582.22        82.39 o                         
   5   1   7       5130.52       4957.10       117.44 o                         
   7   1   7       1470.91       1331.52        78.51 o                         
   9   1   7       3809.51       3525.31       153.19 o                         
  11   1   7       3795.94       3106.64       154.77 o                         
  13   1   7       1780.63       1755.70        99.21 o                         
  15   1   7        389.83        362.12        50.14 o                         
  17   1   7      20834.20      20333.94       510.92 o                         
  19   1   7        547.35        632.61        94.75 o                         
  21   1   7       1035.54       1249.01       187.32 o                         
  23   1   7        959.41        956.41       179.66 o                         
  25   1   7        226.06        325.88        99.72 o                         
  27   1   7        240.45        338.99       136.61 o                         
  29   1   7        107.46        168.94       133.41 o                         
  31   1   7         88.89        168.45       149.50 o                         
 -34   2   7          1.85         75.55       117.74 o                         
 -32   2   7          4.15        121.28        65.77 o                         
 -30   2   7          0.01        164.56        98.39 o                         
 -28   2   7        180.06        460.08       115.70 o                         
 -26   2   7        245.84        204.40        75.23 o                         
 -24   2   7        123.21        155.15        67.60 o                         
 -22   2   7         23.18        -24.51        50.84 o                         
 -20   2   7       2693.86       2604.06       199.42 o                         
 -18   2   7        584.70        535.75        71.83 o                         
 -16   2   7        688.55        826.90        78.32 o                         
 -14   2   7         36.02        114.00        38.70 o                         
 -12   2   7        316.98        337.23        55.05 o                         
 -10   2   7       1548.56       1394.58       111.01 o                         
  -8   2   7        119.16        124.84        38.26 o                         
  -6   2   7        162.45        173.62        72.09 o                         
  -4   2   7        175.84        205.84        44.24 o                         
  -2   2   7        210.18        267.69        43.61 o                         
   0   2   7       1300.11       1510.68        88.25 o                         
   2   2   7       1453.90       1502.43        68.22 o                         
   4   2   7       2148.41       2267.21        96.61 o                         
   6   2   7        254.69        211.78        31.39 o                         
   8   2   7        842.83        847.93        89.52 o                         
  10   2   7       2155.90       2240.97       170.65 o                         
  12   2   7         72.28         53.90        50.07 o                         
  14   2   7        566.01        456.59        92.67 o                         
  16   2   7         57.42         73.85        50.11 o                         
  18   2   7         57.09         17.88        11.67 o                         
  20   2   7        199.70        284.60        86.30 o                         
  22   2   7         99.14        118.43        68.91 o                         
  24   2   7          4.74         37.11        64.34 o                         
  26   2   7        311.07        770.02       416.98 o                         
  28   2   7          0.10        139.80       163.95 o                         
  30   2   7         76.52        105.81       117.70 o                         
  32   2   7          5.10        155.35       184.35 o                         
 -33   3   7        136.55       -101.12       204.99 o                         
 -31   3   7          1.34         73.30        73.84 o                         
 -29   3   7        165.02        190.34        64.89 o                         
 -27   3   7        250.64        402.09       114.55 o                         
 -25   3   7        141.34        210.75        75.45 o                         
 -23   3   7       1203.79       1514.89       194.33 o                         
 -21   3   7       2402.14       2614.67       282.13 o                         
 -19   3   7        216.55        329.36        99.58 o                         
 -17   3   7       2113.94       2130.03       201.63 o                         
 -15   3   7       2122.18       1717.86       143.44 o                         
 -13   3   7         66.39         65.29        39.44 o                         
 -11   3   7       1218.52       1379.37       104.15 o                         
  -9   3   7      12014.13      11593.47       498.00 o                         
  -7   3   7        676.25        541.28       123.99 o                         
  -5   3   7       6106.83       6136.11       243.85 o                         
  -3   3   7       9519.66       9429.11       360.16 o                         
  -1   3   7       7220.20       7350.35       301.13 o                         
   1   3   7       6879.97       6514.17       271.40 o                         
   3   3   7       1446.22       1422.64        86.49 o                         
   5   3   7         11.99         60.80        18.99 o                         
   7   3   7         24.92         95.37        32.77 o                         
   9   3   7       2977.40       2906.34       172.88 o                         
  11   3   7       2079.59       1980.88       153.33 o                         
  13   3   7        342.86        300.04        80.93 o                         
  15   3   7       2545.62       2658.30       225.53 o                         
  17   3   7      14240.16      14768.65       468.37 o                         
  19   3   7         65.76        183.16        61.25 o                         
  21   3   7        246.39        355.72        88.86 o                         
  23   3   7       1429.16       1414.86       200.14 o                         
  25   3   7         53.80        211.91        97.63 o                         
  27   3   7          1.93        -51.32        51.32 o                         
  29   3   7         36.16        223.55       113.24 o                         
  31   3   7        118.02         61.45       115.68 o                         
 -32   4   7         27.66       -107.31       216.63 o                         
 -30   4   7         34.13        126.15       161.02 o                         
 -28   4   7          1.12        -58.68        58.68 o                         
 -26   4   7         60.27        190.02       100.01 o                         
 -24   4   7        155.43        303.54       124.38 o                         
 -22   4   7        286.74        346.54       120.27 o                         
 -20   4   7        585.49        760.10       168.79 o                         
 -18   4   7        112.51        260.31        81.46 o                         
 -16   4   7       1509.02       1546.93       152.22 o                         
 -14   4   7        271.45        243.44        39.48 o                         
 -12   4   7        560.31        714.37        80.53 o                         
 -10   4   7         88.74        146.76        33.16 o                         
  -8   4   7        305.34        308.35        43.21 o                         
  -6   4   7        974.23        826.07        89.13 o                         
  -4   4   7         49.53        107.99        38.23 o                         
  -2   4   7       1257.27       1264.61       103.51 o                         
   0   4   7        148.05        120.97        32.73 o                         
   2   4   7         18.53         49.20        29.40 o                         
   4   4   7       1999.02       2089.14       124.07 o                         
   6   4   7        696.93        743.26        75.95 o                         
   8   4   7        591.08        480.31        63.33 o                         
  10   4   7       1276.51       1279.69       144.65 o                         
  12   4   7       1393.00       1288.78       161.54 o                         
  14   4   7        740.85        900.24       143.04 o                         
  16   4   7        222.17        239.97        89.30 o                         
  18   4   7        137.50        259.73        72.57 o                         
  20   4   7        299.68        359.63       124.31 o                         
  22   4   7        681.19        827.46       162.18 o                         
  24   4   7          4.43        -73.91        73.91 o                         
  26   4   7          0.49        -71.47        71.47 o                         
  28   4   7        112.78         98.59       135.41 o                         
 -29   5   7          3.64        -92.87       118.09 o                         
 -27   5   7        179.49        327.99       150.77 o                         
 -25   5   7         83.99         -5.93       119.12 o                         
 -23   5   7         17.42        255.62       111.83 o                         
 -21   5   7        213.88        738.86       164.84 o                         
 -19   5   7        704.27        771.73       140.36 o                         
 -17   5   7        888.17        801.43       137.02 o                         
 -15   5   7       1058.18       1173.66       160.58 o                         
 -13   5   7          4.61         13.73        56.45 o                         
 -11   5   7       1525.14       1412.55       139.52 o                         
  -9   5   7       1990.78       1789.08       130.43 o                         
  -7   5   7       1826.01       1679.78       179.52 o                         
  -5   5   7       3437.19       3078.60       343.21 o                         
  -3   5   7       6207.61       5541.64       291.97 o                         
  -1   5   7       3974.21       3816.14       242.82 o                         
   1   5   7        997.17       1061.18        87.15 o                         
   3   5   7       1521.69       1395.84       110.61 o                         
   5   5   7       2637.90       2336.35       147.19 o                         
   7   5   7       1366.39       1198.55       111.76 o                         
   9   5   7        101.77        147.55        83.93 o                         
  11   5   7        805.73        834.63       156.69 o                         
  13   5   7         35.31        237.60        93.05 o                         
  15   5   7         23.49         73.16        66.10 o                         
  17   5   7       1029.01       1085.21       175.76 o                         
  19   5   7        453.53        536.41       126.76 o                         
  21   5   7        255.70        294.95       105.88 o                         
  23   5   7        716.46        761.15       156.99 o                         
  25   5   7        158.48         99.11       140.83 o                         
  27   5   7        208.72        452.68       184.59 o                         
 -26   6   7          0.19        934.16       329.96 o                         
 -24   6   7         33.39        -24.38        59.16 o                         
 -22   6   7          6.21        -57.57        71.25 o                         
 -20   6   7        181.81         76.78        69.70 o                         
 -18   6   7        388.60        381.91       119.69 o                         
 -16   6   7        100.46        173.44        82.86 o                         
 -14   6   7        633.35        522.11       119.02 o                         
 -12   6   7          0.07        -76.91        76.91 o                         
 -10   6   7         26.78         37.49        64.74 o                         
  -8   6   7         35.80        111.14        58.53 o                         
  -6   6   7        933.85       1290.14       154.77 o                         
  -4   6   7        251.47        484.66        96.68 o                         
  -2   6   7        194.89        300.55        60.78 o                         
   0   6   7        124.77        345.72        83.89 o                         
   2   6   7       1017.69       1201.09       130.18 o                         
   4   6   7       1055.18       1005.86       132.80 o                         
   6   6   7       2316.63       2151.26       335.48 o                         
   8   6   7          8.77         -2.75        40.98 o                         
  10   6   7        422.76        630.71       144.30 o                         
  12   6   7        253.77        311.18       136.34 o                         
  14   6   7          0.16         26.07       101.29 o                         
  16   6   7        146.75         -6.94        64.03 o                         
  18   6   7         16.12         72.03       104.25 o                         
  20   6   7        109.19         -9.23        61.28 o                         
  22   6   7        120.91        -80.83       191.23 o                         
  24   6   7         68.83        195.71       137.01 o                         
 -23   7   7        336.39        562.01       314.83 o                         
 -21   7   7        341.65        155.00       208.55 o                         
 -19   7   7        385.22        535.79       162.70 o                         
 -17   7   7        291.77        160.05        74.61 o                         
 -15   7   7        806.05       1023.60       177.80 o                         
 -13   7   7        260.78        267.46        89.83 o                         
 -11   7   7       1058.35       1508.77       260.01 o                         
  -9   7   7        198.77        435.33       138.75 o                         
  -7   7   7          8.31        118.57        61.69 o                         
  -5   7   7          3.46        223.19        77.04 o                         
  -3   7   7        560.56        569.93       126.66 o                         
  -1   7   7        148.39         81.30        55.93 o                         
   1   7   7        138.87        267.15        91.41 o                         
   3   7   7        596.23        622.70       142.59 o                         
   5   7   7        566.90        859.71       184.22 o                         
   7   7   7        240.07        152.45        73.14 o                         
   9   7   7         83.11         12.60        63.54 o                         
  11   7   7       2295.12       2715.64       418.57 o                         
  13   7   7        805.90        997.72       262.15 o                         
  15   7   7        900.82       1073.67       300.45 o                         
  17   7   7        575.93        547.37       211.44 o                         
 -18   8   7          3.64        298.54       267.82 o                         
 -16   8   7          9.39         36.92       155.35 o                         
 -14   8   7         45.70        162.65       173.28 o                         
 -12   8   7        108.75        243.78       100.02 o                         
 -10   8   7          3.19        -38.31        52.63 o                         
  -8   8   7          3.82         54.76        90.43 o                         
  -6   8   7          4.82        136.02        65.30 o                         
  -4   8   7         97.28        -11.67        75.27 o                         
  -2   8   7        203.16        190.82        98.86 o                         
   0   8   7        258.27        185.62       142.41 o                         
   2   8   7          3.60        -44.52        91.18 o                         
   4   8   7        109.22         67.09        77.20 o                         
   6   8   7         83.17        158.56       136.68 o                         
   8   8   7        122.91        202.02        93.46 o                         
  10   8   7        133.87        218.82       146.85 o                         
  12   8   7          0.78        193.14       246.32 o                         
  14   8   7         31.92        259.48       186.36 o                         
 -13   9   7         13.59        -15.94        79.45 o                         
 -11   9   7         27.48        178.51       220.58 o                         
  -9   9   7         70.43        138.10       117.34 o                         
  -7   9   7         98.19        263.79       158.99 o                         
  -5   9   7        177.93         47.69        89.77 o                         
  -3   9   7        718.05       1004.21       380.06 o                         
  -1   9   7        250.38        420.76       267.13 o                         
   1   9   7        562.49        599.02       372.32 o                         
   3   9   7        410.52        409.72       310.18 o                         
   5   9   7        185.12        125.29        58.64 o                         
   7   9   7        116.31         70.79       173.98 o                         
   9   9   7         38.35        289.60       241.68 o                         
 -34   0   8         54.23        -50.10       113.27 o                         
 -32   0   8        182.09        360.16       165.20 o                         
 -30   0   8        369.50        493.32       254.23 o                         
 -28   0   8        150.56        186.91       229.18 o                         
 -26   0   8        342.37        449.52       205.91 o                         
 -24   0   8       1152.92       1063.11       158.57 o                         
 -22   0   8        347.38        328.59        86.62 o                         
 -20   0   8       3729.24       3383.05       253.16 o                         
 -18   0   8       9963.39       9993.39       408.15 o                         
 -16   0   8        891.22        862.69        97.41 o                         
 -14   0   8      12947.59      13407.57       381.21 o                         
 -12   0   8      16119.85      15576.59       438.09 o                         
 -10   0   8       9825.86       9616.96       613.03 o                         
  -8   0   8       7281.32       7940.68       522.34 o                         
  -6   0   8       3529.26       3041.80       181.61 o                         
  -4   0   8      14828.36      13449.62       419.45 o                         
  -2   0   8        675.31        573.63        87.97 o                         
   0   0   8       7447.18       7104.73       271.82 o                         
   2   0   8       4703.45       4230.11       163.03 o                         
   4   0   8       4240.50       4657.20       167.61 o                         
   6   0   8       3701.27       4199.47       177.93 o                         
   8   0   8      18677.23      18932.88       421.22 o                         
  10   0   8       2407.91       2562.00       221.36 o                         
  12   0   8       5943.53       6081.86       273.98 o                         
  14   0   8       8408.83       8473.66       315.38 o                         
  16   0   8       6113.25       5112.56       320.37 o                         
  18   0   8       4574.48       4526.99       320.09 o                         
  20   0   8       3106.49       2697.00       346.56 o                         
  22   0   8        427.23        205.69       138.12 o                         
  24   0   8       1160.82       1037.66       238.45 o                         
  26   0   8        443.96        763.94       215.70 o                         
  28   0   8         59.15         22.63        89.45 o                         
  30   0   8        293.06        719.08       345.89 o                         
 -35   1   8          5.70       -235.03       235.03 o                         
 -33   1   8         14.23        228.78       113.24 o                         
 -31   1   8          0.01         11.48        51.48 o                         
 -29   1   8         31.88        166.68        79.43 o                         
 -27   1   8          5.55         64.64        63.61 o                         
 -25   1   8          7.12         87.32        46.82 o                         
 -23   1   8        308.57        323.11        89.58 o                         
 -21   1   8        607.91        681.31       102.64 o                         
 -19   1   8        655.50        663.84        77.10 o                         
 -17   1   8         23.09         48.60        25.82 o                         
 -15   1   8         59.58         36.57        26.20 o                         
 -13   1   8         13.06         50.99        38.13 o                         
 -11   1   8         39.12         42.95        22.89 o                         
  -9   1   8       3297.80       3303.57       158.82 o                         
  -7   1   8        745.56        599.81        59.40 o                         
  -5   1   8       2455.64       2669.92       124.12 o                         
  -3   1   8       5733.61       5428.31       216.78 o                         
  -1   1   8       4685.91       4610.72       166.03 o                         
   1   1   8       2343.94       2612.79       103.22 o                         
   3   1   8       9703.80      10249.46       181.97 o                         
   5   1   8       3737.02       3930.35       109.67 o                         
   7   1   8       2249.20       2185.71        92.75 o                         
   9   1   8        629.98        535.73        53.37 o                         
  11   1   8         79.04         91.10        23.45 o                         
  13   1   8        199.98        273.48        39.60 o                         
  15   1   8        403.41        371.61        49.26 o                         
  17   1   8         84.08        133.68        42.03 o                         
  19   1   8        411.38        431.22        79.68 o                         
  21   1   8        500.75        399.56       114.45 o                         
  23   1   8        569.11        654.52       161.15 o                         
  25   1   8        377.05        475.23       122.55 o                         
  27   1   8          0.20         58.66        79.62 o                         
  29   1   8         10.87        169.75       194.50 o                         
  31   1   8          0.35        107.31       191.58 o                         
 -32   2   8        323.51        554.50       229.80 o                         
 -30   2   8        663.08       1086.48       224.25 o                         
 -28   2   8        732.90        697.22       127.97 o                         
 -26   2   8        800.27        959.75       144.68 o                         
 -24   2   8       1657.99       1879.93       186.32 o                         
 -22   2   8        594.99        641.04       106.19 o                         
 -20   2   8        913.15        920.35       119.07 o                         
 -18   2   8       7948.94       8057.11       497.92 o                         
 -16   2   8         33.25         67.19        28.70 o                         
 -14   2   8        250.56        245.99        50.29 o                         
 -12   2   8         41.11         52.73        32.68 o                         
 -10   2   8        531.60        607.76        93.28 o                         
  -8   2   8       1491.09       1349.90       113.96 o                         
  -6   2   8       5617.54       4140.31       391.43 o                         
  -4   2   8       4989.58       4727.19       221.18 o                         
  -2   2   8      20394.40      19866.42       337.71 o                         
   0   2   8       9190.58       7933.85       285.84 o                         
   2   2   8      12799.93      12565.42       237.14 o                         
   4   2   8      19065.69      19071.40       282.33 o                         
   6   2   8        116.93        123.98        29.96 o                         
   8   2   8      11119.96      10963.21       369.65 o                         
  10   2   8       1458.02       1620.21       150.85 o                         
  12   2   8         58.73         60.86        97.41 o                         
  14   2   8        178.60        242.12       132.04 o                         
  16   2   8        156.18        233.62        80.53 o                         
  18   2   8       1039.39       1174.29       205.44 o                         
  20   2   8       2435.78       2806.76       284.37 o                         
  22   2   8         37.62         16.42        61.85 o                         
  24   2   8        137.20        129.11        76.74 o                         
  26   2   8        191.85        290.02       156.66 o                         
  28   2   8        191.19        225.29       155.41 o                         
  30   2   8          7.36       -160.85       160.85 o                         
  32   2   8        407.15        573.01       316.20 o                         
 -33   3   8          2.64       -196.74       196.74 o                         
 -31   3   8         32.03        113.27       189.17 o                         
 -29   3   8         50.15        116.14        85.90 o                         
 -27   3   8          0.44        114.47        91.54 o                         
 -25   3   8        290.36        168.90        92.41 o                         
 -23   3   8        143.14        -10.88        65.81 o                         
 -21   3   8        857.93        962.81       186.73 o                         
 -19   3   8       1514.02       1882.78       238.00 o                         
 -17   3   8       1585.26       1289.41        98.93 o                         
 -15   3   8        285.56        295.54        52.32 o                         
 -13   3   8         45.38         77.31        28.53 o                         
 -11   3   8        935.36        912.27        93.10 o                         
  -9   3   8        490.35        558.07        98.88 o                         
  -7   3   8       7839.50       7815.89       352.79 o                         
  -5   3   8        637.40        428.22        51.42 o                         
  -3   3   8       3237.11       3024.13       162.03 o                         
  -1   3   8        921.00        796.01        82.00 o                         
   1   3   8        621.65        617.80        70.33 o                         
   3   3   8         59.39         90.55        32.20 o                         
   5   3   8        449.89        385.28        37.30 o                         
   7   3   8        999.48        830.52        60.50 o                         
   9   3   8       1843.67       1740.03       131.52 o                         
  11   3   8         76.14         32.38        46.98 o                         
  13   3   8       1512.12       1716.58       173.94 o                         
  15   3   8         44.86        107.61        85.75 o                         
  17   3   8       1494.16       1550.99       178.22 o                         
  19   3   8       1243.29       1255.49       166.01 o                         
  21   3   8         80.66         44.17        68.03 o                         
  23   3   8        173.84        206.22        95.22 o                         
  25   3   8          0.25        174.70        91.21 o                         
  27   3   8        205.84        271.25       111.87 o                         
  29   3   8         57.75        127.62       149.71 o                         
  31   3   8         66.16         40.70       148.47 o                         
 -32   4   8          0.94       -204.99       204.99 o                         
 -30   4   8         26.24        243.86       132.49 o                         
 -28   4   8         37.32        -18.74        54.00 o                         
 -26   4   8          8.54         26.29        55.49 o                         
 -24   4   8        371.41        269.60       213.60 o                         
 -22   4   8        178.58          6.02        82.15 o                         
 -20   4   8        184.15        186.19        91.11 o                         
 -18   4   8       5614.22       5484.36       423.52 o                         
 -16   4   8       1786.91       1933.54       206.54 o                         
 -14   4   8       1622.88       1407.11       188.46 o                         
 -12   4   8       7355.17       7064.20       383.69 o                         
 -10   4   8       5347.17       4721.11       305.64 o                         
  -8   4   8       6022.07       5392.70       217.45 o                         
  -6   4   8       5411.68       5362.95       239.91 o                         
  -4   4   8       1530.71       1436.11       129.26 o                         
  -2   4   8        487.30        466.99        59.64 o                         
   0   4   8          9.47         47.49        33.96 o                         
   2   4   8          5.18         30.51        32.18 o                         
   4   4   8         61.90         41.77        44.43 o                         
   6   4   8        347.85        319.55        41.76 o                         
   8   4   8        754.39        769.88        98.55 o                         
  10   4   8       1347.70       1266.08       129.18 o                         
  12   4   8        355.44        192.99       147.98 o                         
  14   4   8       2779.50       2773.42       235.86 o                         
  16   4   8       1336.20       1801.63       202.87 o                         
  18   4   8       2740.89       2636.48       214.14 o                         
  20   4   8       3657.13       3876.75       326.03 o                         
  22   4   8        814.37        822.73       158.62 o                         
  24   4   8        210.75        177.34        87.67 o                         
  26   4   8        639.08        772.48       167.48 o                         
  28   4   8         53.47        152.20       122.62 o                         
 -29   5   8         23.79         45.17       119.81 o                         
 -27   5   8         22.21         89.04       158.96 o                         
 -25   5   8         94.79        195.40       107.71 o                         
 -23   5   8        427.39        313.97       115.29 o                         
 -21   5   8        242.33        382.45       139.15 o                         
 -19   5   8        250.07        492.71       118.74 o                         
 -17   5   8        127.18        280.52        90.70 o                         
 -15   5   8       1011.81       1103.34       166.45 o                         
 -13   5   8        268.57        233.55        79.03 o                         
 -11   5   8        513.94        545.30        85.13 o                         
  -9   5   8        426.80        528.01        77.21 o                         
  -7   5   8          3.24         66.50        42.44 o                         
  -5   5   8       2415.96       2189.57       160.34 o                         
  -3   5   8         68.31         63.50       101.14 o                         
  -1   5   8       1255.14       1011.56       186.35 o                         
   1   5   8        522.93        444.65        62.03 o                         
   3   5   8        315.29        302.57        62.91 o                         
   5   5   8         48.81        160.89        45.26 o                         
   7   5   8        960.39       1240.24       147.06 o                         
   9   5   8        997.81       1142.41       148.24 o                         
  11   5   8       3991.29       4156.05       291.69 o                         
  13   5   8       1049.39       1009.15       178.18 o                         
  15   5   8       1009.54        909.45       151.20 o                         
  17   5   8        333.03        277.32        94.06 o                         
  19   5   8        201.12        184.53        79.70 o                         
  21   5   8        290.92        236.52        90.82 o                         
  23   5   8          6.11        -45.44        77.36 o                         
  25   5   8        273.52        602.99       170.81 o                         
  27   5   8         19.00        273.09       216.46 o                         
 -26   6   8        179.21         77.96       114.65 o                         
 -24   6   8        574.24        632.80       634.47 o                         
 -22   6   8         36.95         81.51        71.83 o                         
 -20   6   8          4.42         49.06       118.43 o                         
 -18   6   8         18.81         48.24        80.87 o                         
 -16   6   8         11.96        286.35        92.69 o                         
 -14   6   8         30.79         41.39        72.05 o                         
 -12   6   8        719.19        716.69       161.19 o                         
 -10   6   8         28.33        -67.21       155.19 o                         
  -8   6   8        686.36        829.20       115.20 o                         
  -6   6   8       1563.33       1410.90       154.71 o                         
  -4   6   8        145.69        122.10        50.16 o                         
  -2   6   8        850.16       1037.85       144.62 o                         
   0   6   8       4624.74       5069.79       324.19 o                         
   2   6   8       4440.79       4256.48       230.78 o                         
   4   6   8       1727.52       2024.66       241.16 o                         
   6   6   8       1770.48       1666.74       174.79 o                         
   8   6   8       2333.53       2351.31       228.25 o                         
  10   6   8        885.93       1149.28       209.83 o                         
  12   6   8         10.93         70.19        63.29 o                         
  14   6   8        375.57        400.43       145.33 o                         
  16   6   8         50.56         23.26        58.04 o                         
  18   6   8          2.19        150.27       103.22 o                         
  20   6   8         25.60         28.10        70.33 o                         
  22   6   8         18.57        118.78       137.69 o                         
  24   6   8          5.11        -27.78        57.96 o                         
 -23   7   8        120.95       -173.23       173.23 o                         
 -21   7   8         50.66        127.37       172.20 o                         
 -19   7   8          0.13         41.62       221.79 o                         
 -17   7   8         48.71        -14.76        68.46 o                         
 -15   7   8         41.72        117.23        63.92 o                         
 -13   7   8        126.45        354.48       112.18 o                         
 -11   7   8         30.83        163.08        87.36 o                         
  -9   7   8         11.38        101.63        61.46 o                         
  -7   7   8        353.64        500.45       162.65 o                         
  -5   7   8        509.74        601.72       145.62 o                         
  -3   7   8        440.77        468.51       204.30 o                         
  -1   7   8        519.85        569.39       120.52 o                         
   1   7   8        310.08        206.93        81.45 o                         
   3   7   8         76.20         -6.29       100.25 o                         
   5   7   8        350.46        804.86       176.60 o                         
   7   7   8        296.85        358.05       108.61 o                         
   9   7   8        109.76        -20.53        88.38 o                         
  11   7   8          0.35        196.17       112.72 o                         
  13   7   8         91.65        212.54       144.77 o                         
  15   7   8          0.33        178.71       133.29 o                         
  17   7   8         17.27        303.61       166.92 o                         
 -20   8   8         86.23        223.68       187.11 o                         
 -18   8   8        334.19        482.21       295.45 o                         
 -16   8   8        679.43        276.88       209.23 o                         
 -14   8   8        251.09        527.48       184.10 o                         
 -12   8   8        984.94       1202.58       223.75 o                         
 -10   8   8        140.18        101.88        77.76 o                         
  -8   8   8        155.61        162.62        85.19 o                         
  -6   8   8         95.27         72.72        70.82 o                         
  -4   8   8         76.24        171.70       105.26 o                         
  -2   8   8        124.77        115.08        75.89 o                         
   0   8   8          1.96        -15.14        54.83 o                         
   2   8   8        199.79        168.40        90.10 o                         
   4   8   8        103.81        122.74        81.33 o                         
   6   8   8         23.64         72.73        75.76 o                         
   8   8   8        129.85         55.41        61.83 o                         
  10   8   8        219.64         60.11        64.22 o                         
  12   8   8        165.16        297.25       149.94 o                         
  -9   9   8         43.76        267.82       203.96 o                         
  -7   9   8         57.99        -94.24       117.74 o                         
  -5   9   8         76.23        222.99       184.70 o                         
  -3   9   8          2.36        327.55       212.33 o                         
   3   9   8         81.30       -156.04       157.07 o                         
   5   9   8         27.36        227.43       159.55 o                         
   7   9   8         42.94        115.61       206.77 o                         
 -33   1   9         58.20        107.35       127.51 o                         
 -31   1   9        396.74        640.75       132.56 o                         
 -29   1   9        238.88        287.15       102.08 o                         
 -27   1   9       1014.87       1193.61       175.85 o                         
 -25   1   9        828.07        825.85       118.50 o                         
 -23   1   9        118.70        117.62        54.74 o                         
 -21   1   9        942.75        991.83        96.85 o                         
 -19   1   9         32.86         64.83        47.52 o                         
 -17   1   9        260.03        319.35        46.28 o                         
 -15   1   9       3320.98       2733.29       264.25 o                         
 -13   1   9       1018.76       1020.00        75.26 o                         
 -11   1   9       1116.02        939.02        76.78 o                         
  -9   1   9       3463.27       2980.09       565.08 o                         
  -7   1   9      11537.91      11946.32       333.92 o                         
  -5   1   9         76.16         81.23        33.41 o                         
  -3   1   9       8601.08       8060.03       292.39 o                         
  -1   1   9       8815.77       9041.75       209.58 o                         
   1   1   9       2208.99       2123.66       100.43 o                         
   3   1   9        935.92        893.19        72.13 o                         
   5   1   9      11557.18      12043.56       219.44 o                         
   7   1   9       4768.52       4450.21       145.33 o                         
   9   1   9        448.91        341.20        48.82 o                         
  11   1   9       5941.32       5110.34       317.14 o                         
  13   1   9       6118.62       5267.89       199.12 o                         
  15   1   9       1993.86       1808.73       109.16 o                         
  17   1   9        150.99        202.48        43.66 o                         
  19   1   9       6870.86       6231.23       303.14 o                         
  21   1   9        229.91        241.37       107.14 o                         
  23   1   9        176.50        134.18        73.21 o                         
  25   1   9         34.25         40.07        80.14 o                         
  27   1   9         37.62         63.05        87.31 o                         
  29   1   9        207.16        496.94       211.39 o                         
  31   1   9         64.87        275.84       206.48 o                         
 -32   2   9          0.00        357.40       190.30 o                         
 -30   2   9          0.38        177.11        89.36 o                         
 -28   2   9         89.83        -27.88        55.08 o                         
 -26   2   9          4.41        116.25        71.26 o                         
 -24   2   9         95.71        217.15        81.40 o                         
 -22   2   9        238.11        257.64        95.46 o                         
 -20   2   9        380.68        422.60       101.83 o                         
 -18   2   9        355.64        399.23        89.79 o                         
 -16   2   9          6.80          2.47        44.20 o                         
 -14   2   9        350.84        353.33        70.63 o                         
 -12   2   9        233.84        160.10        49.56 o                         
 -10   2   9        851.85        837.95        81.96 o                         
  -8   2   9        153.68        129.16        46.14 o                         
  -6   2   9        705.25        415.01        74.45 o                         
  -4   2   9        922.80        823.40        92.35 o                         
  -2   2   9         36.05         85.83        25.83 o                         
   0   2   9       1189.47       1144.04        70.54 o                         
   2   2   9        767.92        808.17        64.31 o                         
   4   2   9       1309.56       1428.29        77.64 o                         
   6   2   9        357.78        354.04        44.58 o                         
   8   2   9         25.52         44.11        69.87 o                         
  10   2   9         51.97         75.09        50.62 o                         
  12   2   9        398.58        369.87       131.95 o                         
  14   2   9         50.31        270.16        90.24 o                         
  16   2   9         14.21        105.72        61.28 o                         
  18   2   9        448.13        414.12       114.89 o                         
  20   2   9        244.26        209.76        97.24 o                         
  22   2   9         78.98         97.53        96.21 o                         
  24   2   9        521.44        727.72       172.04 o                         
  26   2   9          0.25        -55.46       137.86 o                         
  28   2   9          5.00        194.48       100.06 o                         
  30   2   9        335.71        466.73       267.13 o                         
  32   2   9         75.60         66.95       154.32 o                         
 -31   3   9        106.46        230.90       174.72 o                         
 -29   3   9         33.23        106.85       142.11 o                         
 -27   3   9          4.57         48.74        63.08 o                         
 -25   3   9         83.94        103.58       101.26 o                         
 -23   3   9        862.08        792.82       167.96 o                         
 -21   3   9        976.82        930.76       184.23 o                         
 -19   3   9         18.12        115.10       108.14 o                         
 -17   3   9        203.25        207.25        43.26 o                         
 -15   3   9       4650.55       4340.55       200.25 o                         
 -13   3   9       2275.39       2111.84       158.47 o                         
 -11   3   9       2393.03       2333.80       197.75 o                         
  -9   3   9      10688.88      10866.32       431.22 o                         
  -7   3   9      12702.99      13156.22       480.29 o                         
  -5   3   9         34.22         41.08        36.39 o                         
  -3   3   9       1957.89       2009.16       131.27 o                         
  -1   3   9         13.42         -5.94        28.30 o                         
   1   3   9        275.05        271.09        47.98 o                         
   3   3   9        966.63        944.54        74.89 o                         
   5   3   9       1796.01       1792.14       100.33 o                         
   7   3   9       2876.12       2841.01       168.70 o                         
   9   3   9       3265.15       3019.87       192.05 o                         
  11   3   9       2604.91       2639.99       188.46 o                         
  13   3   9       1030.39        990.74       126.03 o                         
  15   3   9         71.06        115.57        76.97 o                         
  17   3   9         11.82        146.47        89.51 o                         
  19   3   9       1125.80       1134.80       160.39 o                         
  21   3   9         10.84         34.26        58.73 o                         
  23   3   9       2020.98       1564.51       337.69 o                         
  25   3   9       1315.36       1215.31       240.32 o                         
  27   3   9        291.14        353.18       147.94 o                         
  29   3   9        686.19        704.13       274.47 o                         
 -30   4   9         10.74        -47.59        88.62 o                         
 -28   4   9          7.90       -110.49       265.98 o                         
 -26   4   9         77.23        -35.85       103.42 o                         
 -24   4   9         11.71         35.48        70.64 o                         
 -22   4   9         37.02        118.83        74.88 o                         
 -20   4   9        640.46        297.51       133.52 o                         
 -18   4   9         13.63         53.77        62.39 o                         
 -16   4   9        391.44        291.98        87.85 o                         
 -14   4   9          2.19         36.17        40.63 o                         
 -12   4   9        256.63        318.03        56.68 o                         
 -10   4   9        182.67        320.71        94.40 o                         
  -8   4   9        223.58        187.79       113.09 o                         
  -6   4   9          1.69         54.09        35.08 o                         
  -4   4   9         91.05        137.76        43.86 o                         
  -2   4   9       1499.06       1523.35       127.42 o                         
   0   4   9         42.96         48.67        38.01 o                         
   2   4   9        696.62        602.16        84.04 o                         
   4   4   9        222.72        198.97        33.32 o                         
   6   4   9        170.71        149.87        30.70 o                         
   8   4   9        265.98        326.02        67.93 o                         
  10   4   9        124.26        151.48        43.69 o                         
  12   4   9        114.26        159.41        60.94 o                         
  14   4   9        237.63        446.93        94.57 o                         
  16   4   9        240.75        361.65        98.17 o                         
  18   4   9        541.70        590.59       126.98 o                         
  20   4   9         26.85        341.18       117.65 o                         
  22   4   9        239.27        420.47       119.26 o                         
  24   4   9         10.42         36.14        60.77 o                         
  26   4   9        152.47        150.62        98.02 o                         
  28   4   9         30.49       1158.87       439.10 o                         
 -29   5   9         71.25         43.45        97.68 o                         
 -27   5   9        201.64        226.03       218.81 o                         
 -25   5   9        353.05        230.89       150.29 o                         
 -23   5   9        363.43        354.26       145.98 o                         
 -21   5   9        440.98        130.63       176.73 o                         
 -19   5   9        795.43        853.01       154.10 o                         
 -17   5   9        160.33         88.19        50.13 o                         
 -15   5   9        495.16        517.23       123.43 o                         
 -13   5   9        286.28        451.20       126.51 o                         
 -11   5   9         21.47        143.29        61.92 o                         
  -9   5   9       1101.67       1036.74       106.88 o                         
  -7   5   9       2630.07       2560.97       183.61 o                         
  -5   5   9        869.80        985.20       124.59 o                         
  -3   5   9       2462.46       2236.87       152.92 o                         
  -1   5   9        188.13        146.61       131.73 o                         
   1   5   9         12.18        122.44        31.09 o                         
   3   5   9        660.34        694.54        79.67 o                         
   5   5   9       1767.52       1895.27       165.94 o                         
   7   5   9       1986.27       2202.86       193.07 o                         
   9   5   9       1314.72       1515.96       168.36 o                         
  11   5   9       2004.18       2220.98       219.77 o                         
  13   5   9       2333.58       2499.76       249.17 o                         
  15   5   9          7.19        152.29        72.78 o                         
  17   5   9        492.62        597.71       116.58 o                         
  19   5   9       1501.21       1383.18       194.25 o                         
  21   5   9        142.37        136.59        83.73 o                         
  23   5   9        142.63         35.81        80.43 o                         
  25   5   9         88.21        -23.23        80.21 o                         
 -26   6   9         23.90        117.74       179.54 o                         
 -24   6   9          1.40        -32.10       104.56 o                         
 -22   6   9         84.13         74.30        74.03 o                         
 -20   6   9         51.76        151.57       111.47 o                         
 -18   6   9         17.44         98.43        85.16 o                         
 -16   6   9        345.30        121.12       110.71 o                         
 -14   6   9        103.60        152.25        75.51 o                         
 -12   6   9        201.76        124.96        98.47 o                         
 -10   6   9        185.04         53.94        45.74 o                         
  -8   6   9        257.93        390.43       107.97 o                         
  -6   6   9          1.64         11.64        44.06 o                         
  -4   6   9         85.01        160.09        73.26 o                         
  -2   6   9         17.98         34.57       119.73 o                         
   0   6   9         79.77        399.81       108.71 o                         
   2   6   9        220.21        336.80       143.14 o                         
   4   6   9          1.06        226.73       131.72 o                         
   6   6   9         55.17        365.86       148.79 o                         
   8   6   9        230.40        309.32       137.00 o                         
  10   6   9        445.10        463.79       105.46 o                         
  12   6   9        128.45        103.11        72.26 o                         
  14   6   9         17.46        197.41        87.62 o                         
  16   6   9         64.10        230.50        81.90 o                         
  18   6   9        151.21        302.50       115.83 o                         
  20   6   9         82.18         -7.01        69.43 o                         
  24   6   9          9.64          7.57       105.94 o                         
 -23   7   9         60.45       -148.81       156.04 o                         
 -21   7   9         53.30         11.01        70.74 o                         
 -19   7   9         67.53        109.32       110.37 o                         
 -17   7   9         48.95         58.15        53.76 o                         
 -15   7   9        412.03        422.21       127.64 o                         
 -13   7   9        865.78        919.33       170.07 o                         
 -11   7   9        458.31        290.94       129.07 o                         
  -9   7   9        670.83        594.17       161.07 o                         
  -7   7   9        327.45        475.38       157.60 o                         
  -5   7   9        343.20        322.27       219.62 o                         
  -3   7   9        729.52        649.41       109.67 o                         
  -1   7   9        632.87        632.48       127.13 o                         
   1   7   9        256.79        330.00        76.30 o                         
   3   7   9       1318.07       1729.44       329.43 o                         
   5   7   9        274.06        646.75       174.73 o                         
   7   7   9          4.14        203.59       107.75 o                         
   9   7   9          5.46        -72.65        72.65 o                         
  11   7   9        153.19        435.43       137.51 o                         
  13   7   9        712.91       1287.46       252.30 o                         
  15   7   9          2.14         60.40        54.31 o                         
  17   7   9        188.47        241.49       152.74 o                         
 -16   8   9        219.52        645.47       274.81 o                         
 -14   8   9        139.66        247.79       131.68 o                         
 -12   8   9         87.03        184.40       129.30 o                         
 -10   8   9          0.72         13.68        95.69 o                         
  -8   8   9         18.18        -52.67        72.61 o                         
  -6   8   9         73.30        113.92        89.63 o                         
  -4   8   9         38.31         91.81       152.54 o                         
  -2   8   9         25.92        151.59       135.30 o                         
   0   8   9         99.90         74.95       234.57 o                         
   2   8   9         12.81         47.24        50.37 o                         
   4   8   9          0.20         50.74       104.13 o                         
   6   8   9         34.53         80.90        50.41 o                         
   8   8   9         16.19         62.16        84.61 o                         
  10   8   9          6.96         12.35       114.08 o                         
  12   8   9        100.67        104.92        89.66 o                         
   3   9   9        767.67        979.67       374.21 o                         
   5   9   9        321.37        388.66       284.79 o                         
   7   9   9        254.17         67.87        60.24 o                         
 -32   0  10          9.08         50.71       284.33 o                         
 -30   0  10          1.45        -66.65       105.48 o                         
 -28   0  10         27.40        -39.73        97.74 o                         
 -26   0  10          2.59        -16.12        50.01 o                         
 -24   0  10        241.70         43.78        91.95 o                         
 -22   0  10         11.16         77.97        45.42 o                         
 -20   0  10        656.54        768.91       122.39 o                         
 -18   0  10         11.67         -4.52        51.58 o                         
 -16   0  10       1557.41       1493.77       152.84 o                         
 -14   0  10       5059.27       4663.33       837.79 o                         
 -12   0  10       7485.01       7121.17       588.26 o                         
 -10   0  10       8516.49       8327.27       601.33 o                         
  -6   0  10      16531.23      18181.94       471.11 o                         
  -4   0  10       4239.72       4606.18       332.22 o                         
  -2   0  10       6841.98       6757.36       314.45 o                         
   0   0  10      29422.73      30518.04       633.81 o                         
   2   0  10       7265.32       7098.86       270.13 o                         
   4   0  10       1106.84       1051.59        91.00 o                         
   6   0  10        461.51        579.48        82.20 o                         
   8   0  10        161.48        211.66        53.28 o                         
  10   0  10        130.28        136.92        42.54 o                         
  12   0  10         74.09         46.53        35.43 o                         
  14   0  10       1421.58       1285.94       127.81 o                         
  16   0  10       7975.94       7472.67       317.96 o                         
  18   0  10        160.48        183.90        68.98 o                         
  20   0  10        139.31        109.43        70.11 o                         
  22   0  10       2190.69       2140.13       253.09 o                         
  24   0  10        564.87        643.82       206.89 o                         
  26   0  10       1805.13       1667.04       338.37 o                         
  28   0  10        752.41        856.66       259.53 o                         
 -33   1  10        190.86        334.93       193.64 o                         
 -31   1  10        289.07        412.16       107.68 o                         
 -29   1  10        215.90        523.70       108.63 o                         
 -27   1  10        107.75        204.30        88.38 o                         
 -25   1  10          0.37         -8.85        43.06 o                         
 -23   1  10        418.89        369.62        80.33 o                         
 -21   1  10        340.54        407.49        74.57 o                         
 -19   1  10       1831.94       1560.25       178.15 o                         
 -17   1  10        260.90        225.88        36.15 o                         
 -15   1  10        179.24        110.18        51.84 o                         
 -13   1  10        903.39        891.70        90.24 o                         
 -11   1  10       1703.46       1591.24       148.67 o                         
  -9   1  10        508.73        438.20        65.50 o                         
  -7   1  10        321.02        269.38        49.90 o                         
  -5   1  10         52.39         46.83        55.71 o                         
  -3   1  10       2869.41       2233.20       229.49 o                         
  -1   1  10      11099.88      11003.86       256.58 o                         
   1   1  10       3485.53       3211.33       127.99 o                         
   3   1  10        220.03        278.54        38.55 o                         
   5   1  10       2221.60       2329.38       102.05 o                         
   7   1  10        409.34        505.39        52.52 o                         
   9   1  10          8.87         18.33        23.55 o                         
  11   1  10         82.90         79.03        31.33 o                         
  13   1  10        630.85        441.76        63.19 o                         
  15   1  10        896.49        816.36        74.04 o                         
  17   1  10       3281.07       3149.08       188.56 o                         
  19   1  10       1388.88       1208.47       119.56 o                         
  21   1  10        125.27        125.24        52.07 o                         
  23   1  10         26.94        -15.83        56.44 o                         
  25   1  10          9.02        -14.49        55.34 o                         
  27   1  10         27.88        234.53       112.58 o                         
  29   1  10         95.80         56.98       150.53 o                         
  31   1  10         81.70        -24.88        80.14 o                         
 -30   2  10        331.87        341.64       134.87 o                         
 -28   2  10        903.87        574.17       277.85 o                         
 -26   2  10       1279.67       1618.97       175.22 o                         
 -24   2  10        609.38        761.59       118.24 o                         
 -22   2  10       1342.10       1421.50       180.79 o                         
 -20   2  10       2717.12       2727.90       203.03 o                         
 -18   2  10        968.81       1179.09       128.56 o                         
 -16   2  10       1658.06       1795.63       145.60 o                         
 -14   2  10         27.18         62.73        31.18 o                         
 -12   2  10        107.52        157.14        41.26 o                         
 -10   2  10        472.44        528.78       109.68 o                         
  -8   2  10        511.17        340.89        48.79 o                         
  -6   2  10        404.80        453.30        77.37 o                         
  -4   2  10       1257.82       1224.22       116.22 o                         
  -2   2  10        854.70        663.82        99.11 o                         
   0   2  10       2288.19       1834.86       173.37 o                         
   2   2  10       1594.22       1526.47        84.83 o                         
   4   2  10       4930.25       4746.81       148.88 o                         
   6   2  10      16810.88      17144.78       322.38 o                         
   8   2  10      12851.82      12857.32       463.51 o                         
  10   2  10      11600.35      11932.09       430.98 o                         
  12   2  10       3419.33       3759.63       307.82 o                         
  14   2  10       2371.70       2127.88       242.67 o                         
  16   2  10       2907.74       3254.27       255.63 o                         
  18   2  10        883.04        972.99       164.97 o                         
  20   2  10         33.36         48.14        95.02 o                         
  22   2  10        119.81        116.68        68.38 o                         
  24   2  10        422.63        376.73       126.46 o                         
  26   2  10         11.25        -51.18       114.42 o                         
  28   2  10         54.82        104.56       162.23 o                         
  30   2  10        235.56        502.28       298.54 o                         
 -31   3  10          6.75       -192.27       192.27 o                         
 -29   3  10         11.66        237.14       145.55 o                         
 -27   3  10         21.74        109.94        53.12 o                         
 -25   3  10          2.92         99.37        61.11 o                         
 -23   3  10          2.15        142.52        91.46 o                         
 -21   3  10       1281.14       1393.27       225.46 o                         
 -19   3  10        272.37        258.31       111.89 o                         
 -17   3  10       1472.95       1318.37       156.74 o                         
 -15   3  10        301.33        329.01        72.74 o                         
 -13   3  10        173.71        271.27        67.98 o                         
 -11   3  10         92.17        260.47        77.31 o                         
  -9   3  10        430.47        666.85       124.17 o                         
  -7   3  10       1108.67       1275.16       164.53 o                         
  -5   3  10         98.06        190.57        42.87 o                         
  -3   3  10       2249.89       2269.36       135.31 o                         
  -1   3  10       3051.44       2977.89       157.61 o                         
   1   3  10       1447.89       1472.40       115.00 o                         
   3   3  10       4494.76       3991.00       207.91 o                         
   5   3  10         94.70         69.42        21.06 o                         
   7   3  10         10.11         62.65        29.72 o                         
   9   3  10         93.23        163.27        58.19 o                         
  11   3  10        870.39        811.45       128.30 o                         
  13   3  10       1562.18       1345.21       273.86 o                         
  15   3  10       4065.80       4386.94       372.37 o                         
  17   3  10        144.82        257.97        73.50 o                         
  19   3  10        245.61        234.90       102.43 o                         
  21   3  10         92.31        196.78       109.64 o                         
  23   3  10         34.72        125.67       104.63 o                         
  25   3  10        517.14        501.93       222.13 o                         
  27   3  10        151.99        149.04       254.92 o                         
  29   3  10        138.81         82.20       147.44 o                         
 -28   4  10          1.63        -71.32       172.95 o                         
 -26   4  10          2.96       -114.04       114.04 o                         
 -24   4  10          3.10         17.29        73.17 o                         
 -22   4  10        157.81        257.63       260.09 o                         
 -20   4  10        750.41        649.91       152.00 o                         
 -18   4  10        212.17        240.91        79.90 o                         
 -16   4  10       2011.27       2144.68       224.01 o                         
 -14   4  10        411.71        189.38        58.73 o                         
 -12   4  10       5286.96       5121.84       321.73 o                         
 -10   4  10       5947.32       6045.04       353.89 o                         
  -8   4  10       5118.94       4868.79       323.74 o                         
  -6   4  10       5321.56       5387.99       254.19 o                         
  -4   4  10       3865.65       3828.24       194.97 o                         
  -2   4  10        711.54        682.69        88.31 o                         
   0   4  10        103.25         86.59        43.07 o                         
   2   4  10        869.59        846.73       104.43 o                         
   4   4  10          6.07         23.50        24.78 o                         
   6   4  10        149.54        178.88        35.95 o                         
   8   4  10          8.08         64.01        42.83 o                         
  10   4  10        364.03        284.46        55.39 o                         
  12   4  10        204.69        239.44        65.31 o                         
  14   4  10       1124.15       1120.29       138.12 o                         
  16   4  10       1318.10       1492.60       168.02 o                         
  18   4  10        333.35        429.77       100.20 o                         
  20   4  10       1814.20       1869.70       234.07 o                         
  22   4  10       1769.01       2145.57       311.52 o                         
  24   4  10        565.75        580.67       172.36 o                         
  26   4  10        462.40        324.15       150.63 o                         
 -27   5  10         21.97         28.77        79.60 o                         
 -25   5  10          2.63        132.09        80.07 o                         
 -23   5  10         46.34         98.90        95.08 o                         
 -21   5  10          0.27         14.72        51.65 o                         
 -19   5  10        497.45        637.21       146.48 o                         
 -17   5  10        806.29        523.01       152.81 o                         
 -15   5  10       1195.39       1271.47       183.44 o                         
 -13   5  10        210.86        235.19        95.16 o                         
 -11   5  10        260.51        236.09       144.51 o                         
  -9   5  10         30.40         -8.36        46.56 o                         
  -7   5  10        267.77        178.56        82.03 o                         
  -5   5  10       2512.95       2512.75       198.89 o                         
  -3   5  10       1421.09       1160.84       204.99 o                         
  -1   5  10         12.72         16.31        64.84 o                         
   1   5  10       1545.11       1444.73       175.07 o                         
   3   5  10          4.81         23.62        48.89 o                         
   5   5  10          0.05         46.22        55.38 o                         
   7   5  10        367.61        478.63        92.18 o                         
   9   5  10        681.60        782.25       125.42 o                         
  11   5  10        563.33        613.72       163.21 o                         
  13   5  10        873.58       1070.69       142.22 o                         
  15   5  10         12.50        109.24        57.60 o                         
  17   5  10        445.18        512.06       107.99 o                         
  19   5  10        111.16        152.02        72.18 o                         
  21   5  10         24.90         16.76        46.62 o                         
  23   5  10          6.94        -24.12        96.65 o                         
  25   5  10         40.88         30.31        70.26 o                         
 -24   6  10        278.93        390.72       271.37 o                         
 -22   6  10        907.52        874.04       197.35 o                         
 -20   6  10        868.66        832.95       167.33 o                         
 -18   6  10         56.89        119.68        78.42 o                         
 -16   6  10        536.52        356.68       122.55 o                         
 -14   6  10         33.22         25.56        51.94 o                         
 -12   6  10         77.14        101.02        97.79 o                         
 -10   6  10        238.06        148.79        90.12 o                         
  -8   6  10          4.74         67.61        60.09 o                         
  -6   6  10        245.00        309.15       115.35 o                         
  -4   6  10        141.90         52.64        91.74 o                         
  -2   6  10        363.83        233.00        85.26 o                         
   0   6  10       3081.14       3130.46       407.40 o                         
   2   6  10       1093.36       1137.88       167.07 o                         
   4   6  10       1471.77       1531.72       198.27 o                         
   6   6  10       1920.56       2168.33       317.11 o                         
   8   6  10       1240.41       1380.37       244.18 o                         
  10   6  10       1165.34       1420.77       226.30 o                         
  12   6  10        534.31        319.15       152.03 o                         
  14   6  10        933.74       1168.74       222.32 o                         
  16   6  10        109.92        170.16        99.22 o                         
  18   6  10         12.65        -26.83        79.21 o                         
  20   6  10          3.02        186.07       268.97 o                         
  24   6  10          6.49        132.53       153.97 o                         
 -21   7  10          7.31        -11.01        69.36 o                         
 -19   7  10          4.16         65.97        66.14 o                         
 -17   7  10         90.69        377.28       156.68 o                         
 -15   7  10        309.15        432.86       117.53 o                         
 -13   7  10         43.32        260.17       125.84 o                         
 -11   7  10        408.80        502.32       142.70 o                         
  -9   7  10          0.14        171.21        73.81 o                         
  -7   7  10         42.47        302.50       144.44 o                         
  -5   7  10        385.52        459.26       137.32 o                         
  -3   7  10         23.29         44.37        57.52 o                         
  -1   7  10       1030.80        998.38       161.76 o                         
   1   7  10        136.13        241.17        84.92 o                         
   3   7  10        636.48        630.19       140.70 o                         
   5   7  10          2.19         93.74        84.35 o                         
   7   7  10          2.78         96.98        72.99 o                         
   9   7  10          5.11         17.48        52.49 o                         
  11   7  10        121.05        143.85        61.61 o                         
  13   7  10         20.51        141.99       100.53 o                         
  15   7  10        161.00         82.65       131.50 o                         
 -16   8  10        162.54        454.58       250.62 o                         
 -14   8  10        211.64         85.12       201.44 o                         
 -12   8  10        320.26        408.07       192.28 o                         
 -10   8  10        565.95        687.87       212.58 o                         
  -8   8  10        273.81        488.97       186.42 o                         
  -6   8  10        622.57        729.86       377.82 o                         
  -4   8  10       1017.28       1090.06       271.09 o                         
  -2   8  10        310.98        338.32       138.94 o                         
   0   8  10        175.95        267.17       111.90 o                         
   2   8  10         11.11        -63.64       132.19 o                         
   4   8  10         54.93        389.27       137.82 o                         
   6   8  10         12.24         -7.67        84.09 o                         
   8   8  10          8.74         53.26       101.69 o                         
  10   8  10         98.48        232.10       158.81 o                         
  12   8  10        105.37        745.33       325.14 o                         
   3   9  10          4.34         62.48       179.20 o                         
   5   9  10         13.71        650.40       341.77 o                         
 -33   1  11        115.45          4.13       138.04 o                         
 -31   1  11         54.53         64.68        93.22 o                         
 -29   1  11        146.34        118.10        63.76 o                         
 -27   1  11        451.23        575.30       112.35 o                         
 -25   1  11        250.55        291.43        72.41 o                         
 -23   1  11         58.43        148.21        59.76 o                         
 -21   1  11         17.78         26.74        40.51 o                         
 -19   1  11       2216.87       2531.58       187.18 o                         
 -17   1  11       1350.72       1085.83       152.76 o                         
 -15   1  11       1876.50       1460.14       141.65 o                         
 -13   1  11        546.71        427.30        78.88 o                         
 -11   1  11       3568.20       3382.27       217.45 o                         
  -9   1  11       2467.47       2069.12       226.54 o                         
  -7   1  11        249.34        169.67        40.30 o                         
  -5   1  11        551.59        581.48       102.64 o                         
  -3   1  11       2965.85       2816.76       176.49 o                         
  -1   1  11       7127.33       7342.56       252.80 o                         
   1   1  11       4830.46       4877.81       189.03 o                         
   3   1  11       3594.11       3681.41       149.73 o                         
   5   1  11       1580.57       1344.64       100.43 o                         
   7   1  11       5452.99       5181.34       160.66 o                         
   9   1  11       2254.65       2267.82       195.22 o                         
  11   1  11       1091.25       1138.63       115.67 o                         
  13   1  11        823.04        635.84        66.32 o                         
  15   1  11        491.03        546.55        83.32 o                         
  17   1  11       1303.50       1220.32       123.27 o                         
  19   1  11         63.61        135.00        69.00 o                         
  21   1  11          7.86          9.45        71.50 o                         
  23   1  11         12.34         -6.30        61.56 o                         
  25   1  11        478.57        443.98       179.85 o                         
  27   1  11        418.92        503.71       154.16 o                         
  29   1  11         27.02          5.85       122.22 o                         
  31   1  11        494.22        326.52       238.24 o                         
 -30   2  11         38.92        -76.07        93.76 o                         
 -28   2  11         53.64         98.58       110.74 o                         
 -26   2  11          0.08         63.31       114.35 o                         
 -24   2  11         86.83        265.00        94.94 o                         
 -22   2  11          6.76         33.39        60.46 o                         
 -20   2  11        389.35        459.51        85.92 o                         
 -18   2  11        193.82        268.06        76.49 o                         
 -16   2  11        454.42        504.67        83.96 o                         
 -14   2  11         21.64         83.81        30.44 o                         
 -12   2  11        188.99        178.18        55.27 o                         
 -10   2  11        232.89        171.12        66.14 o                         
  -8   2  11        700.11        653.55        65.88 o                         
  -6   2  11        202.55        191.27        36.12 o                         
  -4   2  11         94.98         76.85        20.86 o                         
  -2   2  11        328.72        268.91        43.46 o                         
   0   2  11        978.54        769.45        72.40 o                         
   2   2  11          0.15         28.62        23.02 o                         
   4   2  11        444.10        448.72        50.44 o                         
   6   2  11        232.42        333.74        47.15 o                         
   8   2  11          8.40         71.62        40.74 o                         
  10   2  11        244.92         80.84        56.88 o                         
  12   2  11       1096.38       1036.91       167.22 o                         
  14   2  11          7.78         79.39        81.05 o                         
  16   2  11       1102.49       1015.91       211.02 o                         
  18   2  11          2.51         12.23        48.69 o                         
  20   2  11        178.56        106.01        48.17 o                         
  22   2  11        324.98        244.16       103.48 o                         
  24   2  11         28.05        104.77        79.91 o                         
  26   2  11        108.28         16.08        94.42 o                         
  28   2  11        104.51        138.72       212.67 o                         
  30   2  11          1.77        172.20       253.03 o                         
 -29   3  11         37.20         58.36       107.66 o                         
 -27   3  11          3.13        106.76        61.85 o                         
 -25   3  11         48.68         13.70        47.14 o                         
 -23   3  11        392.99        377.80       133.08 o                         
 -21   3  11        841.56       1062.38       206.86 o                         
 -19   3  11        968.70        870.78       172.03 o                         
 -17   3  11       1196.08       1345.04       137.42 o                         
 -15   3  11       1975.84       1845.37       132.99 o                         
 -13   3  11        552.00        514.08        73.39 o                         
 -11   3  11        937.00        916.50       144.73 o                         
  -9   3  11       2875.72       2697.27       241.60 o                         
  -7   3  11        474.62        433.00       109.84 o                         
  -5   3  11       1921.59       1715.57       145.56 o                         
  -3   3  11        316.57        304.61        58.63 o                         
  -1   3  11       4354.62       4000.38       190.60 o                         
   1   3  11       5487.88       5559.28       236.94 o                         
   3   3  11       2369.90       2236.95       165.53 o                         
   5   3  11         79.07         99.17        24.36 o                         
   7   3  11        733.28        731.87        69.90 o                         
   9   3  11        853.44        896.58       101.62 o                         
  11   3  11          6.12         35.33        42.78 o                         
  13   3  11         60.39        109.89        86.10 o                         
  15   3  11       1489.60       1575.43       226.14 o                         
  17   3  11       3159.67       3494.48       346.12 o                         
  19   3  11        331.66        231.45        86.33 o                         
  21   3  11       1181.53       1357.86       188.72 o                         
  23   3  11        585.49        717.14       176.38 o                         
  25   3  11        723.48        620.48       160.56 o                         
  27   3  11         47.02         93.10        92.07 o                         
 -28   4  11          1.93       -109.75       109.75 o                         
 -26   4  11          0.04        -74.12        74.12 o                         
 -24   4  11          2.40        -38.19       117.76 o                         
 -22   4  11        407.58        649.03       165.41 o                         
 -20   4  11        116.22        153.99        85.67 o                         
 -18   4  11         20.49         47.00       104.12 o                         
 -16   4  11        188.72        284.89       100.51 o                         
 -14   4  11          1.33         18.00        73.03 o                         
 -12   4  11        102.55        220.14        80.57 o                         
 -10   4  11          1.23        140.71        79.37 o                         
  -8   4  11        577.10        659.14       146.81 o                         
  -6   4  11        172.64        112.77        49.35 o                         
  -4   4  11         74.68        143.26        47.84 o                         
  -2   4  11        663.30        755.20        97.75 o                         
   0   4  11        115.53        120.31        45.38 o                         
   2   4  11        614.36        604.51        96.37 o                         
   4   4  11          0.03         78.82        49.95 o                         
   6   4  11        498.73        348.82        68.46 o                         
   8   4  11        415.82        297.57       106.08 o                         
  10   4  11        341.84        360.56        84.40 o                         
  12   4  11        226.97        219.55        65.78 o                         
  14   4  11        330.57        237.04        93.65 o                         
  16   4  11         46.61        -14.05        59.41 o                         
  18   4  11       1451.51       1596.77       211.96 o                         
  20   4  11        110.92        297.32       108.74 o                         
  22   4  11          8.21        283.04       112.65 o                         
  24   4  11         63.58        252.31       135.49 o                         
  26   4  11          1.53         27.87        79.05 o                         
  28   4  11         13.46        403.91       234.00 o                         
 -27   5  11        223.25       -224.02       224.02 o                         
 -25   5  11        286.29        277.29       138.21 o                         
 -23   5  11         18.16         81.64        94.97 o                         
 -21   5  11        619.42        681.60       146.29 o                         
 -19   5  11        824.11       1069.75       179.06 o                         
 -17   5  11        871.22       1030.19       170.32 o                         
 -15   5  11        404.23        566.67       131.01 o                         
 -13   5  11        338.27        459.88       123.83 o                         
 -11   5  11         25.77         43.20        49.80 o                         
  -9   5  11        244.72        195.19        74.96 o                         
  -7   5  11         15.78         58.94        46.23 o                         
  -5   5  11        840.49       1029.08       133.99 o                         
  -3   5  11         89.58         14.32        52.10 o                         
  -1   5  11        799.49        837.40       133.71 o                         
   1   5  11        568.58        618.25       114.17 o                         
   3   5  11        219.76        348.44        96.36 o                         
   5   5  11       2252.99       2518.02       244.16 o                         
   7   5  11       3914.45       4013.05       318.08 o                         
   9   5  11       2711.13       2871.73       318.20 o                         
  11   5  11       1477.91       1371.09       224.88 o                         
  13   5  11        528.88        609.79       107.64 o                         
  15   5  11        601.68        571.70       116.70 o                         
  17   5  11        346.73        316.80        92.23 o                         
  19   5  11         42.80         44.08        61.11 o                         
  21   5  11        482.82        717.78       159.45 o                         
  23   5  11         17.83         16.63       204.71 o                         
  25   5  11         54.64         -3.44       127.72 o                         
 -22   6  11          6.90         32.76        54.41 o                         
 -20   6  11        183.84        347.23       130.09 o                         
 -18   6  11         67.00        270.21        92.56 o                         
 -16   6  11          0.53        115.58        74.44 o                         
 -14   6  11          9.37        138.31        93.55 o                         
 -12   6  11       1066.31       1059.67       216.39 o                         
 -10   6  11        159.17        253.55       123.64 o                         
  -8   6  11        220.42        230.24        83.92 o                         
  -6   6  11         60.73        217.22       101.15 o                         
  -4   6  11        602.83        628.87       147.09 o                         
  -2   6  11        271.94         13.72        55.52 o                         
   0   6  11       1450.57       1445.29       186.92 o                         
   2   6  11        998.88        911.32       156.76 o                         
   4   6  11         44.82        115.96        80.33 o                         
   6   6  11          2.09         29.74        55.72 o                         
   8   6  11         39.95        363.66       137.06 o                         
  10   6  11        226.51        406.06       142.76 o                         
  12   6  11         17.75        159.98       107.19 o                         
  14   6  11         64.77         95.35        66.23 o                         
  16   6  11        305.49        447.03       151.25 o                         
  18   6  11         73.32        205.90       105.57 o                         
 -19   7  11          9.25        -86.52        86.52 o                         
 -17   7  11         55.43         87.11       105.41 o                         
 -15   7  11        139.23         83.91        90.49 o                         
 -13   7  11        663.90        860.86       205.86 o                         
 -11   7  11        749.53        948.04       206.26 o                         
  -9   7  11        883.50       1262.84       269.77 o                         
  -7   7  11        357.13        583.05       184.00 o                         
  -5   7  11       1136.75       1208.96       208.74 o                         
  -3   7  11        503.05        580.34       154.29 o                         
  -1   7  11        858.20        890.85       189.28 o                         
   1   7  11        805.08        783.86       172.46 o                         
   3   7  11         97.60        220.17       116.92 o                         
   5   7  11        107.70        174.38        95.76 o                         
   7   7  11          6.51         10.39        80.52 o                         
   9   7  11         15.88        118.44        75.83 o                         
  11   7  11         27.96         14.14        92.44 o                         
  13   7  11         45.64         26.46       112.70 o                         
  15   7  11        268.60        340.39       211.30 o                         
 -14   8  11        105.28          6.19        58.36 o                         
 -12   8  11         91.21        476.02       251.65 o                         
 -10   8  11        245.93        359.77       236.12 o                         
  -8   8  11          0.24        152.44       115.29 o                         
  -6   8  11          4.28         75.38       116.88 o                         
  -4   8  11         24.76        330.09       177.73 o                         
  -2   8  11        211.08        312.67       198.58 o                         
   0   8  11         30.85         14.13        61.07 o                         
   2   8  11          5.55        -29.27        67.36 o                         
   4   8  11         58.05         10.32       137.69 o                         
   6   8  11          1.30        123.66       115.08 o                         
   8   8  11         10.08        -51.49        76.89 o                         
  10   8  11          7.15         27.73       196.39 o                         
   3   9  11        166.50        625.87       352.43 o                         
 -32   0  12        257.03         95.27       122.22 o                         
 -30   0  12         15.68         67.64        63.17 o                         
 -28   0  12         81.69        296.75       227.63 o                         
 -26   0  12        269.10        420.06       141.70 o                         
 -24   0  12         60.40         28.58       134.25 o                         
 -22   0  12         55.47         76.24        79.45 o                         
 -20   0  12        474.31        432.57       199.14 o                         
 -18   0  12          7.54         -6.33        67.81 o                         
 -16   0  12          3.58          1.47        54.40 o                         
 -14   0  12       2297.65       2294.44       233.15 o                         
 -12   0  12       5836.13       5841.50       426.27 o                         
 -10   0  12       4648.40       4952.43       393.36 o                         
  -8   0  12      13341.97      14914.61       694.67 o                         
  -6   0  12      13015.65      12783.96       426.60 o                         
  -4   0  12       2910.16       3167.01       304.89 o                         
  -2   0  12       2631.44       2918.19       278.95 o                         
   0   0  12      21528.17      22753.45       736.68 o                         
   2   0  12       4041.11       4240.06       313.27 o                         
   4   0  12        204.67         98.13        62.45 o                         
   6   0  12        107.62        134.27        37.80 o                         
   8   0  12        130.52        115.14        46.45 o                         
  10   0  12        245.88        151.53        45.23 o                         
  12   0  12        633.76        616.47       100.09 o                         
  14   0  12        102.55        234.86        88.48 o                         
  16   0  12         81.30         91.52        69.51 o                         
  18   0  12       1825.90       2036.49       257.33 o                         
  20   0  12        361.09        390.03       221.96 o                         
  22   0  12       1024.28        921.32       309.67 o                         
  24   0  12       1006.64       1006.96       360.00 o                         
  26   0  12       1749.82       2037.42       495.74 o                         
  28   0  12        514.37        333.17       231.93 o                         
 -31   1  12         62.63        450.80       244.43 o                         
 -29   1  12         95.33        211.11       100.40 o                         
 -27   1  12        182.14         61.58       198.34 o                         
 -25   1  12         96.01        152.57        86.98 o                         
 -23   1  12         90.53        173.19        87.39 o                         
 -21   1  12         76.23        117.54        74.34 o                         
 -19   1  12        308.15        351.65        74.48 o                         
 -17   1  12        287.26        238.66        70.41 o                         
 -15   1  12        515.95        326.41        94.84 o                         
 -13   1  12       2777.51       2454.92       390.80 o                         
 -11   1  12       3188.71       3321.98       223.12 o                         
  -9   1  12        866.61        666.67        75.86 o                         
  -7   1  12        274.98        271.68        47.78 o                         
  -5   1  12        117.65         82.49        38.46 o                         
  -3   1  12       4850.11       4631.58       284.92 o                         
  -1   1  12       8111.48       8284.65       290.60 o                         
   1   1  12       1744.79       1709.33       119.42 o                         
   3   1  12       1227.88       1319.91       109.27 o                         
   5   1  12        775.86        776.23        75.94 o                         
   7   1  12        290.76        256.83        40.55 o                         
   9   1  12         33.68        128.31        41.90 o                         
  11   1  12          0.53          6.56        40.65 o                         
  13   1  12         36.57         61.48        37.13 o                         
  15   1  12       1328.49       1174.74       122.77 o                         
  17   1  12       1293.58       1148.89       170.21 o                         
  19   1  12        926.39        828.31       144.52 o                         
  21   1  12        693.71        709.65       131.20 o                         
  23   1  12         13.23        -99.75       105.48 o                         
  25   1  12          4.16         87.97        98.15 o                         
  27   1  12          3.08        196.35       129.89 o                         
  29   1  12          4.42         -6.53       155.00 o                         
 -28   2  12        178.38        180.18       131.45 o                         
 -26   2  12        687.04        764.12       336.38 o                         
 -24   2  12        895.90        996.10       163.45 o                         
 -22   2  12        561.40        626.18       129.29 o                         
 -20   2  12        948.57       1250.90       167.01 o                         
 -18   2  12       4776.31       4814.85       250.31 o                         
 -16   2  12       1858.17       1985.00       211.20 o                         
 -14   2  12       1097.02       1255.64       142.37 o                         
 -12   2  12        373.14        406.39        86.62 o                         
 -10   2  12         74.61          9.33        51.84 o                         
  -8   2  12          4.82         13.70        35.13 o                         
  -6   2  12         55.45         30.89        35.38 o                         
  -4   2  12          4.63          8.71        28.33 o                         
  -2   2  12          8.34          2.42        20.80 o                         
   0   2  12       2015.84       1463.76       151.43 o                         
   2   2  12       2705.06       3134.47       147.38 o                         
   4   2  12       4734.46       4878.36       182.64 o                         
   6   2  12       5350.23       5487.03       194.40 o                         
   8   2  12       6538.23       5529.70       419.58 o                         
  10   2  12       4946.06       4935.58       305.18 o                         
  12   2  12       1358.78       1294.05       224.21 o                         
  14   2  12        468.66        447.30       123.50 o                         
  16   2  12        278.06        287.29        79.37 o                         
  18   2  12       1169.57       1158.51       173.80 o                         
  20   2  12        180.82         64.81        82.23 o                         
  22   2  12        356.27        264.25       105.33 o                         
  24   2  12          3.80         23.61        77.28 o                         
  26   2  12         10.02         56.98       118.78 o                         
  28   2  12         24.24        195.02       232.97 o                         
 -27   3  12         94.14         63.59        86.89 o                         
 -25   3  12        258.68        206.86        99.99 o                         
 -23   3  12         33.95        210.51       103.11 o                         
 -21   3  12         55.96        140.38        74.34 o                         
 -19   3  12        141.52         95.24        97.06 o                         
 -17   3  12        387.75        195.81        81.45 o                         
 -15   3  12        363.83        287.64        97.45 o                         
 -13   3  12         78.90         -8.30       101.62 o                         
 -11   3  12        593.39        392.31       130.41 o                         
  -9   3  12        624.43        862.32       148.17 o                         
  -7   3  12          2.90         54.54        37.34 o                         
  -5   3  12        313.20        292.96        63.45 o                         
  -3   3  12         12.88         94.64        75.14 o                         
  -1   3  12        698.51        688.86       109.80 o                         
   1   3  12       3230.64       3281.37       296.70 o                         
   3   3  12        333.21        342.14        63.92 o                         
   5   3  12        484.43        424.95        47.97 o                         
   7   3  12         52.11         73.53        27.66 o                         
   9   3  12          0.44         63.83        32.91 o                         
  11   3  12         28.85         15.45        56.99 o                         
  13   3  12        475.66        429.20       113.85 o                         
  15   3  12         10.46        -68.68        68.68 o                         
  17   3  12        191.52        207.25        93.30 o                         
  19   3  12        123.94        252.22        87.41 o                         
  21   3  12         91.76        106.11        68.36 o                         
  23   3  12         52.51        -33.25       112.70 o                         
  25   3  12          0.10         43.99       155.86 o                         
  27   3  12          2.49        119.12       152.25 o                         
 -26   4  12        109.70        107.56       125.25 o                         
 -24   4  12        163.65        141.51       139.62 o                         
 -22   4  12          5.24         59.87        80.52 o                         
 -20   4  12         14.95         92.98        58.91 o                         
 -18   4  12        749.54        691.97       138.55 o                         
 -16   4  12         10.87        -37.82        67.52 o                         
 -14   4  12        244.74        168.44        47.37 o                         
 -12   4  12        483.04        501.25       122.04 o                         
 -10   4  12       1772.50       1877.91       217.57 o                         
  -8   4  12       1757.20       1211.77       211.64 o                         
  -6   4  12       2795.21       2503.53       255.31 o                         
  -4   4  12       2831.82       2674.00       224.68 o                         
  -2   4  12       1462.55       1316.59       132.97 o                         
   0   4  12       1048.23       1260.25       165.32 o                         
   2   4  12       2925.76       3131.37       280.39 o                         
   4   4  12        638.34        567.58       118.29 o                         
   6   4  12        407.54        400.51       135.93 o                         
   8   4  12        279.02        208.84        94.66 o                         
  10   4  12        178.39        123.55        71.53 o                         
  12   4  12         99.83         49.22        46.45 o                         
  14   4  12        143.52        191.00        65.54 o                         
  16   4  12        202.63        337.91        97.86 o                         
  18   4  12        758.90       1025.90       174.99 o                         
  20   4  12        339.05        450.53       128.92 o                         
  22   4  12        626.88        639.26       147.11 o                         
  24   4  12        447.29        481.48       143.84 o                         
  26   4  12        185.17        117.20       161.37 o                         
 -25   5  12         28.54        -82.86       158.79 o                         
 -23   5  12          5.98          0.58        86.62 o                         
 -21   5  12          1.98        -27.02        76.78 o                         
 -19   5  12          1.43        -46.33        89.20 o                         
 -17   5  12        170.27        302.91       106.47 o                         
 -15   5  12        173.45        273.69        98.96 o                         
 -13   5  12        166.57        106.56        74.22 o                         
 -11   5  12          0.28         40.70       130.20 o                         
  -9   5  12          0.50         20.36        88.70 o                         
  -7   5  12        961.13        915.05       164.12 o                         
  -5   5  12         72.22        251.90        73.34 o                         
  -3   5  12         14.79        111.47       129.69 o                         
  -1   5  12          6.93        -29.19       135.42 o                         
   1   5  12          3.16         24.36        43.80 o                         
   3   5  12       1603.99       1672.96       203.96 o                         
   5   5  12        309.21        312.40       101.20 o                         
   7   5  12        258.83        581.09       133.06 o                         
   9   5  12         34.67        117.66        80.83 o                         
  11   5  12         83.22        168.94        76.13 o                         
  13   5  12        105.44        294.51        92.44 o                         
  15   5  12        672.96        403.03       100.68 o                         
  17   5  12          4.30         11.16        66.11 o                         
  19   5  12        153.33        223.99        89.07 o                         
  21   5  12        259.09        265.15       153.28 o                         
  23   5  12         50.27        283.76       231.59 o                         
  25   5  12          3.61        572.33       296.83 o                         
 -22   6  12        210.03        258.31       198.17 o                         
 -20   6  12        336.18        153.87        83.58 o                         
 -18   6  12        534.56        501.00       137.17 o                         
 -16   6  12         80.57        205.58        82.45 o                         
 -14   6  12        862.27        992.66       208.06 o                         
 -12   6  12        325.52        322.15       133.33 o                         
 -10   6  12         56.46         91.96       124.45 o                         
  -8   6  12         63.90        103.80       167.34 o                         
  -6   6  12        249.72        218.47        95.92 o                         
  -4   6  12         29.26        186.89        84.52 o                         
  -2   6  12         59.04        154.41       100.87 o                         
   0   6  12         69.39        249.25        86.62 o                         
   2   6  12       1469.69       1518.15       250.09 o                         
   4   6  12         80.18        256.95        93.20 o                         
   6   6  12        607.91        863.01       159.85 o                         
   8   6  12       1409.64       1414.68       238.18 o                         
  10   6  12       1270.82       1307.16       245.48 o                         
  12   6  12       1197.31       1096.78       215.08 o                         
  14   6  12        138.64        279.09       111.94 o                         
  16   6  12        677.50        771.89       193.09 o                         
  18   6  12        305.69        174.38       178.85 o                         
 -19   7  12          0.20        -12.38        66.61 o                         
 -17   7  12         35.31         -9.74        95.64 o                         
 -15   7  12        236.80        244.23       128.77 o                         
 -13   7  12         37.85        147.77        85.68 o                         
 -11   7  12         75.65        154.45       127.57 o                         
  -9   7  12        834.47       1145.19       270.77 o                         
  -7   7  12        108.50        311.56       156.03 o                         
  -5   7  12         48.21        224.40       133.27 o                         
  -3   7  12        131.45        177.84       115.29 o                         
  -1   7  12          3.92        238.12       104.50 o                         
   1   7  12        711.50        961.99       217.64 o                         
   3   7  12        253.88        363.07       112.78 o                         
   5   7  12        326.41        277.18       125.64 o                         
   7   7  12         21.68        187.80       101.37 o                         
   9   7  12         80.07        254.63       125.06 o                         
  11   7  12         65.98        120.38        61.91 o                         
  13   7  12          0.16        -18.58       211.93 o                         
   0   8  12        201.35         50.45       146.41 o                         
   2   8  12        680.44        606.15       307.26 o                         
   4   8  12        162.59        279.28       259.91 o                         
   6   8  12         32.37        120.15       114.65 o                         
   8   8  12         13.94         44.13       113.90 o                         
  10   8  12          1.01       -122.90       142.28 o                         
 -29   1  13        194.36        370.43       212.33 o                         
 -27   1  13        102.66        128.66        77.09 o                         
 -25   1  13        477.58        568.46       183.14 o                         
 -23   1  13        194.23        249.30       105.08 o                         
 -21   1  13        256.15        248.17        85.87 o                         
 -19   1  13        748.42        709.81       121.09 o                         
 -17   1  13        380.14        481.39        97.32 o                         
 -15   1  13       1282.07       1163.06       112.76 o                         
 -13   1  13        965.54        708.55       136.85 o                         
 -11   1  13        807.31        751.81        86.95 o                         
  -9   1  13       2311.47       2285.16       189.10 o                         
  -7   1  13       1632.06       1464.83       108.73 o                         
  -5   1  13        134.77        160.29        84.36 o                         
  -3   1  13      10400.94       8731.46       713.83 o                         
  -1   1  13        544.95        674.55        88.84 o                         
   1   1  13       1978.22       2361.56       178.29 o                         
   3   1  13       2143.73       2247.35       166.21 o                         
   5   1  13       1359.83       1522.38       110.15 o                         
   7   1  13        289.25        264.57        51.55 o                         
   9   1  13        107.00        107.08        38.10 o                         
  11   1  13        504.76        532.21        90.77 o                         
  13   1  13        370.71        356.79       108.79 o                         
  15   1  13        399.34        392.38        76.12 o                         
  17   1  13        399.10        406.25       106.33 o                         
  19   1  13       1050.58       1208.76       178.67 o                         
  21   1  13        339.05        323.26        91.57 o                         
  23   1  13        962.35        834.40       184.85 o                         
  25   1  13        215.57        430.11       146.50 o                         
  27   1  13         88.43        134.95       126.00 o                         
  29   1  13        250.93        143.65       141.13 o                         
 -28   2  13         28.49         98.36       110.40 o                         
 -26   2  13         51.72         61.02        99.71 o                         
 -24   2  13        430.70        522.30       165.32 o                         
 -22   2  13          0.84        -21.46        66.98 o                         
 -20   2  13          1.14         78.36        52.18 o                         
 -18   2  13          7.41        185.68       100.21 o                         
 -16   2  13         12.99        106.34        95.47 o                         
 -14   2  13         65.59        152.04        70.49 o                         
 -12   2  13          2.49         51.82        69.58 o                         
 -10   2  13         15.51          9.88        40.23 o                         
  -8   2  13         34.66         51.97        25.38 o                         
  -6   2  13        526.53        529.66        67.24 o                         
  -4   2  13          6.23         -7.89        17.75 o                         
  -2   2  13          9.26         47.94        41.15 o                         
   0   2  13         32.42         86.56        30.78 o                         
   2   2  13        304.60        334.33        53.13 o                         
   4   2  13        358.51        314.50        50.24 o                         
   6   2  13        225.28        224.43        45.78 o                         
   8   2  13          0.21        100.68        29.18 o                         
  10   2  13        211.89        389.24       105.05 o                         
  12   2  13         40.32        -18.29        52.92 o                         
  14   2  13         98.50        110.39        66.43 o                         
  16   2  13        957.46        937.60       157.43 o                         
  18   2  13        434.66        487.98       111.70 o                         
  20   2  13         47.21         70.41        60.62 o                         
  22   2  13         49.12        -48.52        60.41 o                         
  24   2  13          1.86         58.16       218.28 o                         
  26   2  13        216.41        656.59       298.20 o                         
 -27   3  13         19.03        -10.31       230.21 o                         
 -25   3  13        134.51         11.60        81.34 o                         
 -23   3  13        938.26       1110.83       216.27 o                         
 -21   3  13        554.16        364.04       144.23 o                         
 -19   3  13         20.89        -71.03        71.03 o                         
 -17   3  13         15.50         10.67        81.73 o                         
 -15   3  13        233.79        283.29       101.77 o                         
 -13   3  13        181.52        144.11        68.94 o                         
 -11   3  13        143.42        261.98        95.49 o                         
  -9   3  13       2996.65       3136.32       279.70 o                         
  -7   3  13       3749.18       4279.24       325.52 o                         
  -5   3  13        331.95        276.75       165.20 o                         
  -3   3  13       4951.70       4837.30       275.34 o                         
  -1   3  13          6.74         68.38        45.81 o                         
   1   3  13        207.89        146.64        56.80 o                         
   3   3  13       1982.04       1802.18       142.02 o                         
   5   3  13        344.53        315.80        45.42 o                         
   7   3  13        484.76        531.73        77.46 o                         
   9   3  13       2856.40       2672.84       209.29 o                         
  11   3  13       2132.28       2136.31       268.22 o                         
  13   3  13       1200.04        988.90       186.22 o                         
  15   3  13        534.76        509.51       131.27 o                         
  17   3  13        304.14        418.11       139.32 o                         
  19   3  13        172.52        112.68        95.99 o                         
  21   3  13        126.07        132.41        66.52 o                         
  23   3  13        355.19        473.85       146.32 o                         
  25   3  13         46.63        530.94       323.08 o                         
  27   3  13         24.79         44.48       142.28 o                         
 -24   4  13         30.87         94.88        83.24 o                         
 -22   4  13         77.41         49.88        55.55 o                         
 -20   4  13        132.34         34.86       104.36 o                         
 -18   4  13          1.26        100.26        79.81 o                         
 -16   4  13         32.75        102.87        53.99 o                         
 -14   4  13         25.77         13.14        53.35 o                         
 -12   4  13        172.94        215.75        85.47 o                         
 -10   4  13         18.85        162.42       112.41 o                         
  -8   4  13        238.16        315.34        98.89 o                         
  -6   4  13        126.76        179.88        75.99 o                         
  -4   4  13         10.52        167.99        64.94 o                         
  -2   4  13         95.15        266.45        65.37 o                         
   0   4  13       1035.51       1282.34       175.40 o                         
   2   4  13        254.97        392.82       113.15 o                         
   4   4  13        236.14        177.03        60.93 o                         
   6   4  13         23.40        247.60       128.37 o                         
   8   4  13         94.41         40.64        40.99 o                         
  10   4  13         72.53        163.43        61.82 o                         
  12   4  13         63.23        174.18       104.93 o                         
  14   4  13        495.82        493.74       119.08 o                         
  16   4  13         39.59          5.71        38.78 o                         
  18   4  13        142.62        232.93        85.68 o                         
  20   4  13         43.05         65.10        67.50 o                         
  22   4  13         17.25        146.34       154.99 o                         
  24   4  13        113.20         93.78       127.91 o                         
  26   4  13          4.47         50.82       179.83 o                         
 -25   5  13        125.48        597.55       321.70 o                         
 -23   5  13        375.76        134.24       100.98 o                         
 -21   5  13        325.33        315.29       158.05 o                         
 -19   5  13        365.57        441.41       122.49 o                         
 -17   5  13        454.48        481.51       118.01 o                         
 -15   5  13        172.54        368.28        95.16 o                         
 -13   5  13         94.44        255.60       123.35 o                         
 -11   5  13         44.78        136.67        82.11 o                         
  -9   5  13        227.53        372.66       127.54 o                         
  -7   5  13        616.80        507.08       132.90 o                         
  -5   5  13         83.60          1.60        65.55 o                         
  -3   5  13       2525.94       2635.81       230.71 o                         
  -1   5  13        373.81        219.23        82.61 o                         
   1   5  13          7.60          1.10        73.74 o                         
   3   5  13       1252.09       1348.13       229.90 o                         
   5   5  13       1005.04       1223.14       183.64 o                         
   7   5  13        588.27        601.24       141.49 o                         
   9   5  13        669.58        729.22       173.26 o                         
  11   5  13        556.12        401.81       145.71 o                         
  13   5  13        748.91        722.91       148.22 o                         
  15   5  13         24.24         65.04        51.28 o                         
  17   5  13         44.58         22.70       100.95 o                         
  19   5  13        920.41        911.57       171.94 o                         
  21   5  13         67.43        446.05       178.56 o                         
  23   5  13        314.04        330.30       258.19 o                         
 -20   6  13         10.13        238.24       228.49 o                         
 -18   6  13        103.00         40.07        66.26 o                         
 -16   6  13          0.00        160.45        85.55 o                         
 -14   6  13         21.15        179.76        85.78 o                         
 -12   6  13          0.18         74.16        90.96 o                         
 -10   6  13         28.64         87.77       102.81 o                         
  -8   6  13          8.38        187.31       115.30 o                         
  -6   6  13          0.01         59.93        51.16 o                         
  -4   6  13        310.29        221.15        94.24 o                         
  -2   6  13        254.15        361.45       123.41 o                         
   0   6  13         34.01         44.13        98.02 o                         
   2   6  13        152.53        109.94        78.52 o                         
   4   6  13         18.93         37.09        62.53 o                         
   6   6  13         58.05        170.07        74.07 o                         
   8   6  13         92.33          9.16        88.15 o                         
  10   6  13         74.64         90.35        87.55 o                         
  12   6  13        111.11        205.29       106.34 o                         
  14   6  13          0.10        154.66        91.02 o                         
  16   6  13         12.81         63.91       139.53 o                         
 -15   7  13        135.67        217.83       155.69 o                         
 -13   7  13        369.56        359.52       175.01 o                         
 -11   7  13        211.74        177.82       186.49 o                         
  -9   7  13        564.20        678.53       230.21 o                         
  -7   7  13        216.50        154.39       108.06 o                         
  -5   7  13        116.01        259.61       144.29 o                         
  -3   7  13        657.24        711.29       183.12 o                         
  -1   7  13        278.27        465.59       147.87 o                         
   1   7  13         78.76        184.24       108.36 o                         
   3   7  13       1009.38        994.21       209.86 o                         
   5   7  13        248.50        290.28       118.20 o                         
   7   7  13          7.08        -39.76       102.64 o                         
   9   7  13         10.66        128.23       109.70 o                         
  11   7  13         90.85         -1.89       164.52 o                         
  13   7  13        351.91       1108.42       385.22 o                         
   0   8  13          0.18        127.03       195.71 o                         
   2   8  13          0.10         40.36       138.38 o                         
   4   8  13         11.38         76.59       192.95 o                         
   6   8  13         18.16        158.79       215.42 o                         
  10   8  13         70.55        -64.89       107.31 o                         
 -28   0  14         67.88        343.83       202.24 o                         
 -26   0  14        270.18        586.00       192.39 o                         
 -24   0  14        155.85         38.29        73.83 o                         
 -22   0  14        128.18        265.07       166.70 o                         
 -20   0  14         95.53        229.58       105.15 o                         
 -18   0  14         30.04        -36.83        86.69 o                         
 -16   0  14        618.93        465.99       100.80 o                         
 -14   0  14          9.97         42.88       152.37 o                         
 -12   0  14       2482.65       2335.05       379.54 o                         
 -10   0  14        549.40        397.86       117.83 o                         
  -8   0  14        940.89        465.25       379.72 o                         
  -6   0  14        465.40        264.79        92.86 o                         
  -4   0  14       2470.59       2864.23       312.54 o                         
  -2   0  14       1963.79       1988.14       257.12 o                         
   0   0  14       9160.57      10590.08       787.92 o                         
   2   0  14       4533.85       4232.35       344.55 o                         
   4   0  14       1058.10       1116.57       187.79 o                         
   6   0  14        637.51        529.66       126.57 o                         
   8   0  14        943.11        877.84       156.05 o                         
  10   0  14        204.34        219.14        67.25 o                         
  12   0  14        818.90        742.57       160.16 o                         
  14   0  14        693.77        609.40       147.67 o                         
  16   0  14        654.16        996.45       191.67 o                         
  18   0  14        372.27        986.55       297.86 o                         
  20   0  14         47.64        341.42       253.72 o                         
  22   0  14         31.70        143.31       164.64 o                         
  24   0  14        189.72        351.05       232.97 o                         
  26   0  14        325.68        343.14       228.15 o                         
  28   0  14        150.91        360.00       223.68 o                         
 -29   1  14         53.50        213.71       186.42 o                         
 -27   1  14         38.24         63.66        71.11 o                         
 -25   1  14        130.65        212.87       115.43 o                         
 -23   1  14         23.45        134.00        83.84 o                         
 -21   1  14          7.87        -16.26        76.58 o                         
 -19   1  14          1.58        -22.14        52.46 o                         
 -17   1  14          0.49         22.43        44.74 o                         
 -15   1  14        129.68        250.33        84.16 o                         
 -13   1  14         55.43         32.12        67.12 o                         
 -11   1  14        283.59        208.53        59.50 o                         
  -9   1  14        431.77        369.50        56.75 o                         
  -7   1  14        417.44        456.14        64.99 o                         
  -5   1  14       1194.85       1180.00       138.15 o                         
  -3   1  14         38.32         29.97        31.58 o                         
  -1   1  14          2.27        144.32        58.55 o                         
   1   1  14        129.30         47.40        41.77 o                         
   3   1  14        189.57        167.19        63.01 o                         
   5   1  14        162.49        158.37        45.92 o                         
   7   1  14        288.37        266.13        49.85 o                         
   9   1  14        366.25        375.03        66.20 o                         
  11   1  14        602.40        582.93       146.48 o                         
  13   1  14        164.05        180.29        77.29 o                         
  15   1  14         75.03         56.03       110.47 o                         
  17   1  14         79.67         50.22        52.43 o                         
  19   1  14        350.11        288.76       120.44 o                         
  21   1  14        113.09        206.45       121.88 o                         
  23   1  14          0.13         21.03       155.56 o                         
  25   1  14         64.47        167.17       103.51 o                         
  27   1  14        100.80        285.82       210.27 o                         
 -28   2  14          1.31        210.95       207.86 o                         
 -26   2  14        142.52        148.60        95.85 o                         
 -24   2  14        133.60         38.67        72.38 o                         
 -22   2  14        303.28        494.91       186.26 o                         
 -20   2  14        704.11        442.49       157.34 o                         
 -18   2  14       1605.77       1849.13       244.92 o                         
 -16   2  14       3099.00       3208.42       240.71 o                         
 -14   2  14         56.55        132.85        62.79 o                         
 -12   2  14       2257.95       2265.93       206.38 o                         
 -10   2  14       2115.16       2003.29       178.13 o                         
  -8   2  14        665.91        547.79        71.37 o                         
  -6   2  14        460.14        336.56        55.93 o                         
  -4   2  14       2544.65       2449.05       194.90 o                         
  -2   2  14        580.54        508.54        69.78 o                         
   0   2  14        140.10         61.78        34.98 o                         
   2   2  14        175.91        156.23        49.87 o                         
   4   2  14         71.36        186.16        43.14 o                         
   6   2  14        172.54        206.34        42.80 o                         
   8   2  14       1001.38        955.79       184.55 o                         
  10   2  14        167.27        353.02        96.08 o                         
  12   2  14       2051.70       1895.11       248.55 o                         
  14   2  14       2091.74       2275.92       272.95 o                         
  16   2  14       1776.88       1651.18       226.37 o                         
  18   2  14       1285.82       1537.39       203.91 o                         
  20   2  14        811.34        721.03       146.73 o                         
  22   2  14        380.20        189.63        92.55 o                         
  24   2  14        102.67        109.47       109.43 o                         
  26   2  14          8.26        -19.38       174.72 o                         
 -25   3  14        123.84         -4.23       114.76 o                         
 -23   3  14        475.88        487.46       165.66 o                         
 -21   3  14        101.30         62.60        65.21 o                         
 -19   3  14          1.48        100.08        71.49 o                         
 -17   3  14        110.39         98.91        81.37 o                         
 -15   3  14          3.62         32.61        85.65 o                         
 -13   3  14         22.00        -61.79       188.65 o                         
 -11   3  14        352.79        413.67       113.51 o                         
  -9   3  14         35.54        153.15        80.71 o                         
  -7   3  14        861.14       1128.97       178.63 o                         
  -5   3  14        463.04        444.94       101.94 o                         
  -3   3  14       2523.96       2245.49       195.29 o                         
  -1   3  14        103.21        152.86        93.18 o                         
   1   3  14        465.42        461.14        90.09 o                         
   3   3  14        616.21        560.23        93.38 o                         
   5   3  14        161.71        290.76        55.30 o                         
   7   3  14        897.38        954.36       120.99 o                         
   9   3  14       1222.09       1264.10       147.30 o                         
  11   3  14        857.41        701.89       286.52 o                         
  13   3  14        701.68        375.68       131.35 o                         
  15   3  14          0.07         92.14        67.10 o                         
  17   3  14         35.79         61.97        84.78 o                         
  19   3  14          1.85         38.82        50.22 o                         
  21   3  14         77.75         64.51       123.53 o                         
  23   3  14        271.09        540.21       184.71 o                         
 -24   4  14        106.08        227.65       144.44 o                         
 -22   4  14        171.48         60.66       120.79 o                         
 -20   4  14         89.03        -70.94        96.28 o                         
 -18   4  14          6.18         24.70        81.15 o                         
 -16   4  14          1.53         82.08       123.43 o                         
 -14   4  14        777.83        784.70       218.55 o                         
 -12   4  14          2.20        122.97        76.51 o                         
 -10   4  14        453.64        557.20       126.15 o                         
  -8   4  14         75.00        -29.43        73.15 o                         
  -6   4  14       1939.04       2006.94       243.85 o                         
  -4   4  14       2858.30       2733.05       289.03 o                         
  -2   4  14       2682.84       2389.76       318.26 o                         
   0   4  14       2994.75       2561.39       318.97 o                         
   2   4  14       1455.03       1455.47       186.05 o                         
   4   4  14       1385.79       1198.08       173.57 o                         
   6   4  14       2315.13       2227.65       242.06 o                         
   8   4  14        952.31       1014.91       131.45 o                         
  10   4  14         61.50        120.82        63.97 o                         
  12   4  14        101.78         63.96        71.77 o                         
  14   4  14        125.48        141.47        72.53 o                         
  16   4  14          5.13         65.82        46.95 o                         
  18   4  14         46.29         80.98        51.13 o                         
  20   4  14         63.42          7.86        57.80 o                         
  22   4  14         33.60         15.97        64.00 o                         
  24   4  14         27.25       -124.91       124.91 o                         
 -25   5  14        110.45        362.06       236.06 o                         
 -23   5  14         51.30        185.39       211.64 o                         
 -21   5  14        362.08        222.65       128.79 o                         
 -19   5  14        250.15        326.60       116.89 o                         
 -17   5  14         23.90        149.27       124.43 o                         
 -15   5  14        109.21        105.28       135.19 o                         
 -13   5  14         38.31        131.64       113.20 o                         
 -11   5  14        106.96        198.84       139.37 o                         
  -9   5  14       1476.73       1669.72       232.03 o                         
  -7   5  14        482.84        342.43       122.87 o                         
  -5   5  14        612.49        722.57       161.20 o                         
  -3   5  14         13.20        144.10        76.45 o                         
  -1   5  14        798.92        719.82       130.20 o                         
   1   5  14        240.76        144.64       105.63 o                         
   3   5  14         91.61         41.60        57.34 o                         
   5   5  14        504.46        502.53       125.44 o                         
   7   5  14         54.53         88.30        85.37 o                         
   9   5  14         93.16        235.97       124.11 o                         
  11   5  14         35.44         42.16       118.26 o                         
  13   5  14          4.69         89.61        72.63 o                         
  15   5  14        104.86        113.90        94.33 o                         
  17   5  14         82.02         36.64        75.63 o                         
  19   5  14         10.84         91.49       126.34 o                         
 -18   6  14        293.20        494.65       201.78 o                         
 -16   6  14        591.85        339.90       139.16 o                         
 -14   6  14        727.62        653.44       171.26 o                         
 -12   6  14        599.86        779.44       228.29 o                         
 -10   6  14        335.37        330.03       151.34 o                         
  -8   6  14          2.83        152.57        99.57 o                         
  -6   6  14        534.95        683.86       161.07 o                         
  -4   6  14          2.67         64.50        84.70 o                         
  -2   6  14         10.17         53.28        87.13 o                         
   0   6  14        232.87         31.81       104.73 o                         
   2   6  14         32.05         54.10        52.51 o                         
   4   6  14         14.56        -37.02        49.51 o                         
   6   6  14        222.81        199.25        89.70 o                         
   8   6  14        291.08        232.25       111.00 o                         
  10   6  14        284.45        207.35       103.35 o                         
  12   6  14        501.21        302.96       137.23 o                         
  14   6  14       1256.56       1365.16       268.45 o                         
  16   6  14        441.83        185.39       214.74 o                         
  -9   7  14         55.32        -35.16       298.77 o                         
  -7   7  14        148.16        144.98       133.39 o                         
  -5   7  14         34.70          6.02        59.72 o                         
  -3   7  14        133.37        166.43        92.96 o                         
  -1   7  14          5.13        186.33       103.88 o                         
   1   7  14         75.50        144.69        95.41 o                         
   3   7  14        334.45        785.78       196.05 o                         
   5   7  14         44.04        358.10       191.36 o                         
   7   7  14        239.99        479.05       220.96 o                         
   9   7  14        187.87        261.82       228.72 o                         
  11   7  14        126.39        142.28       195.36 o                         
  13   7  14          1.01         39.67       113.96 o                         
   2   8  14        261.53        574.05       284.79 o                         
   4   8  14        113.78        238.24       149.85 o                         
 -29   1  15         29.16         59.39        97.34 o                         
 -27   1  15        673.36        708.30       317.58 o                         
 -25   1  15         13.96        151.95       128.75 o                         
 -23   1  15        114.79        109.28       104.47 o                         
 -21   1  15        104.38        255.36       124.69 o                         
 -19   1  15        282.28        334.73       104.77 o                         
 -17   1  15        949.55        712.00       132.81 o                         
 -15   1  15        852.35        964.26       154.12 o                         
 -13   1  15       1217.77       1207.40       170.00 o                         
 -11   1  15        681.57        800.62       119.68 o                         
  -9   1  15       1594.48       1808.03       175.09 o                         
  -7   1  15       1754.29       1611.09       156.31 o                         
  -5   1  15        356.19        309.05        99.12 o                         
  -3   1  15        417.33        255.85        57.93 o                         
  -1   1  15      12471.98      13124.91       461.33 o                         
   1   1  15        499.53        573.69       100.49 o                         
   3   1  15         49.29        152.59        60.69 o                         
   5   1  15        573.10        677.66       101.42 o                         
   7   1  15        249.03        258.33        58.28 o                         
   9   1  15        316.40        341.80        68.22 o                         
  11   1  15        630.84        762.49       131.80 o                         
  13   1  15        909.72        908.25       144.65 o                         
  15   1  15       1912.90       2175.06       255.42 o                         
  17   1  15        539.81        673.50       138.76 o                         
  19   1  15        738.93        907.04       254.09 o                         
  21   1  15        495.56        343.79       322.79 o                         
  23   1  15        129.37         58.66       208.14 o                         
  25   1  15        351.43        577.95       223.16 o                         
 -28   2  15          0.31        -11.01       189.51 o                         
 -26   2  15         39.13       -206.48       206.48 o                         
 -24   2  15        244.51        265.39       148.87 o                         
 -22   2  15         20.23          9.00        51.26 o                         
 -20   2  15         27.79         56.95        72.10 o                         
 -18   2  15         14.25        121.60        91.18 o                         
 -16   2  15          0.47         52.50        69.68 o                         
 -14   2  15         41.08        133.47        72.34 o                         
 -12   2  15         53.08        223.38       120.15 o                         
 -10   2  15        168.14        167.40       106.98 o                         
  -8   2  15         57.15         32.42        28.95 o                         
  -6   2  15          4.64        -26.64        30.41 o                         
  -4   2  15       1214.80       1161.40       103.58 o                         
  -2   2  15        562.61        650.86       130.37 o                         
   0   2  15         74.89         85.82        73.97 o                         
   2   2  15          6.77        -23.73        36.99 o                         
   4   2  15         99.30        170.12        55.29 o                         
   6   2  15        776.73        800.87       151.76 o                         
   8   2  15        514.32        320.42       140.68 o                         
  10   2  15        937.73        841.17       143.31 o                         
  12   2  15         13.45        220.12       115.50 o                         
  14   2  15        442.10        357.69       153.44 o                         
  16   2  15          3.83        247.77        83.77 o                         
  18   2  15        128.63        224.05        77.99 o                         
  20   2  15          0.05        104.72       120.07 o                         
  22   2  15          0.13        155.72       164.99 o                         
  24   2  15         25.23        358.20       191.41 o                         
 -25   3  15          5.01         36.92        87.36 o                         
 -23   3  15        211.73        380.32       204.36 o                         
 -21   3  15        211.29        156.02        75.91 o                         
 -19   3  15         87.63        -57.16        57.16 o                         
 -17   3  15        136.24        171.07        87.34 o                         
 -15   3  15        387.72        365.32       127.58 o                         
 -13   3  15        248.82        251.46       130.90 o                         
 -11   3  15         90.61        180.98        78.75 o                         
  -9   3  15        481.99        627.59       136.40 o                         
  -7   3  15       1044.74       1184.99       181.48 o                         
  -5   3  15         41.15         56.86        66.06 o                         
  -3   3  15        139.83        217.61        98.59 o                         
  -1   3  15       4773.67       5422.13       320.28 o                         
   1   3  15        980.06       1072.15       142.48 o                         
   3   3  15       2334.57       2623.70       208.76 o                         
   5   3  15       2768.36       2415.51       315.50 o                         
   7   3  15       1216.12       1059.08       144.68 o                         
   9   3  15       1586.44       1553.94       170.25 o                         
  11   3  15        243.54        362.25        98.14 o                         
  13   3  15         85.25        -22.01        72.75 o                         
  15   3  15        213.53        207.77       160.94 o                         
  17   3  15        161.78        150.84       220.00 o                         
  19   3  15          9.35         16.67        71.88 o                         
  21   3  15         91.94        189.13        64.72 o                         
 -22   4  15          0.67          7.58        47.10 o                         
 -20   4  15         11.38         21.76        63.05 o                         
 -18   4  15          0.02          6.01        63.87 o                         
 -16   4  15         45.50         76.51        65.76 o                         
 -14   4  15         16.47         80.09       201.78 o                         
 -12   4  15        284.24        400.89       110.01 o                         
 -10   4  15          0.66         52.68        58.68 o                         
  -8   4  15         11.13         30.67        58.60 o                         
  -6   4  15        752.76        885.47       163.80 o                         
  -4   4  15         80.32        192.64        87.30 o                         
  -2   4  15        219.72        173.44        94.60 o                         
   0   4  15         63.40         35.28        72.89 o                         
   2   4  15        360.61        436.58       108.59 o                         
   4   4  15         44.13        169.85        89.85 o                         
   6   4  15          3.92         58.46        81.02 o                         
   8   4  15        386.90        439.76       117.49 o                         
  10   4  15         27.78        143.74        96.86 o                         
  12   4  15        271.35        167.57       120.51 o                         
  14   4  15         22.50         58.03        75.24 o                         
  16   4  15         57.42        -21.78        63.17 o                         
  18   4  15         66.76         90.58        60.20 o                         
  20   4  15         46.46         18.00        96.99 o                         
  22   4  15          7.55       -179.54       179.54 o                         
 -23   5  15          3.03        -89.77       129.44 o                         
 -21   5  15         23.16       -154.32       162.92 o                         
 -19   5  15        188.72         12.45        76.89 o                         
 -17   5  15        175.95        311.62        98.90 o                         
 -15   5  15        312.48        226.05        88.29 o                         
 -13   5  15        325.14        185.08       123.33 o                         
 -11   5  15        397.45        354.58       150.66 o                         
  -9   5  15        440.97        493.12       160.49 o                         
  -7   5  15       1696.66       1946.55       394.55 o                         
  -5   5  15        383.23        408.96       123.55 o                         
  -3   5  15        311.96        577.09       154.03 o                         
  -1   5  15        920.60       1133.31       210.13 o                         
   1   5  15         33.01         47.60        51.26 o                         
   3   5  15         86.31        163.12       138.13 o                         
   5   5  15        326.23        334.46       112.09 o                         
   7   5  15         57.27         33.73        47.14 o                         
   9   5  15        289.04        415.27       144.83 o                         
  11   5  15        246.91        348.32       138.83 o                         
  13   5  15         27.44         71.84        53.52 o                         
  15   5  15        214.13        111.57        80.01 o                         
  17   5  15        240.02        184.38       281.18 o                         
 -16   6  15         92.89         29.35        71.43 o                         
 -14   6  15        230.97        216.96       144.89 o                         
 -12   6  15          0.06        -57.60       138.27 o                         
 -10   6  15         23.39        121.10       112.33 o                         
  -8   6  15         15.90         23.05        54.21 o                         
  -6   6  15          4.75         88.88        74.17 o                         
  -4   6  15         48.81         44.55        55.05 o                         
  -2   6  15         10.03         98.71        77.23 o                         
   0   6  15          9.19         15.19        77.58 o                         
   2   6  15          8.12         45.29        61.60 o                         
   4   6  15         14.91         11.58        41.87 o                         
   6   6  15         36.20        118.15        90.11 o                         
   8   6  15         15.17        268.24       117.67 o                         
  10   6  15        411.03        381.90       138.28 o                         
  12   6  15        133.30        247.98       151.03 o                         
  14   6  15        158.47        103.18       183.32 o                         
  -3   7  15        189.41        147.78       158.10 o                         
  -1   7  15        411.00        782.59       339.02 o                         
   1   7  15        506.01        632.40       324.11 o                         
   3   7  15        204.21        298.89       225.06 o                         
   5   7  15        620.75        912.72       368.71 o                         
   7   7  15         22.95        235.72       180.57 o                         
   9   7  15        113.27        -34.85        80.14 o                         
  11   7  15        139.41        103.87       138.38 o                         
   2   8  15          2.69       -198.11       198.11 o                         
 -24   0  16        979.72       1472.32       495.40 o                         
 -22   0  16        304.18        170.11       226.66 o                         
 -20   0  16        676.06        794.05       211.71 o                         
 -18   0  16         10.10        193.64       241.62 o                         
 -16   0  16         26.01        -34.82       112.58 o                         
 -14   0  16        427.30        529.40       309.67 o                         
 -12   0  16         81.60        133.16        92.42 o                         
 -10   0  16         50.35        105.74        57.32 o                         
  -8   0  16         19.53        285.48       178.16 o                         
  -6   0  16        121.38         61.08        70.15 o                         
  -4   0  16        222.07        271.51       115.53 o                         
  -2   0  16         39.77        211.58       103.02 o                         
   0   0  16       2675.18       3070.49       327.31 o                         
   2   0  16      10167.68      10234.96       579.29 o                         
   4   0  16        887.56        882.98       169.63 o                         
   6   0  16       2774.97       3024.13       308.32 o                         
   8   0  16       2744.13       2879.20       299.59 o                         
  10   0  16       2915.57       3128.98       269.47 o                         
  12   0  16         11.37         88.02        73.20 o                         
  14   0  16        775.36        735.46       173.39 o                         
  16   0  16        171.34        150.53       136.32 o                         
  18   0  16         26.63         82.20        91.15 o                         
  20   0  16        103.28        617.96       310.70 o                         
  22   0  16         16.77        169.45       196.05 o                         
  24   0  16          1.68       -190.55       209.23 o                         
 -27   1  16          1.10        -29.69        78.65 o                         
 -25   1  16          4.63         50.45        92.52 o                         
 -23   1  16        107.89        284.81       206.42 o                         
 -21   1  16        167.44        100.78       161.71 o                         
 -19   1  16        231.95        227.27       147.45 o                         
 -17   1  16        629.12        745.75       306.34 o                         
 -15   1  16        856.77        886.55       134.89 o                         
 -13   1  16         96.07        118.62        51.93 o                         
 -11   1  16         58.43        101.22        48.65 o                         
  -9   1  16        194.66        228.06        82.28 o                         
  -7   1  16        890.85        929.73       170.03 o                         
  -5   1  16       1427.17       1612.28       210.55 o                         
  -3   1  16       1234.61       1269.80       182.43 o                         
  -1   1  16          0.29        267.59        85.10 o                         
   1   1  16        834.25        993.72       135.74 o                         
   3   1  16        293.72        407.45        88.68 o                         
   5   1  16         70.40        258.47        67.19 o                         
   7   1  16        144.75         92.25        42.58 o                         
   9   1  16        345.23        383.38        83.26 o                         
  11   1  16        756.37        691.99       111.92 o                         
  13   1  16        751.94        998.88       183.63 o                         
  15   1  16        394.29        519.70       135.25 o                         
  17   1  16          0.03         39.97        60.35 o                         
  19   1  16         17.92         -9.43        75.09 o                         
  21   1  16          5.08        126.41        96.59 o                         
  23   1  16          6.79         94.17        83.52 o                         
  25   1  16          0.30         83.23       172.20 o                         
 -26   2  16          5.88       -176.79       176.79 o                         
 -24   2  16         23.16         20.85       204.53 o                         
 -22   2  16         54.01        -51.62        76.81 o                         
 -20   2  16        112.73        -25.69       222.48 o                         
 -18   2  16        505.87        573.23       144.04 o                         
 -16   2  16       1070.68       1393.96       216.75 o                         
 -14   2  16       2469.52       2500.90       299.56 o                         
 -12   2  16       1367.04       1882.41       317.37 o                         
 -10   2  16       3822.55       4197.44       453.00 o                         
  -8   2  16       1816.67       1993.66       250.09 o                         
  -6   2  16        859.52        942.22       172.58 o                         
  -4   2  16       1421.91       1201.79       182.17 o                         
  -2   2  16         70.38         84.84        70.39 o                         
   0   2  16        185.00        196.54        71.30 o                         
   2   2  16        284.69        391.05        89.24 o                         
   4   2  16        434.53        457.22        90.05 o                         
   6   2  16          2.24         11.87       108.32 o                         
   8   2  16        527.63        544.65       131.26 o                         
  10   2  16       1221.03       1079.14       182.20 o                         
  12   2  16          6.05        183.35        97.36 o                         
  14   2  16        869.18        872.82       188.57 o                         
  16   2  16        547.42        637.01       148.72 o                         
  18   2  16        417.09        273.57       107.76 o                         
  20   2  16        531.88        568.94       171.48 o                         
  22   2  16        862.99        497.48       202.65 o                         
  24   2  16        142.17        358.96       241.34 o                         
 -23   3  16         91.82        145.37       188.48 o                         
 -21   3  16        253.92        350.29       195.53 o                         
 -19   3  16        105.17        154.00        89.01 o                         
 -17   3  16        114.35        255.98       105.28 o                         
 -15   3  16         77.98         27.07        71.72 o                         
 -13   3  16         48.92         17.25        80.49 o                         
 -11   3  16         38.65        140.69        69.82 o                         
  -9   3  16        331.07        319.12       105.78 o                         
  -7   3  16        387.26        379.80       104.28 o                         
  -5   3  16       1377.50       1214.76       274.43 o                         
  -3   3  16        174.94        184.27        71.46 o                         
  -1   3  16       1316.50       1498.80       176.50 o                         
   1   3  16        198.84        261.42        79.61 o                         
   3   3  16          0.10         84.09       121.62 o                         
   5   3  16        544.39        520.62       121.25 o                         
   7   3  16        158.93         73.30        97.62 o                         
   9   3  16        594.66        300.60       168.92 o                         
  11   3  16        526.58        492.57       141.14 o                         
  13   3  16        237.60        149.13        85.59 o                         
  15   3  16         62.46         94.30        57.11 o                         
  17   3  16        179.21        247.70       106.16 o                         
  19   3  16          3.64        123.87        79.20 o                         
  21   3  16         30.85         53.73       103.41 o                         
 -20   4  16         75.96        333.25       104.33 o                         
 -18   4  16         53.21        -61.05        70.23 o                         
 -16   4  16          1.67        -36.81        36.81 o                         
 -14   4  16          3.17        -25.73       146.58 o                         
 -12   4  16         31.30         60.73       113.02 o                         
 -10   4  16        127.87         -0.73        59.73 o                         
  -8   4  16        283.58        338.19       112.60 o                         
  -6   4  16        143.26        113.97        65.74 o                         
  -4   4  16       1192.64       1571.11       234.54 o                         
  -2   4  16        397.86        774.09       174.10 o                         
   0   4  16        598.65        565.62       147.94 o                         
   2   4  16       2653.08       2774.28       313.25 o                         
   4   4  16       1645.75       2126.89       277.49 o                         
   6   4  16        874.25        762.51       173.05 o                         
   8   4  16       1661.55       1737.75       263.43 o                         
  10   4  16        662.82        735.43       164.34 o                         
  12   4  16         33.97         21.11        66.65 o                         
  14   4  16         13.98         77.45        96.43 o                         
  16   4  16         29.68        -41.00        62.33 o                         
  18   4  16          2.73         12.40        92.10 o                         
  20   4  16          1.05       -207.17       207.17 o                         
  22   4  16          2.69        169.79       153.29 o                         
 -21   5  16          3.43       -221.96       221.96 o                         
 -19   5  16        119.27        285.13       210.95 o                         
 -17   5  16          2.78        155.51        88.11 o                         
 -15   5  16         13.99        215.01        87.45 o                         
 -13   5  16          0.18        362.50       202.81 o                         
 -11   5  16          9.06         73.46       234.23 o                         
  -9   5  16         13.81        145.33       133.53 o                         
  -7   5  16        373.86        301.90       107.68 o                         
  -5   5  16         76.43        157.58        99.94 o                         
  -3   5  16        752.01        706.03       166.48 o                         
  -1   5  16        198.11        209.04       134.30 o                         
   1   5  16        497.72        433.30       134.41 o                         
   3   5  16        131.43        115.42        70.02 o                         
   5   5  16         23.67        125.91        71.23 o                         
   7   5  16        141.09        154.84        82.65 o                         
   9   5  16         96.00        182.68        91.18 o                         
  11   5  16         70.46         -8.33        52.66 o                         
  13   5  16         54.01        131.42       102.06 o                         
  15   5  16         43.98        287.56       177.13 o                         
 -10   6  16        337.10        652.66       235.22 o                         
  -8   6  16        662.09       1322.56       302.08 o                         
  -6   6  16        404.17        222.62        94.39 o                         
  -4   6  16        219.22        213.16       101.38 o                         
  -2   6  16          1.73        143.05       137.31 o                         
   0   6  16         39.39        168.28        86.49 o                         
   2   6  16        167.07        290.26       121.13 o                         
   4   6  16          2.87        -27.49        83.82 o                         
   6   6  16         56.74         35.95        93.03 o                         
   8   6  16        200.55         47.90       116.37 o                         
  10   6  16         79.68         66.02        60.87 o                         
  12   6  16        106.23        366.65       263.00 o                         
  -1   7  16         78.94         27.29        82.20 o                         
   1   7  16          8.47        -63.86       109.37 o                         
   3   7  16         27.60        182.64       247.18 o                         
   5   7  16         49.38        580.92       328.24 o                         
 -23   1  17         43.06        -14.99       121.13 o                         
 -21   1  17        131.72        204.06        95.05 o                         
 -19   1  17        304.55        364.44       132.72 o                         
 -17   1  17        516.52        574.60       150.28 o                         
 -15   1  17        144.17        391.70       126.96 o                         
 -13   1  17        755.21        855.62       163.41 o                         
 -11   1  17        633.09        875.65       178.09 o                         
  -9   1  17        336.24        489.24        99.07 o                         
  -7   1  17         24.02        186.25        55.50 o                         
  -5   1  17        236.24        285.60       105.03 o                         
  -3   1  17        943.59        975.91       165.20 o                         
  -1   1  17         17.68         30.58        45.86 o                         
   1   1  17       1267.78       1529.21       170.90 o                         
   3   1  17        107.60        240.27        72.24 o                         
   5   1  17       1483.86       1594.37       153.80 o                         
   7   1  17       1166.86       1115.25       124.57 o                         
   9   1  17        105.04        112.54        60.02 o                         
  11   1  17       1407.36       1337.27       197.04 o                         
  13   1  17        562.22        632.94       155.99 o                         
  15   1  17          1.93        118.39       109.86 o                         
  17   1  17        457.89        438.42       183.90 o                         
  19   1  17         21.21        102.86        72.31 o                         
  21   1  17         13.26         -1.01       105.92 o                         
  23   1  17        265.18        136.32       203.96 o                         
 -26   2  17          0.00        -90.46       118.09 o                         
 -24   2  17         96.12       -250.62       250.62 o                         
 -22   2  17         18.67         96.53       108.29 o                         
 -20   2  17         35.17         44.01        73.99 o                         
 -18   2  17          0.01         -9.78       105.48 o                         
 -16   2  17         17.08         59.65        76.11 o                         
 -14   2  17         33.63        -52.89        52.89 o                         
 -12   2  17          7.62         18.88        80.20 o                         
 -10   2  17         16.80        135.41        86.90 o                         
  -8   2  17         19.70        141.63        80.03 o                         
  -6   2  17        122.52        117.92        61.14 o                         
  -4   2  17        373.21        341.28       107.54 o                         
  -2   2  17        173.78        210.80        99.94 o                         
   0   2  17        209.71        204.39        72.96 o                         
   2   2  17        330.15        454.60        90.52 o                         
   4   2  17        317.59        136.00       112.44 o                         
   6   2  17         52.51        -37.67        37.67 o                         
   8   2  17        126.89         88.48        73.45 o                         
  10   2  17        191.73          0.65        43.67 o                         
  12   2  17         45.21         88.23       124.11 o                         
  14   2  17          3.34         60.61        56.02 o                         
  16   2  17          2.65        173.06        90.45 o                         
  18   2  17          0.32        181.62       125.81 o                         
  20   2  17         98.52        202.71       112.47 o                         
  22   2  17          0.29        127.37       117.40 o                         
  24   2  17          0.02         50.79       112.93 o                         
 -23   3  17        158.90       -117.40       140.10 o                         
 -21   3  17        497.03        682.50       321.70 o                         
 -19   3  17         62.98        -41.99        83.25 o                         
 -17   3  17         32.20         38.24        71.60 o                         
 -15   3  17          4.67        101.14        81.07 o                         
 -13   3  17         31.34        110.85        79.41 o                         
 -11   3  17        100.18        210.87        90.57 o                         
  -9   3  17        266.47        356.71       120.35 o                         
  -7   3  17        620.62        721.92       160.99 o                         
  -5   3  17       1552.77       1301.23       173.95 o                         
  -3   3  17       1113.94       1116.57       160.34 o                         
  -1   3  17        124.59        289.47        84.54 o                         
   1   3  17       1659.49       1806.74       252.42 o                         
   3   3  17        146.55         52.41        52.24 o                         
   5   3  17        360.06        569.67       150.80 o                         
   7   3  17        177.50        471.40       145.42 o                         
   9   3  17         72.62         83.37        66.22 o                         
  11   3  17        654.72        612.99       277.07 o                         
  13   3  17        148.39        228.31       111.64 o                         
  15   3  17         97.38         -8.63        51.17 o                         
  17   3  17        354.37        351.30       115.93 o                         
  19   3  17          1.10        -90.28        90.28 o                         
  21   3  17          0.86        -72.11       103.53 o                         
 -20   4  17         17.14       -100.78       157.24 o                         
 -18   4  17         13.42        256.34       113.18 o                         
 -16   4  17          9.19        -56.07        56.07 o                         
 -14   4  17         18.95        209.18       152.02 o                         
 -12   4  17          5.38        -20.16        45.29 o                         
 -10   4  17         58.01        141.70        72.63 o                         
  -8   4  17        229.74         35.78        79.63 o                         
  -6   4  17        210.14        285.80       115.21 o                         
  -4   4  17          5.71         30.91        80.92 o                         
  -2   4  17        177.19        129.78       110.98 o                         
   0   4  17         59.91        142.53        79.73 o                         
   2   4  17          5.39        245.87       107.98 o                         
   4   4  17        109.02        248.89        97.74 o                         
   6   4  17          4.12         45.37        54.31 o                         
   8   4  17         28.26        188.40        98.09 o                         
  10   4  17          5.42        -12.39        66.20 o                         
  12   4  17          5.65          1.80        62.43 o                         
  14   4  17        102.95         78.61       103.45 o                         
  16   4  17          0.68         27.86       159.13 o                         
  18   4  17          1.24         26.60        95.27 o                         
  20   4  17         29.00        390.38       236.06 o                         
 -19   5  17        129.81        243.06       250.62 o                         
 -17   5  17        233.02        122.22       174.72 o                         
 -15   5  17        372.62        766.61       236.31 o                         
 -13   5  17        338.09        123.81       236.63 o                         
 -11   5  17        311.02        243.76       231.48 o                         
  -9   5  17        202.41        432.11       173.32 o                         
  -7   5  17        371.72        576.15       161.25 o                         
  -5   5  17        704.93        676.56       174.27 o                         
  -3   5  17        198.26        331.04       126.86 o                         
  -1   5  17         51.62        131.07        87.81 o                         
   1   5  17        155.28        256.11       112.15 o                         
   3   5  17         40.23          7.17        86.79 o                         
   5   5  17        219.74         92.90        82.58 o                         
   7   5  17        241.79        135.59        67.63 o                         
   9   5  17         22.08         60.40        81.79 o                         
  11   5  17        283.17        408.67       146.11 o                         
  13   5  17         85.56        238.93       144.36 o                         
  15   5  17          1.02        208.89       220.93 o                         
  -6   6  17         29.54         82.20       124.62 o                         
  -4   6  17         31.50        195.25       154.15 o                         
  -2   6  17          3.69        -11.50        71.77 o                         
   0   6  17          0.51        230.24       132.92 o                         
   2   6  17          0.13        -59.13        65.50 o                         
   4   6  17         23.69        220.00       142.03 o                         
   6   6  17         54.67         47.66       162.92 o                         
   8   6  17         36.47        149.16       215.08 o                         
  10   6  17         18.25         -5.16       127.37 o                         
  12   6  17         52.57       -197.42       197.42 o                         
  -1   7  17         44.06        -74.52        74.52 o                         
   1   7  17        216.51        283.41       241.34 o                         
   3   7  17        176.09        497.46       260.25 o                         
 -22   0  18        276.88        524.40       297.86 o                         
 -20   0  18        301.91        326.18       230.90 o                         
 -18   0  18        257.93        102.15        98.71 o                         
 -16   0  18        104.01        371.81       226.77 o                         
 -14   0  18         23.19        115.68       164.98 o                         
 -12   0  18        183.55        186.59        69.01 o                         
 -10   0  18          1.77         95.20        64.01 o                         
  -8   0  18          1.95        -51.13        63.52 o                         
  -6   0  18         14.63         39.24        66.03 o                         
  -4   0  18        456.90        582.36       178.19 o                         
  -2   0  18       1798.33       2157.56       299.40 o                         
   0   0  18        500.76        788.47       187.37 o                         
   2   0  18       1569.91       1594.73       249.60 o                         
   4   0  18       1693.23       1454.71       231.37 o                         
   6   0  18       1040.74       1246.63       271.55 o                         
   8   0  18        949.28       1165.86       208.97 o                         
  10   0  18        252.22        385.56       143.48 o                         
  12   0  18        638.50        585.51       278.60 o                         
  14   0  18        689.34        733.18       344.18 o                         
  16   0  18        585.21        621.40       308.63 o                         
  18   0  18        150.54        514.31       275.50 o                         
  20   0  18          5.14        151.57       168.76 o                         
 -21   1  18         21.09         32.73        68.61 o                         
 -19   1  18         28.80         17.71        68.15 o                         
 -17   1  18        205.59          9.21       127.62 o                         
 -15   1  18        261.85        527.54       186.60 o                         
 -13   1  18        170.64        245.85        89.64 o                         
 -11   1  18          2.20        196.41       116.88 o                         
  -9   1  18          6.92        -10.96        47.63 o                         
  -7   1  18         64.34         66.02        74.08 o                         
  -5   1  18        466.79        474.57       127.23 o                         
  -3   1  18         51.58        -15.69        39.57 o                         
  -1   1  18         48.16        136.46        76.39 o                         
   1   1  18        499.42        358.98       182.10 o                         
   3   1  18        298.64        388.75        90.95 o                         
   5   1  18        230.08        234.52        64.34 o                         
   7   1  18         49.13        229.27        80.69 o                         
   9   1  18          1.65        102.47        51.96 o                         
  11   1  18        149.91        219.85       112.79 o                         
  13   1  18        204.37        268.85       109.61 o                         
  15   1  18        137.00        379.22       166.18 o                         
  17   1  18         80.74        147.74       135.69 o                         
  19   1  18         35.12        212.86       143.26 o                         
  21   1  18          6.56        -23.16        97.68 o                         
 -24   2  18          7.39       -184.35       184.35 o                         
 -22   2  18          2.75        148.81       142.97 o                         
 -20   2  18         19.05        102.50        45.40 o                         
 -18   2  18        407.24        344.05       156.21 o                         
 -16   2  18        352.26        232.61       306.74 o                         
 -14   2  18        104.39        192.23        70.31 o                         
 -12   2  18        482.37        610.24       164.43 o                         
 -10   2  18        750.11        717.50       164.24 o                         
  -8   2  18        660.54        380.42       135.91 o                         
  -6   2  18        397.99        339.65       113.84 o                         
  -4   2  18        645.34        773.41       160.68 o                         
  -2   2  18       3261.90       4033.37       338.38 o                         
   0   2  18        156.20        217.20        70.16 o                         
   2   2  18        137.85        291.21        78.37 o                         
   4   2  18        200.64        337.19       110.47 o                         
   6   2  18         27.16         72.15        59.52 o                         
   8   2  18         58.50         41.85        47.77 o                         
  10   2  18         12.45         34.40        72.32 o                         
  12   2  18         21.73        -15.00        72.86 o                         
  14   2  18         15.70         73.65       106.85 o                         
  16   2  18        191.96        247.82       112.66 o                         
  18   2  18        145.09        300.51       157.32 o                         
  20   2  18        293.04        663.47       327.55 o                         
  22   2  18        196.44        235.03       233.65 o                         
 -21   3  18          9.80        179.54       217.14 o                         
 -19   3  18          8.39       -225.06       225.06 o                         
 -17   3  18          0.87        -76.41        76.41 o                         
 -15   3  18        147.35        133.61        99.96 o                         
 -13   3  18         37.06         83.45       126.12 o                         
 -11   3  18        101.64        454.80       135.06 o                         
  -9   3  18         48.01        126.11       131.87 o                         
  -7   3  18         39.14         24.75        49.28 o                         
  -5   3  18         18.87         29.99        58.72 o                         
  -3   3  18        319.04        160.27        93.17 o                         
  -1   3  18         55.11          8.29        58.71 o                         
   1   3  18         13.42         30.75        70.58 o                         
   3   3  18        188.14        291.68        89.48 o                         
   5   3  18        107.50        120.02       123.96 o                         
   7   3  18          5.87        143.30        88.70 o                         
   9   3  18         40.78         87.43        78.29 o                         
  11   3  18          8.35         85.43        87.45 o                         
  13   3  18         63.44        142.68       106.21 o                         
  15   3  18         96.07        116.87        81.35 o                         
  17   3  18        107.85        199.25       116.57 o                         
  19   3  18         11.20         69.02       164.98 o                         
  21   3  18         36.01        274.81       197.08 o                         
 -18   4  18        625.15        781.11       231.29 o                         
 -16   4  18        113.55        111.21        85.84 o                         
 -14   4  18         16.70        119.67       111.72 o                         
 -12   4  18         57.09        130.04        88.69 o                         
 -10   4  18         76.32        161.50        99.80 o                         
  -8   4  18         50.99        290.41       110.96 o                         
  -6   4  18          4.48         19.78        73.15 o                         
  -4   4  18        188.67        154.37        78.97 o                         
  -2   4  18        342.61        441.18       137.60 o                         
   0   4  18         28.04         15.12        61.04 o                         
   2   4  18        175.19        183.25        97.36 o                         
   4   4  18        593.64        893.39       198.58 o                         
   6   4  18        440.40        500.23       129.59 o                         
   8   4  18        633.57        633.81       145.55 o                         
  10   4  18        263.34        219.15        90.57 o                         
  12   4  18        322.08        392.19       130.47 o                         
  14   4  18         29.48        138.20       110.46 o                         
  16   4  18        148.45        193.99       259.56 o                         
  18   4  18         16.07        168.14        98.39 o                         
 -17   5  18         47.91        391.41       250.28 o                         
 -11   5  18        120.69         68.33       176.79 o                         
  -9   5  18          0.18        125.58       122.56 o                         
  -7   5  18         27.51        169.99       123.56 o                         
  -5   5  18         93.96        321.94       125.33 o                         
  -3   5  18          2.53         64.96       123.32 o                         
  -1   5  18        270.01        351.99       121.68 o                         
   1   5  18        299.91        429.68       141.98 o                         
   3   5  18         25.25         52.30        98.32 o                         
   5   5  18          5.81        -23.14        88.04 o                         
   7   5  18        103.46        121.62        97.13 o                         
   9   5  18          8.32         86.10       110.69 o                         
  11   5  18         12.31         74.52       217.83 o                         
  13   5  18         14.31        232.62       187.11 o                         
  -4   6  18        494.73        808.16       307.60 o                         
  -2   6  18        177.95        106.62        57.32 o                         
   0   6  18        202.69        558.91       256.47 o                         
   2   6  18        121.41        432.91       234.00 o                         
   4   6  18         18.47        -14.45       170.14 o                         
   1   7  18         45.40        250.62       227.81 o                         
 -19   1  19         55.87         52.39       188.83 o                         
 -17   1  19        145.53        266.91       113.56 o                         
 -15   1  19        284.32        153.73        95.43 o                         
 -13   1  19          8.08        -22.74        75.01 o                         
 -11   1  19        121.80        197.30       101.74 o                         
  -9   1  19        226.31        155.61        87.19 o                         
  -7   1  19        173.59        130.35        78.36 o                         
  -5   1  19         83.36        108.38        53.29 o                         
  -3   1  19        222.36        349.64       108.20 o                         
  -1   1  19       2010.90       2070.19       247.23 o                         
   1   1  19        758.59        991.89       171.73 o                         
   3   1  19        386.28        463.61       101.99 o                         
   5   1  19        381.71        419.57       106.59 o                         
   7   1  19        204.62        207.05        78.64 o                         
   9   1  19        274.83        184.94       121.60 o                         
  11   1  19          8.33       -134.80       176.21 o                         
  13   1  19        203.83        235.14       141.76 o                         
  15   1  19        107.84        159.59        95.13 o                         
  17   1  19        171.96        227.84       158.46 o                         
  19   1  19        135.79        316.54       239.27 o                         
 -20   2  19         85.56        223.68       154.66 o                         
 -18   2  19         13.64         -5.47       137.85 o                         
 -16   2  19         41.25        -12.75       113.64 o                         
 -14   2  19          2.30        -18.04        52.01 o                         
 -12   2  19          0.75        -50.56        52.36 o                         
 -10   2  19         89.66        146.95       240.46 o                         
  -8   2  19        251.87        453.83       135.28 o                         
  -6   2  19         47.84        159.10        95.29 o                         
  -4   2  19        239.83        331.84       116.72 o                         
  -2   2  19          4.05        113.71        70.67 o                         
   0   2  19         37.30         15.64        61.24 o                         
   2   2  19          1.74          1.00        53.18 o                         
   4   2  19         19.25         15.78        82.91 o                         
   6   2  19        119.12        120.66        68.26 o                         
   8   2  19          3.06         56.27        92.75 o                         
  10   2  19          0.03         41.33        64.47 o                         
  12   2  19          0.72         55.58        78.46 o                         
  14   2  19         11.57         40.84        84.73 o                         
  16   2  19         23.21        144.34       155.69 o                         
  18   2  19          0.33       -157.07       190.55 o                         
 -21   3  19         84.12          7.22       115.34 o                         
 -19   3  19         42.17        337.98       218.86 o                         
 -17   3  19        131.64        302.79       211.99 o                         
 -15   3  19        327.79        536.67       165.13 o                         
 -13   3  19        140.83        274.43       115.62 o                         
 -11   3  19        344.10        318.37        99.98 o                         
  -9   3  19        664.65        494.56       136.11 o                         
  -7   3  19        522.95        646.29       139.41 o                         
  -5   3  19         17.35         37.11        60.83 o                         
  -3   3  19          2.87         13.06        49.09 o                         
  -1   3  19        170.80        298.03       122.10 o                         
   1   3  19          5.22        127.12        78.10 o                         
   3   3  19        382.53        465.48       139.49 o                         
   5   3  19         64.58         27.84        87.78 o                         
   7   3  19        290.98        320.80       130.89 o                         
   9   3  19        463.25        645.87       161.80 o                         
  11   3  19         31.95        -17.74        81.07 o                         
  13   3  19         48.94        134.94        91.05 o                         
  15   3  19         29.80        -56.64       148.47 o                         
  17   3  19        128.38        232.16       113.50 o                         
 -16   4  19          1.84       -152.89       152.89 o                         
 -14   4  19          1.06       -147.09       147.09 o                         
 -12   4  19          8.36        145.03       225.74 o                         
 -10   4  19         22.31         20.19        66.18 o                         
  -8   4  19          0.04        163.25        83.73 o                         
  -6   4  19         11.78        -14.74        50.21 o                         
  -4   4  19         65.69        131.41       102.75 o                         
  -2   4  19         21.62        -18.37        68.01 o                         
   0   4  19          0.92        -62.56       155.18 o                         
   2   4  19          7.01         43.31        81.72 o                         
   4   4  19        277.85        463.51       150.00 o                         
   6   4  19          0.27         26.99        65.28 o                         
   8   4  19          5.08        147.69        89.08 o                         
  10   4  19         88.80          4.49        58.52 o                         
  12   4  19          5.27        246.65       146.13 o                         
  14   4  19         53.81        566.41       210.10 o                         
  -7   5  19        283.88        399.54       172.19 o                         
  -5   5  19         49.98         51.76       102.50 o                         
  -3   5  19        265.28        253.57       146.89 o                         
  -1   5  19        629.99        550.32       191.09 o                         
   1   5  19          4.74        -20.79       172.95 o                         
   3   5  19        177.01        402.36       194.48 o                         
   5   5  19         22.40        136.76       140.20 o                         
   7   5  19        180.74        295.20       169.80 o                         
   9   5  19         44.03       -170.14       170.14 o                         
  11   5  19         23.50       -194.33       194.33 o                         
  -2   6  19          0.06        104.22       116.02 o                         
   0   6  19          1.68       -253.72       253.72 o                         
   2   6  19          8.14         79.45       154.66 o                         
 -18   0  20        280.55        467.77       255.09 o                         
 -16   0  20        117.71        206.83       166.70 o                         
 -14   0  20        479.70        409.07       274.81 o                         
 -12   0  20        517.20       1064.97       355.53 o                         
 -10   0  20        112.36        206.48       155.00 o                         
  -8   0  20        216.06        285.13       178.51 o                         
  -6   0  20         74.52        237.90       165.67 o                         
  -4   0  20          4.91        138.09       101.86 o                         
  -2   0  20        145.00         81.69        51.39 o                         
   0   0  20         81.93         -6.22        49.92 o                         
   2   0  20        261.27        418.35       222.65 o                         
   4   0  20        175.87        319.41        97.16 o                         
   6   0  20         54.81        146.06       141.13 o                         
   8   0  20        419.92        345.34       150.59 o                         
  10   0  20        535.00        230.21       260.94 o                         
  12   0  20        291.16        547.45       300.72 o                         
  14   0  20        535.82       1077.35       380.75 o                         
 -17   1  20          0.48         -4.40        92.17 o                         
 -15   1  20        138.35        133.25       116.49 o                         
 -13   1  20         89.18        247.30       134.03 o                         
 -11   1  20         77.10        189.24       128.75 o                         
  -9   1  20        140.56        -16.83        71.94 o                         
  -7   1  20         42.52        -33.79        70.80 o                         
  -5   1  20         28.73        138.57       109.24 o                         
  -3   1  20          0.32        -42.28        68.32 o                         
  -1   1  20         11.54        185.70       101.79 o                         
   1   1  20         15.92         56.40        76.61 o                         
   3   1  20        357.37        459.32       159.17 o                         
   5   1  20        300.67        379.94       104.02 o                         
   7   1  20        227.63        370.87       209.06 o                         
   9   1  20         43.28        240.72       125.36 o                         
  11   1  20          0.04        143.64       156.21 o                         
  13   1  20          6.16         96.08       117.62 o                         
  15   1  20         26.95        189.51       188.48 o                         
 -18   2  20          3.71       -102.50       133.57 o                         
 -16   2  20          1.05         66.95        83.58 o                         
 -14   2  20          0.90         84.55        57.13 o                         
 -12   2  20         47.13        188.35        67.10 o                         
 -10   2  20        140.40        199.99        99.42 o                         
  -8   2  20        461.65        502.11       147.94 o                         
  -6   2  20        760.63       1029.55       192.95 o                         
  -4   2  20       1126.13       1115.83       200.70 o                         
  -2   2  20        678.77        876.83       150.09 o                         
   0   2  20        764.52        920.24       186.36 o                         
   2   2  20        398.04        579.47       150.20 o                         
   4   2  20        257.01        200.89        91.35 o                         
   6   2  20         41.38        236.16        99.69 o                         
   8   2  20        122.02        266.28       112.94 o                         
  10   2  20         99.76        132.09        87.02 o                         
  12   2  20         11.34         42.18        75.84 o                         
  14   2  20         45.94        -38.64       140.10 o                         
 -19   3  20         37.23         90.80       122.90 o                         
 -17   3  20         17.40          3.44       117.40 o                         
 -15   3  20         20.66        -67.62        85.99 o                         
 -13   3  20        227.56        321.85       120.75 o                         
 -11   3  20        250.82        286.81        98.90 o                         
  -9   3  20        294.97        424.17       112.21 o                         
  -7   3  20        299.26        307.16        98.27 o                         
  -5   3  20          0.75        -39.99        46.31 o                         
  -3   3  20         64.01         75.37        71.58 o                         
  -1   3  20         12.04         19.75        51.38 o                         
   1   3  20         91.17         82.96        75.75 o                         
   3   3  20         29.56        118.89        72.35 o                         
   5   3  20        113.95        253.67       112.62 o                         
   7   3  20         95.79        288.71       102.67 o                         
   9   3  20        108.03         93.33        69.25 o                         
  11   3  20         38.75        111.21       129.78 o                         
  13   3  20          0.19         36.23       158.79 o                         
  15   3  20          2.15        281.69       276.53 o                         
 -14   4  20        115.45        575.42       328.24 o                         
 -10   4  20        104.35        220.68       106.69 o                         
  -8   4  20         76.31         15.97        76.23 o                         
  -6   4  20        102.28         72.74        78.39 o                         
  -4   4  20          4.88         -0.31        50.51 o                         
  -2   4  20         35.41         38.11        71.71 o                         
   0   4  20          1.06        161.15        98.86 o                         
   2   4  20          5.57        -21.59       129.78 o                         
   4   4  20         41.06        -46.29        70.79 o                         
   6   4  20         76.08        236.60        95.89 o                         
   8   4  20        197.70        326.66       170.97 o                         
  10   4  20        366.02        729.74       321.36 o                         
  -5   5  20        108.11        309.32       231.93 o                         
  -3   5  20         48.70        209.92       210.61 o                         
  -1   5  20         22.28        465.01       275.50 o                         
   1   5  20         50.53        469.83       302.10 o                         
   3   5  20         20.24         87.66       248.33 o                         
  -2   6  20         68.07        193.64       211.30 o                         
 -17   1  21         16.39        199.49       163.60 o                         
 -15   1  21         53.84         60.09        70.39 o                         
 -13   1  21        155.65        298.06       147.05 o                         
 -11   1  21        113.76        282.40       148.93 o                         
  -9   1  21        264.53        541.82       195.79 o                         
  -7   1  21        266.50        185.73        76.62 o                         
  -5   1  21        224.06        156.83       149.36 o                         
  -3   1  21        395.42        489.62       137.40 o                         
  -1   1  21        288.09        284.70       288.71 o                         
   1   1  21        294.01        407.78       171.94 o                         
   3   1  21         19.16        280.40       116.25 o                         
   5   1  21        513.15        681.68       204.27 o                         
   7   1  21        131.25        333.12       129.62 o                         
   9   1  21         12.50        174.49       121.09 o                         
  11   1  21        177.80        452.52       290.98 o                         
 -16   2  21         31.45       -232.28       232.28 o                         
 -14   2  21         58.26        108.68       120.30 o                         
 -12   2  21         49.53         64.93        66.82 o                         
 -10   2  21        167.29        198.09       104.98 o                         
  -8   2  21         29.55        -47.81       115.62 o                         
  -6   2  21         24.72        127.11        88.59 o                         
  -4   2  21        125.19        212.59       116.03 o                         
  -2   2  21         49.50        131.49       106.04 o                         
   0   2  21         59.43        169.31       118.66 o                         
   2   2  21          4.53         -1.22        58.71 o                         
   4   2  21          5.31        -26.81        56.07 o                         
   6   2  21          5.03        -19.31        67.13 o                         
   8   2  21          6.55        -62.67        75.31 o                         
  10   2  21         59.58        337.98       215.77 o                         
  12   2  21         85.19         39.32        79.11 o                         
 -17   3  21         50.24       -161.54       161.54 o                         
 -15   3  21        176.90        378.76       172.60 o                         
 -13   3  21        103.30        114.19       119.64 o                         
 -11   3  21         18.46        208.75       112.84 o                         
  -9   3  21         74.85         42.81       153.45 o                         
  -7   3  21         48.19        112.21       104.30 o                         
  -5   3  21        165.90         99.76        60.54 o                         
  -3   3  21         43.89        151.02        99.00 o                         
  -1   3  21          5.06        -35.25        51.91 o                         
   1   3  21        234.74        195.67        97.25 o                         
   3   3  21          1.41        119.51        67.00 o                         
   5   3  21        128.55        350.06       117.02 o                         
   7   3  21         17.66         75.48        71.83 o                         
   9   3  21         11.81        103.69        64.28 o                         
  11   3  21        179.63        248.21       196.39 o                         
  13   3  21         68.77        252.69       169.45 o                         
 -14   4  21          9.09         81.52       115.68 o                         
  -8   4  21          4.95         73.83        88.39 o                         
  -6   4  21         21.58        -97.68       120.84 o                         
  -4   4  21         15.32        178.92       176.96 o                         
  -2   4  21          0.31        185.64       113.23 o                         
   0   4  21          5.93        -37.72        76.89 o                         
   2   4  21         16.13         30.37       154.49 o                         
   4   4  21          4.83        -25.22        85.99 o                         
   6   4  21         47.54        -68.67        68.67 o                         
   8   4  21         52.35        -63.86       107.66 o                         
  -5   5  21        289.25        548.48       294.07 o                         
  -3   5  21        107.25        -37.95       119.81 o                         
  -1   5  21         74.85        126.69       121.18 o                         
 -14   0  22        269.22        208.20       210.61 o                         
 -12   0  22        474.07        561.32       287.88 o                         
 -10   0  22        708.87        790.85       307.95 o                         
  -8   0  22         16.49         27.29       131.16 o                         
  -6   0  22        211.28        519.13       259.22 o                         
  -4   0  22          5.37        -15.48       102.84 o                         
  -2   0  22          3.04        -34.17        61.80 o                         
   0   0  22         76.10         92.18       125.65 o                         
   2   0  22         49.44       -131.16       131.16 o                         
   4   0  22          2.45        -27.29        62.48 o                         
 -15   1  22          0.23        -15.94        78.31 o                         
 -13   1  22         12.98         82.64        88.44 o                         
 -11   1  22          7.64         42.91        84.52 o                         
  -9   1  22         54.18        146.93       107.40 o                         
  -7   1  22         75.91        187.43        99.85 o                         
  -5   1  22         16.86        -68.89        79.54 o                         
  -3   1  22         87.00        -86.58       239.04 o                         
  -1   1  22        151.04        230.41       120.01 o                         
   1   1  22         13.72         66.61       128.23 o                         
   3   1  22         28.41        -34.38        73.49 o                         
   5   1  22         19.13        118.46       107.88 o                         
   7   1  22        104.14         83.92       107.66 o                         
 -14   2  22          7.60        169.79       158.44 o                         
 -12   2  22          9.85         -0.69        56.29 o                         
 -10   2  22        151.17        387.64       152.04 o                         
  -8   2  22          4.28         92.47        79.98 o                         
  -6   2  22         91.35        112.33        89.58 o                         
  -4   2  22        264.12        271.65       116.86 o                         
  -2   2  22        435.08        621.90       166.30 o                         
   0   2  22        382.06        385.37       125.14 o                         
   2   2  22        381.42        317.14       127.98 o                         
   4   2  22        258.66        355.64       130.02 o                         
   6   2  22        202.67        240.30       186.76 o                         
   8   2  22        264.50        531.28       258.88 o                         
  10   2  22         94.49        135.97       130.47 o                         
 -13   3  22          7.77         74.65       202.64 o                         
 -11   3  22         61.14         15.48        59.73 o                         
  -9   3  22         85.31         -4.47        80.83 o                         
  -7   3  22         92.98        213.69       122.83 o                         
  -5   3  22        104.69        178.02       113.19 o                         
  -3   3  22          6.46        114.21       191.58 o                         
  -1   3  22          4.96        -51.08        96.75 o                         
   1   3  22          7.21         66.39        64.75 o                         
   3   3  22          5.18          3.74        82.62 o                         
   5   3  22        147.98        -23.80        80.77 o                         
   7   3  22         53.83         41.71        83.12 o                         
   9   3  22         66.87        191.92       212.67 o                         
  -8   4  22         36.47        263.69       227.46 o                         
  -6   4  22         11.46         22.13        81.17 o                         
  -4   4  22         32.33        272.06       214.39 o                         
  -2   4  22         12.56        -67.99       166.70 o                         
   4   4  22          0.66          0.34       104.22 o                         
   6   4  22         26.16        123.59       144.69 o                         
 -13   1  23        131.94        260.25       159.82 o                         
 -11   1  23         71.08        202.58       125.85 o                         
  -9   1  23        140.62        109.11       120.91 o                         
  -7   1  23         83.47          0.23        91.83 o                         
  -5   1  23          2.85        -68.61        77.10 o                         
  -3   1  23        166.81        261.93       122.82 o                         
  -1   1  23         82.73        123.66       397.83 o                         
   1   1  23         96.17         22.47       125.65 o                         
   3   1  23        291.12        657.97       299.23 o                         
   5   1  23          2.10        189.17       178.51 o                         
 -12   2  23          1.90       -157.41       157.41 o                         
 -10   2  23          4.40        111.21       123.94 o                         
  -8   2  23         23.65        389.69       243.40 o                         
  -6   2  23         10.51        159.38       106.34 o                         
  -4   2  23          0.59         22.71        65.05 o                         
  -2   2  23          0.05         86.84        75.45 o                         
   0   2  23          0.87         24.37       146.18 o                         
   2   2  23          0.22        132.24       100.54 o                         
   4   2  23          5.67         50.79       190.20 o                         
   6   2  23         11.17        -92.18       113.96 o                         
   8   2  23         10.42       -102.15       123.59 o                         
  -9   3  23        123.91        387.63       220.24 o                         
  -7   3  23        191.00         70.05       114.65 o                         
  -5   3  23         10.56        -36.92        68.33 o                         
  -3   3  23         26.28       -132.53       147.78 o                         
  -1   3  23          4.14         83.23       120.84 o                         
   1   3  23          9.65       -180.57       180.57 o                         
   3   3  23        136.71        190.55       177.82 o                         
   5   3  23          3.84        253.72       228.15 o                         
 -10   0  24        176.86        397.03       252.00 o                         
  -8   0  24        389.37        685.60       316.89 o                         
  -6   0  24         88.60        200.86       168.76 o                         
  -9   1  24          3.96         90.46       117.40 o                         
  -7   1  24         10.70        202.93       113.96 o                         
  -5   1  24         13.07        278.25       190.89 o                         
  -3   1  24         83.87       -137.69       137.69 o                         
  -1   1  24         82.64        296.14       249.93 o                         
   1   1  24         50.50        485.65       255.09 o                         
   3   1  24          5.92         38.98       178.51 o                         
  -4   2  24         70.34        -43.45        93.21 o                         
  -2   2  24         78.14        236.06       167.73 o                         
   0   2  24         97.76        359.31       278.94 o                         
                                                                                
